# Supplementary material for: Pivotal models and biomarkers related to the prognosis of breast cancer based on the immune cell interaction network
Source: Sci Rep. 2022 Aug 11;12:13673. doi: 10.1038/s41598-022-17857-x (PMC9372165; doi:10.1038/s41598-022-17857-x)
Supplement: Supplementary file 3 — Supplementary Table 1. [file 41598_2022_17857_MOESM3_ESM.xlsx]

## Sheet: Sheet1
Cell	cell_type
BC08_94	DCs
BC08_27	DCs
BC10_20	DCs
PT089_P7_G09_S81	DCs
BC08_83	DCs
BC06_27	DCs
PT039_P11_B02_S14	DCs
BC06_60	DCs
BC07_73	DCs
BC07LN_52	DCs
PT089_P9_D05_S137	DCs
BC07LN_35	DCs
BC09_Re_01	DCs
PT039_P121_E03_S339	DCs
PT039_P10_C10_S226	DCs
PT039_P11_B08_S20	DCs
PT039_P11_C11_S35	DCs
PT039_P1_B02	DCs
PT039_P11_C12_S36	DCs
BC07LN_15	DCs
PT039_P11_E06_S54	DCs
PT081_P3_E11_S251	DCs
PT081_P1_F03	DCs
PT089_P7_C03_S27	DCs
PT039_P11_E12_S60	DCs
BC07LN_75	DCs
BC10_54	DCs
PT084_P121_H01_S373	DCs
PT039_P11_C09_S33	DCs
PT039_P1_E12	DCs
PT039_P1_F07	DCs
PT039_P11_H02_S86	DCs
PT039_P1_B06	DCs
BC10_73	DCs
BC07_12	DCs
BC10_69	DCs
PT081_P1_C01	DCs
PT039_P1_D02	DCs
PT039_P1_D03	DCs
BC07LN_79	DCs
PT084_P121_F03_S351	DCs
PT089_P1_D09	DCs
PT039_P121_D01_S325	DCs
PT039_P121_E01_S337	DCs
PT039_P10_D04_S232	DCs
PT039_P1_D04	DCs
BC08_36	DCs
PT039_P11_E01_S49	DCs
PT039_P1_D10	DCs
PT039_P11_E11_S59	DCs
PT039_P1_D01	DCs
PT126_P3_B04_S16	DCs
PT089_P7_F06_S66	DCs
PT089_P7_F08_S68	DCs
BC07LN_51	DCs
PT039_P1_C12	DCs
PT039_P10_D03_S231	DCs
PT058_P1_H07	DCs
PT089_P9_A03_S99	DCs
PT089_P7_E02_S50	DCs
PT039_P11_D10_S46	DCs
PT039_P10_A09_S201	DCs
BC07_87	DCs
BC07_08	DCs
PT039_P11_C06_S30	DCs
BC08_56	DCs
PT089_P7_E06_S54	DCs
PT039_P1_E11	DCs
PT039_P1_C04	DCs
PT089_P9_C10_S130	DCs
BC11_04	DCs
PT039_P121_C07_S319	DCs
BC07LN_95	DCs
PT089_P9_F05_S161	DCs
BC07_18	DCs
PT039_P1_E07	DCs
BC07_43	DCs
PT039_P10_G03_S267	DCs
PT126_P3_C01_S25	DCs
PT039_P1_C01	DCs
PT089_P9_B01_S109	DCs
BC04_28	DCs
BC07_59	DCs
PT039_P1_A03	DCs
BC08_12	DCs
BC07LN_23	DCs
BC07_35	DCs
PT039_P121_E02_S338	DCs
BC10_85	DCs
BC07LN_41	DCs
BC07_67	DCs
PT039_P1_F02	DCs
BC08_22	DCs
BC10_80	DCs
PT039_P11_B05_S17	DCs
PT039_P10_G06_S270	DCs
PT039_P11_G12_S84	DCs
PT039_P121_D11_S335	DCs
PT039_P1_C10	DCs
PT039_P10_C03_S219	DCs
PT084_P11_B03_S303	T cells
BC09_21	T cells
PT058_P1_B06	T cells
PT084_P11_D12_S336	T cells
PT084_P11_G08_S368	T cells
PT058_P1_C06	T cells
PT084_P11_D01_S325	T cells
PT084_P11_E03_S339	T cells
BC07LN_54	T cells
BC07_69	T cells
BC03LN_91	T cells
PT058_P1_H05	T cells
PT084_P121_G03_S363	T cells
PT084_P121_F12_S360	T cells
PT058_P1_H03	T cells
PT084_P121_E07_S343	T cells
BC09_Re_06	T cells
PT058_P1_D12	T cells
PT084_P11_B08_S308	T cells
PT058_P1_C05	T cells
PT084_P11_H11_S383	T cells
PT058_P1_H01	T cells
PT058_P1_E07	T cells
PT058_P1_C04	T cells
PT084_P11_H12_S384	T cells
PT084_P11_E02_S338	T cells
PT084_P11_G07_S367	T cells
BC09_57	T cells
BC03_58	T cells
PT058_P1_H12	T cells
PT084_P11_B05_S305	T cells
BC07LN_90	T cells
PT058_P1_D03	T cells
PT084_P11_F11_S359	T cells
PT084_P11_E04_S340	T cells
PT084_P11_D04_S328	T cells
PT084_P8_G12_S276	T cells
PT058_P1_A02	T cells
PT084_P121_F09_S357	T cells
PT084_P11_F08_S356	T cells
PT058_P1_E02	T cells
PT084_P11_B06_S306	T cells
BC07_30	T cells
BC09_Re_41	T cells
PT058_P1_D05	T cells
BC07_72	T cells
PT084_P11_C07_S319	T cells
PT084_P121_G08_S368	T cells
BC07LN_53	T cells
PT084_P11_H04_S376	T cells
BC07_60	T cells
PT084_P11_F07_S355	T cells
BC03LN_73	T cells
PT084_P121_G07_S367	T cells
PT084_P11_C10_S322	T cells
PT058_P1_A01	T cells
PT058_P1_E05	T cells
PT058_P1_H02	T cells
PT084_P11_D10_S334	T cells
PT084_P11_F05_S353	T cells
PT058_P1_G03	T cells
BC04_96	T cells
BC09_Re_37	T cells
PT084_P11_C09_S321	T cells
PT084_P11_E09_S345	T cells
BC04_89	T cells
BC09_27	T cells
PT084_P11_C06_S318	T cells
BC03LN_53	T cells
PT084_P11_C03_S315	T cells
PT084_P11_G09_S369	T cells
BC11_28	T cells
BC09_Re_60	T cells
PT084_P11_D02_S326	T cells
PT084_P11_H06_S378	T cells
BC09_86	T cells
PT058_P1_B09	T cells
PT058_P1_F04	T cells
BC03_78	T cells
PT039_P10_F01_S253	T cells
BC09_Re_39	T cells
PT058_P1_A11	T cells
PT084_P11_H10_S382	T cells
BC09_Re_14	T cells
PT084_P11_H09_S381	T cells
BC03_03	T cells
BC09_Re_94	T cells
BC04_62	T cells
PT084_P11_G06_S366	T cells
PT084_P11_E08_S344	T cells
PT084_P11_D11_S335	T cells
BC09_Re_66	T cells
PT039_P1_A05	T cells
PT058_P1_E12	T cells
BC03_66	T cells
PT084_P11_A12_S300	T cells
BC03LN_56	T cells
PT039_P10_F02_S254	T cells
PT084_P11_H08_S380	T cells
PT084_P11_G10_S370	T cells
PT089_P3_G05_S365	NK cells
PT089_P3_B07_S307	NK cells
PT089_P3_B06_S306	NK cells
PT089_P3_D11_S335	NK cells
PT126_P3_E08_S56	NK cells
PT039_P11_B11_S23	NK cells
PT039_P10_A02_S194	NK cells
PT039_P10_C04_S220	NK cells
PT089_P3_C01_S313	NK cells
PT089_P3_E06_S342	NK cells
PT089_P3_C07_S319	NK cells
PT089_P3_F02_S350	NK cells
PT058_P1_A09	NK cells
PT039_P10_D11_S239	NK cells
PT089_P3_A09_S297	NK cells
PT084_P11_A06_S294	NK cells
PT089_P3_B01_S301	NK cells
PT089_P3_F07_S355	NK cells
PT058_P1_G12	NK cells
PT039_P10_D12_S240	NK cells
PT089_P3_E05_S341	NK cells
PT039_P10_B11_S215	NK cells
PT039_P10_A08_S200	NK cells
PT089_P3_D09_S333	NK cells
PT039_P10_F10_S262	NK cells
PT089_P3_C03_S315	NK cells
PT089_P3_G12_S372	NK cells
PT089_P3_H11_S383	NK cells
PT089_P3_D03_S327	NK cells
PT089_P3_G02_S362	NK cells
PT126_P3_B02_S14	NK cells
PT089_P3_E01_S337	NK cells
PT089_P3_B04_S304	NK cells
PT126_P3_D11_S47	NK cells
PT089_P3_E03_S339	NK cells
PT126_P3_H06_S90	NK cells
PT089_P3_A06_S294	NK cells
PT089_P3_H08_S380	NK cells
PT089_P3_D04_S328	NK cells
PT089_P3_H03_S375	NK cells
PT039_P10_E09_S249	NK cells
PT089_P3_E07_S343	NK cells
PT039_P11_F10_S70	NK cells
PT089_P3_F06_S354	NK cells
PT039_P10_E10_S250	NK cells
PT089_P3_G04_S364	NK cells
PT089_P3_G10_S370	NK cells
PT089_P7_E08_S56	NK cells
PT089_P3_C06_S318	NK cells
PT089_P3_C04_S316	NK cells
PT089_P3_F03_S351	NK cells
PT089_P3_B03_S303	NK cells
PT126_P3_E03_S51	NK cells
PT126_P3_H03_S87	NK cells
PT089_P3_A02_S290	NK cells
PT084_P121_H03_S375	NK cells
PT058_P1_G11	NK cells
PT126_P3_D09_S45	NK cells
PT089_P3_F10_S358	NK cells
PT089_P3_A03_S291	NK cells
PT039_P10_E12_S252	NK cells
PT089_P3_F11_S359	NK cells
PT089_P3_A05_S293	NK cells
PT126_P3_C03_S27	NK cells
PT039_P10_D01_S229	NK cells
PT126_P3_B08_S20	NK cells
PT089_P3_H12_S384	NK cells
PT058_P1_A12	NK cells
PT084_P8_C09_S225	NK cells
PT039_P10_A04_S196	NK cells
PT089_P3_D01_S325	NK cells
PT089_P3_H05_S377	NK cells
PT089_P3_G01_S361	NK cells
PT084_P8_A04_S196	NK cells
PT089_P3_B10_S310	NK cells
PT039_P10_B09_S213	NK cells
PT084_P121_H04_S376	NK cells
PT089_P3_A11_S299	NK cells
PT089_P3_G08_S368	NK cells
PT089_P3_B05_S305	NK cells
PT089_P3_C02_S314	NK cells
PT089_P3_G11_S371	NK cells
PT089_P3_E09_S345	NK cells
PT039_P121_D10_S334	NK cells
PT126_P3_G08_S80	NK cells
PT039_P10_E08_S248	NK cells
PT089_P3_D06_S330	NK cells
PT089_P3_B09_S309	NK cells
PT089_P3_F12_S360	NK cells
PT089_P3_C10_S322	NK cells
PT126_P3_B01_S13	NK cells
PT126_P3_G06_S78	NK cells
PT126_P3_A02_S2	NK cells
PT126_P3_G12_S84	NK cells
PT058_P1_H10	NK cells
PT089_P3_C12_S324	NK cells
PT089_P3_H07_S379	NK cells
PT089_P3_E10_S346	NK cells
PT039_P10_C01_S217	NK cells
PT039_P10_H03_S279	NK cells
PT058_P1_F02	B cells
BC03LN_34	B cells
BC07LN_71	B cells
BC07_80	B cells
BC07LN_16	B cells
BC07LN_64	B cells
BC07LN_04	B cells
BC03LN_87	B cells
BC03LN_44	B cells
BC07LN_05	B cells
BC07LN_18	B cells
BC06_40	B cells
BC07LN_84	B cells
PT084_P11_B02_S302	B cells
BC07LN_20	B cells
PT084_P11_B12_S312	B cells
PT084_P11_D06_S330	B cells
PT084_P11_F02_S350	B cells
PT084_P11_A11_S299	B cells
BC03_24	B cells
PT084_P11_E05_S341	B cells
PT084_P11_C01_S313	B cells
PT084_P8_D04_S232	B cells
BC07LN_81	B cells
BC03LN_64	B cells
BC06_61	B cells
PT084_P11_F09_S357	B cells
PT039_P1_D11	B cells
PT084_P8_A01_S193	B cells
PT084_P11_H05_S377	B cells
BC06_25	B cells
PT084_P8_C11_S227	B cells
BC07_68	B cells
BC03_63	B cells
BC03LN_71	B cells
PT058_P1_F07	B cells
BC03LN_77	B cells
BC03_93	B cells
BC03LN_21	B cells
BC03LN_95	B cells
BC07LN_22	B cells
BC03_06	B cells
BC07_96	B cells
BC03_86	B cells
PT058_P1_A07	B cells
BC03LN_17	B cells
BC03LN_62	B cells
BC03LN_13	B cells
BC03LN_93	B cells
BC03LN_27	B cells
PT084_P8_C10_S226	B cells
BC06_58	B cells
PT084_P8_F12_S264	B cells
BC07LN_62	B cells
BC07LN_68	B cells
PT084_P121_F10_S358	B cells
BC03_51	B cells
BC03_60	B cells
BC07LN_50	B cells
PT058_P1_B10	B cells
PT084_P11_B11_S311	B cells
BC03_28	B cells
PT084_P121_F08_S356	B cells
BC03LN_70	B cells
BC07LN_96	B cells
BC09_Re_61	B cells
BC03LN_42	B cells
BC07LN_49	B cells
BC03LN_50	B cells
PT058_P1_A06	B cells
PT084_P8_F03_S255	B cells
BC03LN_14	B cells
BC03LN_85	B cells
BC03LN_49	B cells
BC03_53	B cells
BC07_56	B cells
BC03_92	B cells
BC03LN_58	B cells
BC07LN_59	B cells
PT058_P1_G01	B cells
BC07_63	B cells
PT084_P11_G04_S364	B cells
BC03LN_63	B cells
BC06_22	B cells
BC03LN_32	B cells
PT084_P11_H02_S374	B cells
BC03LN_20	B cells
BC03LN_26	B cells
BC06_21	B cells
PT058_P1_E09	B cells
PT084_P8_B07_S211	B cells
BC03LN_68	B cells
BC03_81	B cells
BC06_26	B cells
BC03LN_79	B cells
BC03LN_37	B cells
BC06_62	B cells
BC03LN_04	B cells
BC03LN_31	B cells
BC07LN_19	B cells
BC05_74	Macrophage cells
PT089_P1_D07	Macrophage cells
BC09_46	Macrophage cells
PT039_P10_F12_S264	Macrophage cells
BC09_Re_46	Macrophage cells
PT039_P1_B08	Macrophage cells
BC07_04	Macrophage cells
PT039_P1_D08	Macrophage cells
BC09_Re_57	Macrophage cells
BC04_72	Macrophage cells
PT039_P10_G12_S276	Macrophage cells
BC06_29	Macrophage cells
PT039_P1_F09	Macrophage cells
BC08_10	Macrophage cells
PT039_P10_F04_S256	Macrophage cells
PT039_P10_C08_S224	Macrophage cells
BC07_03	Macrophage cells
PT089_P1_C06	Macrophage cells
PT089_P1_D04	Macrophage cells
PT039_P1_C05	Macrophage cells
BC09_Re_15	Macrophage cells
PT039_P10_F08_S260	Macrophage cells
BC09_45	Macrophage cells
PT039_P1_A12	Macrophage cells
BC09_25	Macrophage cells
PT039_P10_B06_S210	Macrophage cells
PT089_P1_A05	Macrophage cells
BC02_60	Macrophage cells
PT084_P11_D09_S333	Macrophage cells
PT039_P1_C07	Macrophage cells
PT089_P1_C11	Macrophage cells
PT089_P1_C07	Macrophage cells
PT084_P11_C04_S316	Macrophage cells
PT039_P1_B03	Macrophage cells
BC09_64	Macrophage cells
PT039_P1_D09	Macrophage cells
PT084_P11_F12_S360	Macrophage cells
BC09_Re_21	Macrophage cells
BC09_31	Macrophage cells
PT089_P1_A04	Macrophage cells
BC09_92	Macrophage cells
PT039_P10_E02_S242	Macrophage cells
BC07_93	Macrophage cells
PT039_P10_A07_S199	Macrophage cells
PT089_P1_B03	Macrophage cells
PT058_P1_B08	Macrophage cells
PT084_P11_C08_S320	Macrophage cells
PT039_P1_A10	Macrophage cells
PT089_P1_C09	Macrophage cells
BC09_29	Macrophage cells
PT089_P1_C05	Macrophage cells
BC09_05	Macrophage cells
PT039_P1_A09	Macrophage cells
PT039_P10_D05_S233	Macrophage cells
BC09_Re_43	Macrophage cells
PT039_P10_A11_S203	Macrophage cells
PT089_P1_D06	Macrophage cells
PT084_P11_G05_S365	Macrophage cells
BC09_65	Macrophage cells
PT039_P10_A06_S198	Macrophage cells
BC09_Re_59	Macrophage cells
PT039_P1_D07	Macrophage cells
PT039_P1_B10	Macrophage cells
BC04_35	Macrophage cells
PT084_P11_E10_S346	Macrophage cells
BC07_50	Macrophage cells
PT089_P1_C02	Macrophage cells
BC09_34	Macrophage cells
PT058_P1_E04	Macrophage cells
PT089_P1_D01	Macrophage cells
BC09_48	Macrophage cells
PT089_P1_A08	Macrophage cells
BC10_43	Macrophage cells
BC09_42	Macrophage cells
BC09_37	Macrophage cells
PT039_P10_H08_S284	Macrophage cells
BC04_77	Macrophage cells
PT039_P10_E03_S243	Macrophage cells
BC04_21	Macrophage cells
PT039_P1_A02	Macrophage cells
PT039_P10_D08_S236	Macrophage cells
PT058_P1_E11	Macrophage cells
PT084_P11_H07_S379	Macrophage cells
BC06_04	Macrophage cells
PT039_P10_E06_S246	Macrophage cells
PT039_P10_F11_S263	Macrophage cells
PT089_P1_C08	Macrophage cells
PT039_P10_G04_S268	Macrophage cells
BC07_09	Macrophage cells
PT089_P1_B09	Macrophage cells
PT039_P1_A01	Macrophage cells
PT084_P11_H03_S375	Macrophage cells
BC09_Re_88	Macrophage cells
PT084_P121_G11_S371	Macrophage cells
PT039_P1_B07	Macrophage cells
BC07_83	Macrophage cells
BC09_Re_44	Macrophage cells
PT039_P10_B10_S214	Macrophage cells
PT039_P10_H02_S278	Macrophage cells
PT084_P11_E11_S347	Macrophage cells
BC01_03	Neutrophils
BC05_34	Neutrophils
BC05_36	Neutrophils
BC05_37	Neutrophils
BC05_38	Neutrophils
BC05_39	Neutrophils
BC05_40	Neutrophils
BC05_41	Neutrophils
BC05_42	Neutrophils
BC05_43	Neutrophils
BC05_44	Neutrophils
BC05_45	Neutrophils
BC05_46	Neutrophils
BC05_47	Neutrophils
BC05_48	Neutrophils
BC05_49	Neutrophils
BC05_50	Neutrophils
BC05_52	Neutrophils
BC05_53	Neutrophils
BC05_55	Neutrophils
BC05_57	Neutrophils
BC05_59	Neutrophils
BC05_60	Neutrophils
BC05_61	Neutrophils
BC05_62	Neutrophils
BC05_63	Neutrophils
BC05_64	Neutrophils
BC05_68	Neutrophils
BC05_69	Neutrophils
BC05_70	Neutrophils
BC05_71	Neutrophils
BC05_72	Neutrophils
BC05_73	Neutrophils
BC05_75	Neutrophils
BC05_77	Neutrophils
BC05_78	Neutrophils
BC05_79	Neutrophils
BC05_80	Neutrophils
BC05_81	Neutrophils
BC05_83	Neutrophils
BC05_84	Neutrophils
BC05_85	Neutrophils
BC05_86	Neutrophils
BC05_87	Neutrophils
BC05_88	Neutrophils
BC05_90	Neutrophils
BC05_91	Neutrophils
BC05_92	Neutrophils
BC05_93	Neutrophils
BC05_94	Neutrophils
BC05_95	Neutrophils
BC05_96	Neutrophils
BC05_01	Neutrophils
BC05_02	Neutrophils
BC05_04	Neutrophils
BC05_07	Neutrophils
BC05_08	Neutrophils
BC05_09	Neutrophils
BC05_12	Neutrophils
BC05_13	Neutrophils
BC05_16	Neutrophils
BC05_17	Neutrophils
BC05_18	Neutrophils
BC05_20	Neutrophils
BC05_21	Neutrophils
BC05_22	Neutrophils
BC05_23	Neutrophils
BC05_25	Neutrophils
BC05_26	Neutrophils
BC05_27	Neutrophils
BC05_28	Neutrophils
BC05_29	Neutrophils
BC05_30	Neutrophils
BC05_31	Neutrophils
BC05_32	Neutrophils
BC05_33	Neutrophils
PT089_P7_D07_S43	Neutrophils
PT039_P121_D04_S328	Neutrophils
