# Supplementary material for: Pivotal models and biomarkers related to the prognosis of breast cancer based on the immune cell interaction network
Source: Sci Rep. 2022 Aug 11;12:13673. doi: 10.1038/s41598-022-17857-x (PMC9372165; doi:10.1038/s41598-022-17857-x)
Supplement: Supplementary file 4 — Supplementary Table 2. [file 41598_2022_17857_MOESM4_ESM.xlsx]

## Sheet: PMID30181541
Marker	type	subtype
EPCAM	epithelial
EGFR	epithelial
CDH1	epithelial
KRT14	epithelial	basal epithelial
ITGA6	epithelial	basal epithelial
KRT5	epithelial	basal epithelial
TP63	epithelial	basal epithelial
KRT17	epithelial	basal epithelial
MME	epithelial	basal epithelial
KRT8	epithelial	luminal epithelial
KRT18	epithelial	luminal epithelial
KRT19	epithelial	luminal epithelial
FOXA1	epithelial	luminal epithelial
GATA3	epithelial	luminal epithelial
MUC1	epithelial	luminal epithelial
CD24	epithelial	luminal epithelial
KIT	epithelial	luminal epithelial
GABRP	epithelial	luminal epithelial
FAP	stroma
COL1A1	stroma
COL3A1	stroma
COL5A1	stroma
ACTA2	stroma
TAGLN	stroma
LUM	stroma
FBLN1	stroma
COL6A3	stroma
COL1A2	stroma
COL6A1	stroma
COL6A2	stroma
PECAM1	endothelial
VWF	endothelial
CDH5	endothelial
SELE	endothelial
PTPRC	immune
CD2	immune	T cell
CD3D	immune	T cell
CD3E	immune	T cell
CD3G	immune	T cell
CD8A	immune	T cell
CD8B	immune	T cell
MS4A1	immune	B cell
CD79A	immune	B cell
CD79B	immune	B cell
BLNK	immune	B cell
CD14	immune	macrophage
CD68	immune	macrophage
CD163	immune	macrophage
CSF1R	immune	macrophage

## Sheet: PMID31273297
Gene	Cell type
FXYD2	Ductal cell 1
LEFTY1	Ductal cell 1
SLC4A4	Ductal cell 1
CLU	Ductal cell 1
ANXA4	Ductal cell 1
DEFB1	Ductal cell 1
AMBP	Ductal cell 1
CFTR	Ductal cell 1
CLDN10	Ductal cell 1
SPP1	Ductal cell 1
MMP7	Ductal cell 1
SERPINA5	Ductal cell 1
ATP1A1	Ductal cell 1
SLC3A1	Ductal cell 1
RBP1	Ductal cell 1
BEX1	Ductal cell 1
SH3YL1	Ductal cell 1
SFRP5	Ductal cell 1
GATM	Ductal cell 1
SORBS2	Ductal cell 1
MT1F	Ductal cell 1
GMNN	Ductal cell 1
REG1A	Ductal cell 1
CITED4	Ductal cell 1
SCTR	Ductal cell 1
PPP1R1B	Ductal cell 1
SERPING1	Ductal cell 1
KCNJ15	Ductal cell 1
AKAP7	Ductal cell 1
ATP1B1	Ductal cell 1
KIF12	Ductal cell 1
PEBP1	Ductal cell 1
MUC6	Ductal cell 1
CXCL6	Ductal cell 1
SERPINA1	Ductal cell 1
CLDN3	Ductal cell 1
PMEPA1	Ductal cell 1
HSD17B2	Ductal cell 1
PPAP2C	Ductal cell 1
HOMER2	Ductal cell 1
FAM150B	Ductal cell 1
C12orf75	Ductal cell 1
UGT2A3	Ductal cell 1
FGGY	Ductal cell 1
SOD2	Ductal cell 1
KRT18	Ductal cell 1
SOX9	Ductal cell 1
RP11-986E7.7	Ductal cell 1
PERP	Ductal cell 1
KRT8	Ductal cell 1
EPCAM	Ductal cell 1
KCNJ16	Ductal cell 1
DCDC2	Ductal cell 1
RAMP1	Ductal cell 1
NGFRAP1	Ductal cell 1
FBXO21	Ductal cell 1
FAM3B	Ductal cell 1
CD59	Ductal cell 1
C8orf47	Ductal cell 1
C3	Ductal cell 1
SERPINA6	Ductal cell 1
HES1	Ductal cell 1
BICC1	Ductal cell 1
C6	Ductal cell 1
CA2	Ductal cell 1
UBD	Ductal cell 1
GTF2I	Ductal cell 1
AQP1	Ductal cell 1
FAIM	Ductal cell 1
RAB3IP	Ductal cell 1
TUSC3	Ductal cell 1
TCEA3	Ductal cell 1
SOD3	Ductal cell 1
VTN	Ductal cell 1
ADRA2A	Ductal cell 1
NTRK2	Ductal cell 1
SCD5	Ductal cell 1
HMGN3	Ductal cell 1
RP11-528G1.2	Ductal cell 1
TESC	Ductal cell 1
SLC37A4	Ductal cell 1
ERRFI1	Ductal cell 1
CYB5A	Ductal cell 1
TACSTD2	Ductal cell 1
PROX1	Ductal cell 1
ISYNA1	Ductal cell 1
HHEX	Ductal cell 1
ABCC3	Ductal cell 1
S100A13	Ductal cell 1
RHOBTB3	Ductal cell 1
COMTD1	Ductal cell 1
CXADR	Ductal cell 1
PHGDH	Ductal cell 1
GLIS3	Ductal cell 1
TSTD1	Ductal cell 1
PKHD1	Ductal cell 1
DMKN	Ductal cell 1
FLRT2	Ductal cell 1
TFPI2	Ductal cell 1
PBX1	Ductal cell 1
LINC00671	Ductal cell 1
ANXA3	Ductal cell 1
MT-CO3	Ductal cell 1
CFB	Ductal cell 1
GYPC	Ductal cell 1
GGT1	Ductal cell 1
CA4	Ductal cell 1
ITIH5	Ductal cell 1
ZBTB20	Ductal cell 1
AC013275.2	Ductal cell 1
HNF1B	Ductal cell 1
CIRBP	Ductal cell 1
CDC42EP1	Ductal cell 1
APP	Ductal cell 1
MPC2	Ductal cell 1
TPM1	Ductal cell 1
SAT2	Ductal cell 1
ELF3	Ductal cell 1
TTYH1	Ductal cell 1
TRPV6	Ductal cell 1
PDGFD	Ductal cell 1
ALDH3A2	Ductal cell 1
ANXA9	Ductal cell 1
AHCYL1	Ductal cell 1
ERP27	Ductal cell 1
MT1E	Ductal cell 1
ID2	Ductal cell 1
IDH2	Ductal cell 1
PDCD4	Ductal cell 1
PRDX2	Ductal cell 1
CD44	Ductal cell 1
RIC3	Ductal cell 1
ARL6IP1	Ductal cell 1
TMEM59	Ductal cell 1
FGFR3	Ductal cell 1
PPDPF	Ductal cell 1
NFIA	Ductal cell 1
DSP	Ductal cell 1
PLSCR1	Ductal cell 1
SERPINA4	Ductal cell 1
BEX4	Ductal cell 1
CTSH	Ductal cell 1
MT-CO1	Ductal cell 1
PIK3AP1	Ductal cell 1
EPHB6	Ductal cell 1
IL20RA	Ductal cell 1
SLC44A3	Ductal cell 1
METTL7A	Ductal cell 1
ANXA5	Ductal cell 1
BTG1	Ductal cell 1
ARSE	Ductal cell 1
ATP5C1	Ductal cell 1
ALDH1A1	Ductal cell 1
PTPRF	Ductal cell 1
NDRG2	Ductal cell 1
BEX2	Ductal cell 1
LAPTM4B	Ductal cell 1
SLC17A4	Ductal cell 1
TTLL7	Ductal cell 1
CYS1	Ductal cell 1
C14orf105	Ductal cell 1
GJB1	Ductal cell 1
TMEM98	Ductal cell 1
TSPAN6	Ductal cell 1
MEIS1	Ductal cell 1
HINT1	Ductal cell 1
HS6ST1	Ductal cell 1
PCBD1	Ductal cell 1
ACSS1	Ductal cell 1
CAV2	Ductal cell 1
CLDN7	Ductal cell 1
GSTP1	Ductal cell 1
HOOK2	Ductal cell 1
HNMT	Ductal cell 1
RP1-60O19.1	Ductal cell 1
PLEKHB1	Ductal cell 1
COX7C	Ductal cell 1
NOTCH2NL	Ductal cell 1
SPINT1	Ductal cell 1
WNK2	Ductal cell 1
MEIS2	Ductal cell 1
ACAA2	Ductal cell 1
MLLT4	Ductal cell 1
CLDN1	Ductal cell 1
GMPR	Ductal cell 1
RP11-680F8.1	Ductal cell 1
ZBTB16	Ductal cell 1
MT-ND3	Ductal cell 1
HMGN1	Ductal cell 1
APOBEC2	Ductal cell 1
TM7SF3	Ductal cell 1
ECHDC2	Ductal cell 1
PLEKHS1	Ductal cell 1
RASSF4	Ductal cell 1
AC078941.1	Ductal cell 1
VCAM1	Ductal cell 1
LRG1	Ductal cell 1
AC005152.3	Ductal cell 1
SYNGR1	Ductal cell 1
STXBP6	Ductal cell 1
SOX6	Ductal cell 1
SKP1	Ductal cell 1
SPINT2	Ductal cell 1
SLC9A3R1	Ductal cell 1
GGT6	Ductal cell 1
NR5A2	Ductal cell 1
ARHGEF40	Ductal cell 1
IQGAP2	Ductal cell 1
C21orf62	Ductal cell 1
LYPD1	Ductal cell 1
RP11-553L6.5	Ductal cell 1
TMEM37	Ductal cell 1
MT-CYB	Ductal cell 1
LAD1	Ductal cell 1
FGFR2	Ductal cell 1
SOAT1	Ductal cell 1
KCNK5	Ductal cell 1
FOLR1	Ductal cell 1
MORN2	Ductal cell 1
PCDP1	Ductal cell 1
TM4SF18	Ductal cell 1
TMC4	Ductal cell 1
SPHK1	Ductal cell 1
TSPAN8	Ductal cell 1
MAOA	Ductal cell 1
COL18A1	Ductal cell 1
KIFC3	Ductal cell 1
CHST9	Ductal cell 1
EEF1A1	Ductal cell 1
AP1M2	Ductal cell 1
TM4SF4	Ductal cell 1
CADM1	Ductal cell 1
EHF	Ductal cell 1
PROM1	Ductal cell 1
HABP2	Ductal cell 1
DAPL1	Ductal cell 1
GAMT	Ductal cell 1
RHOV	Ductal cell 1
VTCN1	Ductal cell 1
ADORA1	Ductal cell 1
LRRC36	Ductal cell 1
HIP1R	Ductal cell 1
GRB14	Ductal cell 1
ARHGAP24	Ductal cell 1
TOM1L1	Ductal cell 1
DZIP1	Ductal cell 1
MT-ATP6	Ductal cell 1
FMO5	Ductal cell 1
VEPH1	Ductal cell 1
MTSS1	Ductal cell 1
UNC5CL	Ductal cell 1
VAV3	Ductal cell 1
KIAA1462	Ductal cell 1
COL27A1	Ductal cell 1
PBX3	Ductal cell 1
RBP4	Ductal cell 1
RAB17	Ductal cell 1
PLCXD2	Ductal cell 1
CDX2	Ductal cell 1
BAMBI	Ductal cell 1
PDX1	Ductal cell 1
SERAC1	Ductal cell 1
ACSM3	Ductal cell 1
FAM211B	Ductal cell 1
WWC1	Ductal cell 1
MT1G	Ductal cell 1
BARX2	Ductal cell 1
GNG7	Ductal cell 1
NR0B2	Ductal cell 1
NMT2	Ductal cell 1
CHDH	Ductal cell 1
SLC28A3	Ductal cell 1
RAP1GAP	Ductal cell 1
PPP1R9A	Ductal cell 1
FGFR4	Ductal cell 1
FOXA2	Ductal cell 1
FAM171A1	Ductal cell 1
FRAS1	Ductal cell 1
PRKAR2B	Ductal cell 1
SMARCD3	Ductal cell 1
C6orf141	Ductal cell 1
AC079602.1	Ductal cell 1
SCN9A	Ductal cell 1
CRYZ	Ductal cell 1
NDUFA4	Ductal cell 1
MT-CO2	Ductal cell 1
C11orf54	Ductal cell 1
CMTM7	Ductal cell 1
MPP1	Ductal cell 1
NFIB	Ductal cell 1
PRDX5	Ductal cell 1
UQCR10	Ductal cell 1
HRSP12	Ductal cell 1
GAS6	Ductal cell 1
CFI	Ductal cell 1
UQCRB	Ductal cell 1
KRTCAP3	Ductal cell 1
SEPP1	Ductal cell 1
MT-ND4	Ductal cell 1
IQCK	Ductal cell 1
CCND1	Ductal cell 1
RBM47	Ductal cell 1
RAB4A	Ductal cell 1
RGS3	Ductal cell 1
MAGI1	Ductal cell 1
CES1	Ductal cell 1
PLEKHJ1	Ductal cell 1
SOD1	Ductal cell 1
GTF2H5	Ductal cell 1
FRMD4A	Ductal cell 1
TM4SF1	Ductal cell 1
FARP1	Ductal cell 1
CNKSR3	Ductal cell 1
MMP24-AS1	Ductal cell 1
SYNE2	Ductal cell 1
CYP4V2	Ductal cell 1
TMEM205	Ductal cell 1
AGRN	Ductal cell 1
DDR1	Ductal cell 1
UBB	Ductal cell 1
RAB20	Ductal cell 1
HNRNPA1	Ductal cell 1
SEMA6A	Ductal cell 1
CD81	Ductal cell 1
DSG2	Ductal cell 1
ATP6V0E2	Ductal cell 1
PDE7A	Ductal cell 1
ITM2C	Ductal cell 1
C4orf48	Ductal cell 1
STAP2	Ductal cell 1
GMCL1	Ductal cell 1
PTP4A1	Ductal cell 1
APLP2	Ductal cell 1
ANAPC16	Ductal cell 1
MPST	Ductal cell 1
H3F3B	Ductal cell 1
GSTA1	Ductal cell 1
HMGN2	Ductal cell 1
CTNND1	Ductal cell 1
RASSF7	Ductal cell 1
TMEM63A	Ductal cell 1
ONECUT2	Ductal cell 1
UQCRQ	Ductal cell 1
GSTO2	Ductal cell 1
RAB25	Ductal cell 1
PRR15L	Ductal cell 1
DNPH1	Ductal cell 1
ACAA1	Ductal cell 1
TNFSF10	Ductal cell 1
RP11-532F12.5	Ductal cell 1
NBPF10	Ductal cell 1
PIGR	Ductal cell 1
PNRC1	Ductal cell 1
IMPA2	Ductal cell 1
JADE1	Ductal cell 1
VAMP8	Ductal cell 1
TMEM9	Ductal cell 1
RABL5	Ductal cell 1
EBPL	Ductal cell 1
ZKSCAN1	Ductal cell 1
DHRS7	Ductal cell 1
LAPTM4A	Ductal cell 1
SUCLG1	Ductal cell 1
PRSS8	Ductal cell 1
AUH	Ductal cell 1
NFIC	Ductal cell 1
GABARAP	Ductal cell 1
WAC-AS1	Ductal cell 1
PNKD	Ductal cell 1
OLFM4	Ductal cell 1
CDC42EP4	Ductal cell 1
KCNQ1OT1	Ductal cell 1
RTN3	Ductal cell 1
WDR74	Ductal cell 1
CLMN	Ductal cell 1
GLUL	Ductal cell 1
ATP5G2	Ductal cell 1
ENC1	Ductal cell 1
SYCE1L	Ductal cell 1
PTPRN2	Ductal cell 1
PMM1	Ductal cell 1
C15orf52	Ductal cell 1
HINT2	Ductal cell 1
NDUFC1	Ductal cell 1
ST5	Ductal cell 1
AKR1C1	Ductal cell 1
KIAA1522	Ductal cell 1
PRDX3	Ductal cell 1
LURAP1L	Ductal cell 1
PLXNB1	Ductal cell 1
SPATS2L	Ductal cell 1
LARP6	Ductal cell 1
HIST1H4C	Ductal cell 1
MSI2	Ductal cell 1
MDK	Ductal cell 1
CETN2	Ductal cell 1
WLS	Ductal cell 1
ZNF503	Ductal cell 1
ATP5A1	Ductal cell 1
NAMPT	Ductal cell 1
TMEM261	Ductal cell 1
MAGEH1	Ductal cell 1
COX20	Ductal cell 1
ZNF444	Ductal cell 1
COA3	Ductal cell 1
SGCE	Ductal cell 1
CNDP2	Ductal cell 1
GPRC5B	Ductal cell 1
ECHS1	Ductal cell 1
CNN3	Ductal cell 1
MT-ND1	Ductal cell 1
ANXA2	Ductal cell 1
THAP4	Ductal cell 1
GNB5	Ductal cell 1
CDH1	Ductal cell 1
PLLP	Ductal cell 1
ACP1	Ductal cell 1
ERP29	Ductal cell 1
SMDT1	Ductal cell 1
GBAS	Ductal cell 1
SDC4	Ductal cell 1
TACC1	Ductal cell 1
DST	Ductal cell 1
TSPAN15	Ductal cell 1
NUDT14	Ductal cell 1
COX7A2L	Ductal cell 1
CKB	Ductal cell 1
NPNT	Ductal cell 1
SLC25A6	Ductal cell 1
WWTR1	Ductal cell 1
GSTM4	Ductal cell 1
AAMDC	Ductal cell 1
IFIT1	Ductal cell 1
OARD1	Ductal cell 1
NOTCH2	Ductal cell 1
PYCR2	Ductal cell 1
COMMD9	Ductal cell 1
SEL1L3	Ductal cell 1
ABHD14A	Ductal cell 1
CSF1	Ductal cell 1
ABHD12	Ductal cell 1
TRIP11	Ductal cell 1
ADCK3	Ductal cell 1
ACADVL	Ductal cell 1
IFIT3	Ductal cell 1
MRPL18	Ductal cell 1
DAB2	Ductal cell 1
HSP90AA1	Ductal cell 1
CARHSP1	Ductal cell 1
PTPRK	Ductal cell 1
TAX1BP3	Ductal cell 1
YPEL2	Ductal cell 1
TMEM245	Ductal cell 1
CAT	Ductal cell 1
STX18	Ductal cell 1
WDR34	Ductal cell 1
LAMP2	Ductal cell 1
HDHD3	Ductal cell 1
ATPIF1	Ductal cell 1
ARSD	Ductal cell 1
GCLM	Ductal cell 1
NINJ1	Ductal cell 1
EIF4A2	Ductal cell 1
PPP1R16A	Ductal cell 1
SPAG16	Ductal cell 1
ERGIC1	Ductal cell 1
TSC22D4	Ductal cell 1
ELK4	Ductal cell 1
CNPY2	Ductal cell 1
HSBP1L1	Ductal cell 1
FSTL3	Ductal cell 1
TRAPPC6A	Ductal cell 1
SUMF2	Ductal cell 1
HEBP1	Ductal cell 1
CXXC5	Ductal cell 1
QDPR	Ductal cell 1
MGST2	Ductal cell 1
NDUFA13	Ductal cell 1
LINC00998	Ductal cell 1
WDR83OS	Ductal cell 1
CRYAB	Ductal cell 1
SAT1	Ductal cell 1
EFHC1	Ductal cell 1
ATP5J	Ductal cell 1
MRPL43	Ductal cell 1
RNF5	Ductal cell 1
YWHAE	Ductal cell 1
FAM200B	Ductal cell 1
ARL6IP5	Ductal cell 1
FOXO3	Ductal cell 1
EIF3L	Ductal cell 1
HADHB	Ductal cell 1
SEC11C	Ductal cell 1
RP11-304L19.5	Ductal cell 1
FAM129B	Ductal cell 1
ECH1	Ductal cell 1
REG3A	Ductal cell 1
TPGS2	Ductal cell 1
MRPS28	Ductal cell 1
KRT7	Ductal cell 1
CCL2	Ductal cell 1
EXOC7	Ductal cell 1
TMEM14B	Ductal cell 1
ZBTB44	Ductal cell 1
NUDT4	Ductal cell 1
GPR108	Ductal cell 1
NDFIP1	Ductal cell 1
AKAP9	Ductal cell 1
COMT	Ductal cell 1
ODF3B	Ductal cell 1
FKBP2	Ductal cell 1
PPCS	Ductal cell 1
PGRMC1	Ductal cell 1
HEXB	Ductal cell 1
SOX4	Ductal cell 1
NENF	Ductal cell 1
TRIP6	Ductal cell 1
EPHX1	Ductal cell 1
ST13	Ductal cell 1
TMEM14A	Ductal cell 1
GSTK1	Ductal cell 1
FAM133B	Ductal cell 1
VAMP2	Ductal cell 1
GPAA1	Ductal cell 1
HSBP1	Ductal cell 1
CMPK1	Ductal cell 1
MKKS	Ductal cell 1
LSM3	Ductal cell 1
ERGIC3	Ductal cell 1
TMEM14C	Ductal cell 1
DDT	Ductal cell 1
OSBPL9	Ductal cell 1
DECR1	Ductal cell 1
MAGED2	Ductal cell 1
TECR	Ductal cell 1
DYNLT1	Ductal cell 1
SDHC	Ductal cell 1
LGALS2	Ductal cell 1
RTN4	Ductal cell 1
EIF5	Ductal cell 1
ANXA11	Ductal cell 1
IER3	Ductal cell 1
HIST1H2AC	Ductal cell 1
IFI6	Ductal cell 1
SNRPD3	Ductal cell 1
MTCH1	Ductal cell 1
STAT1	Ductal cell 1
RPS19BP1	Ductal cell 1
ARF5	Ductal cell 1
ATP5B	Ductal cell 1
SNORD3A	Ductal cell 1
TNFRSF12A	Ductal cell 1
CXCL1	Ductal cell 1
LCN2	Ductal cell 1
IFI44L	Ductal cell 1
TFF1	Ductal cell 2
FXYD3	Ductal cell 2
TFF2	Ductal cell 2
C19orf33	Ductal cell 2
TFF3	Ductal cell 2
KRT19	Ductal cell 2
AGR2	Ductal cell 2
LCN2	Ductal cell 2
REG4	Ductal cell 2
LGALS4	Ductal cell 2
CEACAM6	Ductal cell 2
S100P	Ductal cell 2
SPINK1	Ductal cell 2
TSPAN8	Ductal cell 2
S100A6	Ductal cell 2
SLPI	Ductal cell 2
PHGR1	Ductal cell 2
MUC1	Ductal cell 2
KRT8	Ductal cell 2
SMIM22	Ductal cell 2
WFDC2	Ductal cell 2
SPINT2	Ductal cell 2
KRT18	Ductal cell 2
CLDN4	Ductal cell 2
CTSE	Ductal cell 2
ELF3	Ductal cell 2
PDZK1IP1	Ductal cell 2
CLDN18	Ductal cell 2
KRT7	Ductal cell 2
EPCAM	Ductal cell 2
C15orf48	Ductal cell 2
S100A14	Ductal cell 2
GPX2	Ductal cell 2
LSR	Ductal cell 2
CYSTM1	Ductal cell 2
TSPAN1	Ductal cell 2
TACSTD2	Ductal cell 2
TMC5	Ductal cell 2
PGC	Ductal cell 2
MAL2	Ductal cell 2
SERPINA1	Ductal cell 2
CEACAM5	Ductal cell 2
PIGR	Ductal cell 2
ATP1B1	Ductal cell 2
MMP7	Ductal cell 2
AGR3	Ductal cell 2
LGALS3	Ductal cell 2
GPRC5A	Ductal cell 2
PI3	Ductal cell 2
OLFM4	Ductal cell 2
OCIAD2	Ductal cell 2
NQO1	Ductal cell 2
TM4SF4	Ductal cell 2
IFI27	Ductal cell 2
DPCR1	Ductal cell 2
SFN	Ductal cell 2
LINC01133	Ductal cell 2
PERP	Ductal cell 2
MSLN	Ductal cell 2
SFTA2	Ductal cell 2
CYP3A5	Ductal cell 2
S100A10	Ductal cell 2
LIPH	Ductal cell 2
KLF5	Ductal cell 2
CXCL5	Ductal cell 2
CLDN7	Ductal cell 2
RAB11FIP1	Ductal cell 2
CRABP2	Ductal cell 2
C12orf75	Ductal cell 2
HIST1H1C	Ductal cell 2
S100A11	Ductal cell 2
PHLDA2	Ductal cell 2
MGST1	Ductal cell 2
LAMB3	Ductal cell 2
LYZ	Ductal cell 2
CCL20	Ductal cell 2
MUC13	Ductal cell 2
LMO7	Ductal cell 2
SDC4	Ductal cell 2
PPDPF	Ductal cell 2
C19orf77	Ductal cell 2
CSTB	Ductal cell 2
SERINC2	Ductal cell 2
HN1	Ductal cell 2
SAA1	Ductal cell 2
ANXA2	Ductal cell 2
S100A2	Ductal cell 2
CAMK2N1	Ductal cell 2
TSPAN3	Ductal cell 2
PLA2G16	Ductal cell 2
PSCA	Ductal cell 2
ANXA10	Ductal cell 2
BIRC3	Ductal cell 2
ERBB3	Ductal cell 2
SYT8	Ductal cell 2
SDCBP2	Ductal cell 2
JUP	Ductal cell 2
CDH1	Ductal cell 2
GCNT3	Ductal cell 2
RP11-462G2.1	Ductal cell 2
CAPN8	Ductal cell 2
VSIG2	Ductal cell 2
STARD10	Ductal cell 2
ERO1L	Ductal cell 2
TXN	Ductal cell 2
ABHD2	Ductal cell 2
HSPB1	Ductal cell 2
RAB25	Ductal cell 2
HIST1H2BK	Ductal cell 2
SLC44A4	Ductal cell 2
GSTP1	Ductal cell 2
LAMC2	Ductal cell 2
CXCL17	Ductal cell 2
CLTB	Ductal cell 2
AZGP1	Ductal cell 2
MUC5AC	Ductal cell 2
MIA	Ductal cell 2
SLC40A1	Ductal cell 2
KRT17	Ductal cell 2
KCNK1	Ductal cell 2
LY6D	Ductal cell 2
ABCC3	Ductal cell 2
GABRP	Ductal cell 2
DSG2	Ductal cell 2
EZR	Ductal cell 2
TNFRSF12A	Ductal cell 2
ZG16B	Ductal cell 2
GOLM1	Ductal cell 2
SPINT1	Ductal cell 2
MDK	Ductal cell 2
COX6B1	Ductal cell 2
S100A16	Ductal cell 2
DUOX2	Ductal cell 2
TM4SF1	Ductal cell 2
PLAC8	Ductal cell 2
TCN1	Ductal cell 2
KRTCAP3	Ductal cell 2
NEAT1	Ductal cell 2
ITGA3	Ductal cell 2
PRR15L	Ductal cell 2
TMBIM1	Ductal cell 2
IFT172	Ductal cell 2
TESC	Ductal cell 2
TSTA3	Ductal cell 2
AKR1C3	Ductal cell 2
MYH14	Ductal cell 2
LMO4	Ductal cell 2
ARL6IP1	Ductal cell 2
LAD1	Ductal cell 2
PRSS8	Ductal cell 2
HMGA1	Ductal cell 2
TMEM54	Ductal cell 2
MARCKSL1	Ductal cell 2
LY6E	Ductal cell 2
DUOXA2	Ductal cell 2
MMP1	Ductal cell 2
MLPH	Ductal cell 2
TMPRSS4	Ductal cell 2
ANXA3	Ductal cell 2
SULT1C2	Ductal cell 2
BIK	Ductal cell 2
LPCAT4	Ductal cell 2
SRCAP	Ductal cell 2
HSPE1	Ductal cell 2
KRT23	Ductal cell 2
ACTN4	Ductal cell 2
ITGB4	Ductal cell 2
SDC1	Ductal cell 2
SOX4	Ductal cell 2
PKP3	Ductal cell 2
CLDN3	Ductal cell 2
CD55	Ductal cell 2
ONECUT2	Ductal cell 2
AMN	Ductal cell 2
OCLN	Ductal cell 2
TSTD1	Ductal cell 2
ST14	Ductal cell 2
TSPO	Ductal cell 2
FHL2	Ductal cell 2
ITGB6	Ductal cell 2
TCEB2	Ductal cell 2
SHROOM3	Ductal cell 2
FXYD5	Ductal cell 2
MACROD2	Ductal cell 2
MGLL	Ductal cell 2
LDLR	Ductal cell 2
ANXA4	Ductal cell 2
MALL	Ductal cell 2
LAMA3	Ductal cell 2
TRIM54	Ductal cell 2
APOL1	Ductal cell 2
EFCAB4A	Ductal cell 2
KLK11	Ductal cell 2
DEFB1	Ductal cell 2
PRDX5	Ductal cell 2
PLA2G10	Ductal cell 2
IFI6	Ductal cell 2
PDE4C	Ductal cell 2
PKM	Ductal cell 2
PLS1	Ductal cell 2
TNNT1	Ductal cell 2
IER3	Ductal cell 2
KLK10	Ductal cell 2
BACE2	Ductal cell 2
SPATS2L	Ductal cell 2
TAGLN2	Ductal cell 2
AKR7A3	Ductal cell 2
LDHA	Ductal cell 2
SLC2A1	Ductal cell 2
ZFAS1	Ductal cell 2
VDAC1	Ductal cell 2
TOB1	Ductal cell 2
C1orf106	Ductal cell 2
CD82	Ductal cell 2
CA9	Ductal cell 2
CXADR	Ductal cell 2
PON2	Ductal cell 2
CLDN1	Ductal cell 2
PTPRF	Ductal cell 2
ITGA2	Ductal cell 2
GALNT3	Ductal cell 2
DDR1	Ductal cell 2
EGLN3	Ductal cell 2
ANKRD36C	Ductal cell 2
SQSTM1	Ductal cell 2
F11R	Ductal cell 2
FDFT1	Ductal cell 2
GALE	Ductal cell 2
SLC39A4	Ductal cell 2
ADAM9	Ductal cell 2
GDF15	Ductal cell 2
AQP5	Ductal cell 2
SEZ6L2	Ductal cell 2
SOX9	Ductal cell 2
TRIM29	Ductal cell 2
DSP	Ductal cell 2
UQCRQ	Ductal cell 2
DMKN	Ductal cell 2
RAC1	Ductal cell 2
CDC42EP5	Ductal cell 2
RP11-532F12.5	Ductal cell 2
COL17A1	Ductal cell 2
EPS8L3	Ductal cell 2
SRD5A3	Ductal cell 2
LLGL2	Ductal cell 2
PMEPA1	Ductal cell 2
CLIC3	Ductal cell 2
VNN1	Ductal cell 2
ERRFI1	Ductal cell 2
H1F0	Ductal cell 2
SUPT5H	Ductal cell 2
SRI	Ductal cell 2
AKR1B10	Ductal cell 2
DYNLRB1	Ductal cell 2
EFNA1	Ductal cell 2
TMEM141	Ductal cell 2
RBM47	Ductal cell 2
CD151	Ductal cell 2
RASSF7	Ductal cell 2
HTATIP2	Ductal cell 2
QSOX1	Ductal cell 2
TM4SF5	Ductal cell 2
CLDN23	Ductal cell 2
RNF128	Ductal cell 2
PRSS22	Ductal cell 2
CREB3L1	Ductal cell 2
ERBB2	Ductal cell 2
BCAS1	Ductal cell 2
PSENEN	Ductal cell 2
BLVRB	Ductal cell 2
CTTN	Ductal cell 2
CHMP2A	Ductal cell 2
FLNB	Ductal cell 2
CHMP4B	Ductal cell 2
CISD3	Ductal cell 2
CAPN2	Ductal cell 2
PLBD1	Ductal cell 2
CLINT1	Ductal cell 2
VAMP8	Ductal cell 2
MISP	Ductal cell 2
EPS8L1	Ductal cell 2
ANG	Ductal cell 2
IGF2BP2	Ductal cell 2
ETFB	Ductal cell 2
GFPT1	Ductal cell 2
AGPAT2	Ductal cell 2
YWHAZ	Ductal cell 2
CHP1	Ductal cell 2
SVIP	Ductal cell 2
RIOK3	Ductal cell 2
ARL14	Ductal cell 2
NAPRT1	Ductal cell 2
PPP1R16A	Ductal cell 2
CDKN2A	Ductal cell 2
TMEM45B	Ductal cell 2
SCNN1A	Ductal cell 2
MACC1	Ductal cell 2
SLC6A8	Ductal cell 2
CCND1	Ductal cell 2
CIB1	Ductal cell 2
SCCPDH	Ductal cell 2
TM9SF3	Ductal cell 2
VILL	Ductal cell 2
BAIAP2L1	Ductal cell 2
CHPT1	Ductal cell 2
SSFA2	Ductal cell 2
TPD52	Ductal cell 2
EFHD2	Ductal cell 2
MET	Ductal cell 2
ATPIF1	Ductal cell 2
BCL2L15	Ductal cell 2
EHF	Ductal cell 2
ALDOA	Ductal cell 2
ATP5J2	Ductal cell 2
ID1	Ductal cell 2
HEBP2	Ductal cell 2
HIST1H2BD	Ductal cell 2
PPAP2C	Ductal cell 2
TMEM92	Ductal cell 2
SYNGR2	Ductal cell 2
ITGB8	Ductal cell 2
CES2	Ductal cell 2
SDR16C5	Ductal cell 2
CRNDE	Ductal cell 2
RASSF6	Ductal cell 2
TMBIM6	Ductal cell 2
UBALD2	Ductal cell 2
F2RL1	Ductal cell 2
EIF4EBP1	Ductal cell 2
MYEOV	Ductal cell 2
PTP4A2	Ductal cell 2
PLP2	Ductal cell 2
MTMR11	Ductal cell 2
SHFM1	Ductal cell 2
CCL28	Ductal cell 2
F3	Ductal cell 2
FUT2	Ductal cell 2
TRNP1	Ductal cell 2
RP11-350J20.12	Ductal cell 2
FOXQ1	Ductal cell 2
NET1	Ductal cell 2
LIMA1	Ductal cell 2
MIEN1	Ductal cell 2
ABHD11	Ductal cell 2
MAP3K13	Ductal cell 2
MYL12B	Ductal cell 2
POLR2I	Ductal cell 2
ASPH	Ductal cell 2
CAPN5	Ductal cell 2
MED29	Ductal cell 2
PROM1	Ductal cell 2
AHNAK2	Ductal cell 2
CXCL1	Ductal cell 2
FBXO2	Ductal cell 2
SLC22A18	Ductal cell 2
BCL2L1	Ductal cell 2
HSD17B2	Ductal cell 2
MPZL2	Ductal cell 2
PLLP	Ductal cell 2
CRB3	Ductal cell 2
LINC00035	Ductal cell 2
HPGD	Ductal cell 2
CLIC1	Ductal cell 2
HS3ST1	Ductal cell 2
SLC12A2	Ductal cell 2
EPS8L2	Ductal cell 2
GIPC1	Ductal cell 2
ST6GALNAC1	Ductal cell 2
ABHD17C	Ductal cell 2
TRAK1	Ductal cell 2
AOC1	Ductal cell 2
SCD	Ductal cell 2
MYO6	Ductal cell 2
GUK1	Ductal cell 2
TMC4	Ductal cell 2
C6orf132	Ductal cell 2
SNRPG	Ductal cell 2
SLC25A37	Ductal cell 2
PCBD1	Ductal cell 2
CD2AP	Ductal cell 2
POLD4	Ductal cell 2
RAB11A	Ductal cell 2
FAM3C	Ductal cell 2
SLC9A3R1	Ductal cell 2
TJP2	Ductal cell 2
HIST1H2AC	Ductal cell 2
CMBL	Ductal cell 2
TJP3	Ductal cell 2
LASP1	Ductal cell 2
PLEC	Ductal cell 2
KLF6	Ductal cell 2
WDR45B	Ductal cell 2
PVRL4	Ductal cell 2
CD46	Ductal cell 2
CGN	Ductal cell 2
CAST	Ductal cell 2
EPHA2	Ductal cell 2
CAPNS1	Ductal cell 2
TMPRSS2	Ductal cell 2
CKS1B	Ductal cell 2
MXD1	Ductal cell 2
SAMD4B	Ductal cell 2
MT-ND1	Ductal cell 2
KIAA1522	Ductal cell 2
PARD6B	Ductal cell 2
MGST2	Ductal cell 2
SIPA1L3	Ductal cell 2
TMPRSS3	Ductal cell 2
HDGF	Ductal cell 2
CTNND1	Ductal cell 2
RASEF	Ductal cell 2
BRI3	Ductal cell 2
COX5A	Ductal cell 2
FAM3D	Ductal cell 2
RHOD	Ductal cell 2
RHOC	Ductal cell 2
SORD	Ductal cell 2
PRR13	Ductal cell 2
KCNN4	Ductal cell 2
RNF103	Ductal cell 2
PPP1R14B	Ductal cell 2
NDUFB3	Ductal cell 2
EIF6	Ductal cell 2
DHCR24	Ductal cell 2
USH1C	Ductal cell 2
ROMO1	Ductal cell 2
C20orf24	Ductal cell 2
SERPINB1	Ductal cell 2
ETNK1	Ductal cell 2
CRYZ	Ductal cell 2
NDUFB4	Ductal cell 2
ASS1	Ductal cell 2
C1orf116	Ductal cell 2
DAP	Ductal cell 2
H2AFJ	Ductal cell 2
PYGB	Ductal cell 2
AP1M2	Ductal cell 2
ITGA6	Ductal cell 2
GDA	Ductal cell 2
CTNNA1	Ductal cell 2
ARF1	Ductal cell 2
IRF6	Ductal cell 2
COX17	Ductal cell 2
SAMD9	Ductal cell 2
B3GNT3	Ductal cell 2
CMPK1	Ductal cell 2
PGRMC1	Ductal cell 2
PPL	Ductal cell 2
RBCK1	Ductal cell 2
CDCP1	Ductal cell 2
CCDC64B	Ductal cell 2
NDUFC1	Ductal cell 2
KLF3	Ductal cell 2
CDA	Ductal cell 2
HMGCS1	Ductal cell 2
TSPAN13	Ductal cell 2
S100A13	Ductal cell 2
SLC6A14	Ductal cell 2
MSMO1	Ductal cell 2
CEACAM1	Ductal cell 2
TNFRSF21	Ductal cell 2
CXCL3	Ductal cell 2
HSP90AA1	Ductal cell 2
SMS	Ductal cell 2
ATP5I	Ductal cell 2
MRPL52	Ductal cell 2
SCOC	Ductal cell 2
CPD	Ductal cell 2
TRIM31	Ductal cell 2
PTTG1IP	Ductal cell 2
MT-CO2	Ductal cell 2
UQCRH	Ductal cell 2
MPST	Ductal cell 2
TRAF4	Ductal cell 2
TXNDC17	Ductal cell 2
SQLE	Ductal cell 2
TMEM123	Ductal cell 2
ARPC1A	Ductal cell 2
POF1B	Ductal cell 2
SOD1	Ductal cell 2
CD47	Ductal cell 2
CYB5A	Ductal cell 2
IL18	Ductal cell 2
VEGFA	Ductal cell 2
PNPLA2	Ductal cell 2
GPR110	Ductal cell 2
TMEM30B	Ductal cell 2
RAB27B	Ductal cell 2
FKBP2	Ductal cell 2
MGAT4B	Ductal cell 2
HSD17B11	Ductal cell 2
EFNA5	Ductal cell 2
PHACTR3	Ductal cell 2
NDUFA1	Ductal cell 2
CLDN10	Ductal cell 2
CAPS	Ductal cell 2
NDRG1	Ductal cell 2
PLEK2	Ductal cell 2
MT-ND2	Ductal cell 2
STK39	Ductal cell 2
MT-ND4L	Ductal cell 2
RND3	Ductal cell 2
CKB	Ductal cell 2
PFDN2	Ductal cell 2
ANPEP	Ductal cell 2
VIL1	Ductal cell 2
TMEM176B	Ductal cell 2
P4HB	Ductal cell 2
FUT3	Ductal cell 2
DNTTIP1	Ductal cell 2
PRR15	Ductal cell 2
LGALS3BP	Ductal cell 2
GPR160	Ductal cell 2
SMAGP	Ductal cell 2
NOP10	Ductal cell 2
FERMT1	Ductal cell 2
MVP	Ductal cell 2
OAS1	Ductal cell 2
HSD11B2	Ductal cell 2
COX5B	Ductal cell 2
ESRP1	Ductal cell 2
ZC3H12A	Ductal cell 2
PRDX1	Ductal cell 2
SH2D3A	Ductal cell 2
C1orf186	Ductal cell 2
DBI	Ductal cell 2
IL32	Ductal cell 2
HSBP1L1	Ductal cell 2
NR2F6	Ductal cell 2
HOXB7	Ductal cell 2
TSPAN15	Ductal cell 2
TAX1BP1	Ductal cell 2
GALNT7	Ductal cell 2
DDIT3	Ductal cell 2
C1GALT1	Ductal cell 2
SEPHS2	Ductal cell 2
CAPN12	Ductal cell 2
FAM162A	Ductal cell 2
CDHR5	Ductal cell 2
FAM3B	Ductal cell 2
SERF2	Ductal cell 2
TMED10	Ductal cell 2
SLC16A3	Ductal cell 2
HSPD1	Ductal cell 2
APLP2	Ductal cell 2
GJB3	Ductal cell 2
SH3RF1	Ductal cell 2
KIF13B	Ductal cell 2
ADAM28	Ductal cell 2
CFDP1	Ductal cell 2
AGRN	Ductal cell 2
TMEM59	Ductal cell 2
FAM213B	Ductal cell 2
MTHFS	Ductal cell 2
PDXDC1	Ductal cell 2
FAM83H	Ductal cell 2
NDUFB9	Ductal cell 2
GNG5	Ductal cell 2
GPR56	Ductal cell 2
RPS27L	Ductal cell 2
MUC20	Ductal cell 2
PAK4	Ductal cell 2
COX7C	Ductal cell 2
TMEM176A	Ductal cell 2
MBOAT2	Ductal cell 2
SNRPD1	Ductal cell 2
TOX3	Ductal cell 2
CHMP4C	Ductal cell 2
COX6A1	Ductal cell 2
SMAD3	Ductal cell 2
GALNT5	Ductal cell 2
TMEM37	Ductal cell 2
DUSP23	Ductal cell 2
KDELR2	Ductal cell 2
ACSL5	Ductal cell 2
ALDH2	Ductal cell 2
ITPR3	Ductal cell 2
GRB7	Ductal cell 2
CD164	Ductal cell 2
CHCHD2	Ductal cell 2
MS4A8	Ductal cell 2
FAM134B	Ductal cell 2
TMEM63A	Ductal cell 2
SPR	Ductal cell 2
LSM4	Ductal cell 2
CFB	Ductal cell 2
RHPN2	Ductal cell 2
AP1S1	Ductal cell 2
AK4	Ductal cell 2
FAM195A	Ductal cell 2
MRPL14	Ductal cell 2
LAMTOR5	Ductal cell 2
LMTK3	Ductal cell 2
FAM120A	Ductal cell 2
SYT13	Ductal cell 2
ARRDC1	Ductal cell 2
STEAP2	Ductal cell 2
LFNG	Ductal cell 2
ARSD	Ductal cell 2
MRPL23	Ductal cell 2
HDHD3	Ductal cell 2
LINC00969	Ductal cell 2
GOLGA4	Ductal cell 2
ATP1A1	Ductal cell 2
TMSB10	Ductal cell 2
BCAP31	Ductal cell 2
SERPINB5	Ductal cell 2
RP11-294O2.2	Ductal cell 2
TES	Ductal cell 2
PDIA4	Ductal cell 2
NT5C3A	Ductal cell 2
POLR2L	Ductal cell 2
HIST2H2AA3	Ductal cell 2
GALNT12	Ductal cell 2
KCNE3	Ductal cell 2
HSBP1	Ductal cell 2
SAT1	Ductal cell 2
CDK2AP2	Ductal cell 2
SRC	Ductal cell 2
INADL	Ductal cell 2
HOOK2	Ductal cell 2
RRAS	Ductal cell 2
LACTB2	Ductal cell 2
TMED3	Ductal cell 2
CHMP2B	Ductal cell 2
TNFAIP2	Ductal cell 2
STK24	Ductal cell 2
TMEM125	Ductal cell 2
TOMM20	Ductal cell 2
PITX1	Ductal cell 2
ZBTB7A	Ductal cell 2
ISG20	Ductal cell 2
CAPN1	Ductal cell 2
CANX	Ductal cell 2
PPP1R1B	Ductal cell 2
COX8A	Ductal cell 2
UQCR10	Ductal cell 2
PLEKHA5	Ductal cell 2
INF2	Ductal cell 2
GCC2	Ductal cell 2
CCDC68	Ductal cell 2
SLMO2	Ductal cell 2
NDUFS6	Ductal cell 2
MZT2A	Ductal cell 2
ARHGEF16	Ductal cell 2
PDCD5	Ductal cell 2
FOXA3	Ductal cell 2
RRBP1	Ductal cell 2
SMIM6	Ductal cell 2
LEMD1	Ductal cell 2
CYP2S1	Ductal cell 2
HHLA2	Ductal cell 2
UBE2H	Ductal cell 2
ONECUT3	Ductal cell 2
NDFIP2	Ductal cell 2
ZNHIT1	Ductal cell 2
STAP2	Ductal cell 2
B4GALT4	Ductal cell 2
COX7B	Ductal cell 2
MARVELD3	Ductal cell 2
DUSP4	Ductal cell 2
USMG5	Ductal cell 2
PPAPDC1B	Ductal cell 2
ADAP1	Ductal cell 2
SCP2	Ductal cell 2
TC2N	Ductal cell 2
PSORS1C1	Ductal cell 2
CXXC5	Ductal cell 2
NDUFA7.1	Ductal cell 2
MPC2	Ductal cell 2
ANXA11	Ductal cell 2
DNM2	Ductal cell 2
DST	Ductal cell 2
DDAH1	Ductal cell 2
TRIM2	Ductal cell 2
PTPRH	Ductal cell 2
ACHE	Ductal cell 2
GMDS	Ductal cell 2
HNF4A	Ductal cell 2
CASC4	Ductal cell 2
HN1L	Ductal cell 2
B3GALT5	Ductal cell 2
MYRF	Ductal cell 2
MST1R	Ductal cell 2
SLC39A14	Ductal cell 2
EPS8	Ductal cell 2
LGR4	Ductal cell 2
EPN1	Ductal cell 2
FAM102A	Ductal cell 2
PAF1	Ductal cell 2
PPP1R14D	Ductal cell 2
TMEM219	Ductal cell 2
RHOV	Ductal cell 2
HK2	Ductal cell 2
COX20	Ductal cell 2
ARHGAP32	Ductal cell 2
KRTCAP2	Ductal cell 2
ARHGAP5	Ductal cell 2
SLC25A39	Ductal cell 2
C9orf152	Ductal cell 2
ASPHD1	Ductal cell 2
HINT1	Ductal cell 2
C1orf43	Ductal cell 2
DPY30	Ductal cell 2
MRPS34	Ductal cell 2
AHR	Ductal cell 2
UBD	Ductal cell 2
AHNAK	Ductal cell 2
TST	Ductal cell 2
C4BPB	Ductal cell 2
GOLGB1	Ductal cell 2
SEMA4B	Ductal cell 2
ZNF706	Ductal cell 2
LRP10	Ductal cell 2
TMCO1	Ductal cell 2
CDS1	Ductal cell 2
GSDMB	Ductal cell 2
LPIN2	Ductal cell 2
MYO5B	Ductal cell 2
FAM177A1	Ductal cell 2
PRKCI	Ductal cell 2
GBP3	Ductal cell 2
SPAG16	Ductal cell 2
CRIP1	Ductal cell 2
TNIP1	Ductal cell 2
DSC2	Ductal cell 2
VIMP	Ductal cell 2
RAB40B	Ductal cell 2
RPS21	Ductal cell 2
AP2B1	Ductal cell 2
IDH1	Ductal cell 2
GNG12	Ductal cell 2
SESTD1	Ductal cell 2
ERN2	Ductal cell 2
ZNF593	Ductal cell 2
TIMM50	Ductal cell 2
CERS6	Ductal cell 2
SUN1	Ductal cell 2
LRRC59	Ductal cell 2
ARHGEF35	Ductal cell 2
TUBA1C	Ductal cell 2
TNFSF10	Ductal cell 2
PRRG4	Ductal cell 2
LAMTOR2	Ductal cell 2
USP53	Ductal cell 2
PPIA	Ductal cell 2
PRELID1	Ductal cell 2
ECI1	Ductal cell 2
PTBP3	Ductal cell 2
RTN3	Ductal cell 2
SPTBN1	Ductal cell 2
NTHL1	Ductal cell 2
MIF	Ductal cell 2
TMEM147	Ductal cell 2
JUND	Ductal cell 2
PHB	Ductal cell 2
COX7A2	Ductal cell 2
MT-ND5	Ductal cell 2
ECH1	Ductal cell 2
NDUFA3	Ductal cell 2
UBC	Ductal cell 2
XIST	Ductal cell 2
GPX4	Ductal cell 2
PSMD8	Ductal cell 2
ANXA1	Ductal cell 2
PGK1	Ductal cell 2
MT1G	Ductal cell 2
GAPDH	Ductal cell 2
ISG15	Ductal cell 2
RPS16	Ductal cell 2
ZFP36	Ductal cell 2
ENO1	Ductal cell 2
PLAT	Ductal cell 2
PRSS1	Acinar cell
CTRB2	Acinar cell
CELA3A	Acinar cell
CTRB1	Acinar cell
REG1B	Acinar cell
CLPS	Acinar cell
CPB1	Acinar cell
CPA1	Acinar cell
PLA2G1B	Acinar cell
REG3A	Acinar cell
REG1A	Acinar cell
CTRC	Acinar cell
PNLIP	Acinar cell
CELA3B	Acinar cell
PRSS3	Acinar cell
SYCN	Acinar cell
CELA2A	Acinar cell
CPA2	Acinar cell
AMY2A	Acinar cell
REG3G	Acinar cell
CEL	Acinar cell
GP2	Acinar cell
SPINK1	Acinar cell
PNLIPRP1	Acinar cell
KLK1	Acinar cell
CELA2B	Acinar cell
MT1G	Acinar cell
GATM	Acinar cell
CTRL	Acinar cell
AMY2B	Acinar cell
CUZD1	Acinar cell
LGALS2	Acinar cell
GSTA1	Acinar cell
PDIA2	Acinar cell
ERP27	Acinar cell
SERPINI2	Acinar cell
GSTA2	Acinar cell
TMEM97	Acinar cell
AQP8	Acinar cell
ALB	Acinar cell
MT1H	Acinar cell
FGL1	Acinar cell
EPB41L4B	Acinar cell
SLC30A2	Acinar cell
KIAA1324	Acinar cell
CBS	Acinar cell
GNMT	Acinar cell
FSCN2	Acinar cell
TMEM52	Acinar cell
AC078941.1	Acinar cell
RP11-320N7.2	Acinar cell
ANPEP	Acinar cell
SLC39A5	Acinar cell
SLC43A1	Acinar cell
RP11-986E7.7	Acinar cell
GAMT	Acinar cell
RBP1	Acinar cell
SERPINA4	Acinar cell
IMPA2	Acinar cell
FAM3B	Acinar cell
CTC-479C5.12	Acinar cell
MT1F	Acinar cell
NR5A2	Acinar cell
HOMER2	Acinar cell
STXBP6	Acinar cell
C2CD4B	Acinar cell
TCEA3	Acinar cell
BNIP3	Acinar cell
XBP1	Acinar cell
CITED4	Acinar cell
ERO1LB	Acinar cell
PDCD4	Acinar cell
SCTR	Acinar cell
CXCL17	Acinar cell
SHC2	Acinar cell
TPST2	Acinar cell
BCAT1	Acinar cell
SFRP5	Acinar cell
COMTD1	Acinar cell
AZGP1	Acinar cell
DNAJC12	Acinar cell
OLFM4	Acinar cell
PABPC4	Acinar cell
RARRES2	Acinar cell
IGFBP2	Acinar cell
RNASE1	Acinar cell
MT1X	Acinar cell
UBD	Acinar cell
SLC39A14	Acinar cell
CLDN10	Acinar cell
FXYD2	Acinar cell
CYB5A	Acinar cell
GRB10	Acinar cell
C6orf222	Acinar cell
P4HB	Acinar cell
MT1E	Acinar cell
PGM1	Acinar cell
EIF4EBP1	Acinar cell
CCDC64B	Acinar cell
C3	Acinar cell
CFTR	Acinar cell
NUPR1	Acinar cell
RAMP1	Acinar cell
PBX1	Acinar cell
TC2N	Acinar cell
DEFB1	Acinar cell
RHOBTB3	Acinar cell
IL32	Acinar cell
SORBS2	Acinar cell
SEL1L	Acinar cell
ZNF503	Acinar cell
SH3YL1	Acinar cell
MT-ND3	Acinar cell
SOD2	Acinar cell
GDF15	Acinar cell
SLC4A4	Acinar cell
PPP1R14B	Acinar cell
RPL36	Acinar cell
RPL12	Acinar cell
RPS12	Acinar cell
YBX3	Acinar cell
EEF2	Acinar cell
FSTL3	Acinar cell
GLTSCR2	Acinar cell
SERPINB1	Acinar cell
MT-ND1	Acinar cell
TTR	Endocrine cell
PCSK1N	Endocrine cell
IAPP	Endocrine cell
SCG5	Endocrine cell
CHGA	Endocrine cell
CHGB	Endocrine cell
SLC30A8	Endocrine cell
SCGN	Endocrine cell
ERO1LB	Endocrine cell
NEUROD1	Endocrine cell
BEX1	Endocrine cell
MIR7-3HG	Endocrine cell
SCG3	Endocrine cell
DLK1	Endocrine cell
NKX2-2	Endocrine cell
GAD2	Endocrine cell
FAM159B	Endocrine cell
ABCC8	Endocrine cell
STMN2	Endocrine cell
PCSK2	Endocrine cell
PTPRN	Endocrine cell
SCG2	Endocrine cell
G6PC2	Endocrine cell
UCHL1	Endocrine cell
PCSK1	Endocrine cell
ASB9	Endocrine cell
CRYBA2	Endocrine cell
PAX6	Endocrine cell
SYT7	Endocrine cell
PCP4	Endocrine cell
DHRS2	Endocrine cell
GJD2	Endocrine cell
SNAP25	Endocrine cell
KIAA1324	Endocrine cell
LINC00948	Endocrine cell
HEPACAM2	Endocrine cell
APLP1	Endocrine cell
MLXIPL	Endocrine cell
INSM1	Endocrine cell
PPP1R1A	Endocrine cell
ELAVL4	Endocrine cell
EEF1A2	Endocrine cell
EDN3	Endocrine cell
ADCYAP1	Endocrine cell
LINC00643	Endocrine cell
NPTX2	Endocrine cell
KCNK16	Endocrine cell
NOVA1	Endocrine cell
SYT4	Endocrine cell
SAMD11	Endocrine cell
SYP	Endocrine cell
NRXN1	Endocrine cell
CELF4	Endocrine cell
KCNJ6	Endocrine cell
DUSP26	Endocrine cell
SLC29A4	Endocrine cell
TCEAL2	Endocrine cell
CPLX2	Endocrine cell
KCNMB2	Endocrine cell
RAB26	Endocrine cell
TAGLN3	Endocrine cell
ISL1	Endocrine cell
RAB3C	Endocrine cell
KIF1A	Endocrine cell
CAMK2B	Endocrine cell
GNG4	Endocrine cell
C1orf127	Endocrine cell
NOL4	Endocrine cell
RP11-423H2.3	Endocrine cell
C1QL1	Endocrine cell
TDRD9	Endocrine cell
C21orf58	Endocrine cell
TMOD1	Endocrine cell
NUPR1L	Endocrine cell
PCLO	Endocrine cell
PAK3	Endocrine cell
FAM46C	Endocrine cell
BEX2	Endocrine cell
SCGB2A1	Endocrine cell
RBP4	Endocrine cell
FXYD2	Endocrine cell
CADPS	Endocrine cell
FAM105A	Endocrine cell
RAP1GAP2	Endocrine cell
OLFM2	Endocrine cell
ASCL2	Endocrine cell
RIC3	Endocrine cell
SLC22A17	Endocrine cell
PEG10	Endocrine cell
INS	Endocrine cell
RAB3B	Endocrine cell
QPCT	Endocrine cell
DNAJC12	Endocrine cell
SLC7A8	Endocrine cell
RASD1	Endocrine cell
SST	Endocrine cell
SYT13	Endocrine cell
STX1A	Endocrine cell
PNMA2	Endocrine cell
CPE	Endocrine cell
MEG3	Endocrine cell
TTLL7	Endocrine cell
HADH	Endocrine cell
CADM1	Endocrine cell
MAPRE3	Endocrine cell
GNAS	Endocrine cell
SEC11C	Endocrine cell
RPH3AL	Endocrine cell
ABCA5	Endocrine cell
PFKFB2	Endocrine cell
PARVB	Endocrine cell
NLRP1	Endocrine cell
TPD52	Endocrine cell
PFN2	Endocrine cell
MEIS2	Endocrine cell
KIAA1244	Endocrine cell
BEX5	Endocrine cell
RP11-304L19.5	Endocrine cell
MAP2	Endocrine cell
ATP6V0E2	Endocrine cell
ATP2A3	Endocrine cell
PTPRN2	Endocrine cell
GNG2	Endocrine cell
KIAA1377	Endocrine cell
GCG	Endocrine cell
MZB1	Endocrine cell
SCD5	Endocrine cell
APBB1	Endocrine cell
PDE4DIP	Endocrine cell
ALCAM	Endocrine cell
FKBP2	Endocrine cell
PAM	Endocrine cell
CLU	Endocrine cell
TUSC3	Endocrine cell
PLAGL1	Endocrine cell
SEZ6L2	Endocrine cell
BEX4	Endocrine cell
PEMT	Endocrine cell
RHOBTB3	Endocrine cell
PKIB	Endocrine cell
HMGN5	Endocrine cell
QDPR	Endocrine cell
SSR4	Endocrine cell
EPHX2	Endocrine cell
DSP	Endocrine cell
A1BG	Endocrine cell
NISCH	Endocrine cell
MT-CO3	Endocrine cell
C3orf14	Endocrine cell
ITM2C	Endocrine cell
CKB	Endocrine cell
CIRBP	Endocrine cell
KIF12	Endocrine cell
AHI1	Endocrine cell
CMTM8	Endocrine cell
MT-ND2	Endocrine cell
ABHD14A	Endocrine cell
NPDC1	Endocrine cell
IGJ	Endocrine cell
MAN1A1	Endocrine cell
METRN	Endocrine cell
CREB3L2	Endocrine cell
ALDH1A1	Endocrine cell
ACLY	Endocrine cell
TMX4	Endocrine cell
MYL6B	Endocrine cell
ERRFI1	Endocrine cell
BTG3	Endocrine cell
DNAJB9	Endocrine cell
MT1F	Endocrine cell
MAP1LC3A	Endocrine cell
CBX6	Endocrine cell
PIM2	Endocrine cell
IDS	Endocrine cell
C10orf10	Endocrine cell
TTC3	Endocrine cell
MT-CYB	Endocrine cell
SVIP	Endocrine cell
NGFRAP1	Endocrine cell
SNORA76	Endocrine cell
ZSCAN16-AS1	Endocrine cell
TFF3	Endocrine cell
P4HTM	Endocrine cell
ELL2	Endocrine cell
NENF	Endocrine cell
PEBP1	Endocrine cell
IGLL5	Endocrine cell
AP3B1	Endocrine cell
CDKN1C	Endocrine cell
VAMP2	Endocrine cell
CITED2	Endocrine cell
C4orf48	Endocrine cell
MT-ND1	Endocrine cell
COMTD1	Endocrine cell
HMGN3	Endocrine cell
MT-ND3	Endocrine cell
EIF4A2	Endocrine cell
HBB	Endocrine cell
MT-ATP6	Endocrine cell
XBP1	Endocrine cell
PPY	Endocrine cell
EMC10	Endocrine cell
PPAPDC1B	Endocrine cell
AHCYL1	Endocrine cell
ZKSCAN1	Endocrine cell
SNHG8	Endocrine cell
IFI6	Endocrine cell
SDF2L1	Endocrine cell
MT1G	Endocrine cell
MIA	Endocrine cell
FKBP11	Endocrine cell
TECR	Endocrine cell
BTG2	Endocrine cell
CD79A	Endocrine cell
C9orf16	Endocrine cell
TM4SF4	Endocrine cell
ST6GAL1	Endocrine cell
SELK	Endocrine cell
PRDX4	Endocrine cell
PDLIM4	Endocrine cell
SPCS3	Endocrine cell
HERPUD1	Endocrine cell
PLVAP	Endothelial cell
SPRY1	Endothelial cell
RAMP2	Endothelial cell
DARC	Endothelial cell
CLDN5	Endothelial cell
STC1	Endothelial cell
COL15A1	Endothelial cell
AQP1	Endothelial cell
VWF	Endothelial cell
GNG11	Endothelial cell
SDPR	Endothelial cell
HYAL2	Endothelial cell
HSPG2	Endothelial cell
CLEC14A	Endothelial cell
SLC9A3R2	Endothelial cell
RAMP3	Endothelial cell
CD93	Endothelial cell
FABP5	Endothelial cell
A2M	Endothelial cell
PPAP2A	Endothelial cell
RBP7	Endothelial cell
EGFL7	Endothelial cell
AC011526.1	Endothelial cell
SLCO2A1	Endothelial cell
EMCN	Endothelial cell
EPAS1	Endothelial cell
TGFBR2	Endothelial cell
RDX	Endothelial cell
RGCC	Endothelial cell
ELTD1	Endothelial cell
ENG	Endothelial cell
TMEM88	Endothelial cell
CALCRL	Endothelial cell
ECSCR	Endothelial cell
CDH5	Endothelial cell
CD320	Endothelial cell
S1PR1	Endothelial cell
PODXL	Endothelial cell
EMP1	Endothelial cell
SOCS3	Endothelial cell
SPARCL1	Endothelial cell
TCF4	Endothelial cell
FABP4	Endothelial cell
NPDC1	Endothelial cell
SOX18	Endothelial cell
F2RL3	Endothelial cell
C8orf4	Endothelial cell
ESAM	Endothelial cell
INSR	Endothelial cell
NOTCH4	Endothelial cell
JAM2	Endothelial cell
CRIP2	Endothelial cell
GSN	Endothelial cell
HEG1	Endothelial cell
FKBP1A	Endothelial cell
MTUS1	Endothelial cell
GIMAP7	Endothelial cell
APOLD1	Endothelial cell
CD34	Endothelial cell
ETS1	Endothelial cell
CYYR1	Endothelial cell
PTPRB	Endothelial cell
FAM167B	Endothelial cell
STOM	Endothelial cell
RNASE1	Endothelial cell
SLC2A3	Endothelial cell
MMRN2	Endothelial cell
PCDH17	Endothelial cell
ADCY4	Endothelial cell
FLT1	Endothelial cell
IFITM1	Endothelial cell
TIE1	Endothelial cell
ID1	Endothelial cell
ICAM2	Endothelial cell
SOX17	Endothelial cell
ETS2	Endothelial cell
NFIB	Endothelial cell
IGFBP4	Endothelial cell
GIMAP4	Endothelial cell
PALMD	Endothelial cell
VWA1	Endothelial cell
SEC14L1	Endothelial cell
BCAM	Endothelial cell
PIK3R3	Endothelial cell
SWAP70	Endothelial cell
ADAMTS9	Endothelial cell
THSD7A	Endothelial cell
TM4SF1	Endothelial cell
ARHGAP29	Endothelial cell
EHD4	Endothelial cell
LDB2	Endothelial cell
LIFR	Endothelial cell
CAV1	Endothelial cell
FAM107A	Endothelial cell
PDLIM1	Endothelial cell
ADAM15	Endothelial cell
COL4A1	Endothelial cell
C10orf10	Endothelial cell
PRCP	Endothelial cell
PPAP2B	Endothelial cell
NEDD9	Endothelial cell
KLF2	Endothelial cell
FAM198B	Endothelial cell
TIMP3	Endothelial cell
DOCK9	Endothelial cell
CXorf36	Endothelial cell
CCDC85B	Endothelial cell
TSPAN7	Endothelial cell
ITGA5	Endothelial cell
CCL14	Endothelial cell
GIMAP5	Endothelial cell
KDR	Endothelial cell
GPR116	Endothelial cell
RCAN1	Endothelial cell
ITM2A	Endothelial cell
ELK3	Endothelial cell
SGK1	Endothelial cell
VAMP5	Endothelial cell
THBD	Endothelial cell
MKL2	Endothelial cell
DDIT4	Endothelial cell
HLA-E	Endothelial cell
IL6ST	Endothelial cell
SYNPO	Endothelial cell
HES1	Endothelial cell
PRSS23	Endothelial cell
SOCS2	Endothelial cell
DUSP6	Endothelial cell
TM4SF18	Endothelial cell
WWTR1	Endothelial cell
ITGA6	Endothelial cell
MYCT1	Endothelial cell
APP	Endothelial cell
BTNL9	Endothelial cell
MCTP1	Endothelial cell
ZNF385D	Endothelial cell
IL33	Endothelial cell
CXCL12	Endothelial cell
TACC1	Endothelial cell
RPGR	Endothelial cell
APLNR	Endothelial cell
PTRF	Endothelial cell
MYH9	Endothelial cell
EFNB2	Endothelial cell
IL3RA	Endothelial cell
BMPR2	Endothelial cell
NOSTRIN	Endothelial cell
NDRG1	Endothelial cell
IFI16	Endothelial cell
CFH	Endothelial cell
KIAA0355	Endothelial cell
ERG	Endothelial cell
CD36	Endothelial cell
TSHZ2	Endothelial cell
C1orf54	Endothelial cell
IFI27	Endothelial cell
GJA1	Endothelial cell
GNAI2	Endothelial cell
COL4A2	Endothelial cell
SPTBN1	Endothelial cell
INHBB	Endothelial cell
ADM5	Endothelial cell
MSN	Endothelial cell
TMEM204	Endothelial cell
NES	Endothelial cell
FCN3	Endothelial cell
TSC22D1	Endothelial cell
MCF2L	Endothelial cell
ENTPD1	Endothelial cell
ADAMTS1	Endothelial cell
FAM110D	Endothelial cell
ATP1B3	Endothelial cell
TMEM2	Endothelial cell
ROBO4	Endothelial cell
LIMCH1	Endothelial cell
TENC1	Endothelial cell
LMO2	Endothelial cell
HEY1	Endothelial cell
IFITM2	Endothelial cell
MEF2C	Endothelial cell
PRMT1	Endothelial cell
SRP14	Endothelial cell
CDC42EP3	Endothelial cell
LMNA	Endothelial cell
GIMAP6	Endothelial cell
ENPP2	Endothelial cell
LMCD1	Endothelial cell
SOX7	Endothelial cell
TGFBR3	Endothelial cell
MAST4	Endothelial cell
PTPRM	Endothelial cell
ACVRL1	Endothelial cell
SNX3	Endothelial cell
PIK3C2A	Endothelial cell
DUSP1	Endothelial cell
CLIC4	Endothelial cell
RASIP1	Endothelial cell
PLCB1	Endothelial cell
TGM2	Endothelial cell
CD200	Endothelial cell
CRIM1	Endothelial cell
LCN6.1	Endothelial cell
HECW2	Endothelial cell
DUSP23	Endothelial cell
DLC1	Endothelial cell
ARL4A	Endothelial cell
PLXND1	Endothelial cell
GIMAP1	Endothelial cell
CMIP	Endothelial cell
CPLX1	Endothelial cell
EMP2	Endothelial cell
RAB13	Endothelial cell
PNP	Endothelial cell
FOSL2	Endothelial cell
TEK	Endothelial cell
CDC37	Endothelial cell
ID3	Endothelial cell
SNRK	Endothelial cell
ELMO1	Endothelial cell
LRRC32	Endothelial cell
RAI14	Endothelial cell
SASH1	Endothelial cell
ARHGEF15	Endothelial cell
SEPN1	Endothelial cell
NCOA7	Endothelial cell
TSPAN13	Endothelial cell
YBX3	Endothelial cell
GPR146	Endothelial cell
NRP1	Endothelial cell
CD81	Endothelial cell
ZFP36	Endothelial cell
LIMS2	Endothelial cell
TMTC1	Endothelial cell
ECE1	Endothelial cell
SULF2	Endothelial cell
MRPL33	Endothelial cell
SERPINE1	Endothelial cell
CASKIN2	Endothelial cell
CLIC2	Endothelial cell
ITM2B	Endothelial cell
ARGLU1	Endothelial cell
KANK3	Endothelial cell
CTNNB1	Endothelial cell
GRAMD1A	Endothelial cell
ABL2	Endothelial cell
LAMB1	Endothelial cell
SNTB2	Endothelial cell
SH3BP5	Endothelial cell
FZD4	Endothelial cell
SLC26A2	Endothelial cell
MALL	Endothelial cell
UPP1	Endothelial cell
NRN1	Endothelial cell
PKP4	Endothelial cell
PRKCH	Endothelial cell
HDAC7	Endothelial cell
DLL4	Endothelial cell
PTPRG	Endothelial cell
KTN1	Endothelial cell
LUZP1	Endothelial cell
CD59	Endothelial cell
NR4A1	Endothelial cell
JMJD1C	Endothelial cell
BHLHE40	Endothelial cell
UTRN	Endothelial cell
RHOJ	Endothelial cell
TMEM173	Endothelial cell
GRB10	Endothelial cell
WARS	Endothelial cell
TNXB	Endothelial cell
RAPGEF3	Endothelial cell
MIDN	Endothelial cell
NFKBIA	Endothelial cell
SHE	Endothelial cell
BCL6B	Endothelial cell
CLEC2B	Endothelial cell
ICAM1	Endothelial cell
ARL15	Endothelial cell
SH2D3C	Endothelial cell
MCAM	Endothelial cell
IER2	Endothelial cell
IGF2	Endothelial cell
SNCG	Endothelial cell
CNN3	Endothelial cell
UACA	Endothelial cell
MGST2	Endothelial cell
SRGN	Endothelial cell
IFITM3	Endothelial cell
LPAR6	Endothelial cell
VIM	Endothelial cell
TNFRSF1A	Endothelial cell
ABI3	Endothelial cell
PVRL2	Endothelial cell
DYSF	Endothelial cell
RPS6KA2	Endothelial cell
FGD5	Endothelial cell
SHROOM4	Endothelial cell
JAG2	Endothelial cell
ITPRIP	Endothelial cell
SHANK3	Endothelial cell
ITGA1	Endothelial cell
OLFM1	Endothelial cell
NUAK1	Endothelial cell
FAM43A	Endothelial cell
ZEB1	Endothelial cell
ASS1	Endothelial cell
CDKN1A	Endothelial cell
ABCG1	Endothelial cell
GFOD1	Endothelial cell
MYC	Endothelial cell
HBEGF	Endothelial cell
FSCN1	Endothelial cell
SNHG7	Endothelial cell
LSMD1	Endothelial cell
FILIP1	Endothelial cell
PLEKHG1	Endothelial cell
CTTNBP2NL	Endothelial cell
AIF1L	Endothelial cell
DOCK6	Endothelial cell
GFOD2	Endothelial cell
PICALM	Endothelial cell
PREX2	Endothelial cell
EFNA1	Endothelial cell
[truncated: 2,627 more rows]

## Sheet: PanglaoDB
species	official gene symbol	cell type	nicknames	ubiquitousness index	product description	gene type	canonical marker	germ layer	organ	sensitivity_human	sensitivity_mouse	specificity_human	specificity_mouse
Mm Hs	CTRB1	Acinar cells	CTRB	0.017	chymotrypsinogen B1	protein-coding gene	1	Endoderm	Pancreas	1	0.957143	0.000628931	0.0159201
Mm Hs	KLK1	Acinar cells	Klk6	0.013	kallikrein 1	protein-coding gene	1	Endoderm	Pancreas	0.833333	0.314286	0.00503145	0.0128263
Mm Hs	RBPJL	Acinar cells	RBP-L|SUHL|RBPSUHL	0.001	recombination signal binding protein for immunoglobulin kappa J region like	protein-coding gene	1	Endoderm	Pancreas	0	0	0	0
Mm Hs	PTF1A	Acinar cells	PTF1-p48|bHLHa29	0.001	pancreas associated transcription factor 1a	protein-coding gene	1	Endoderm	Pancreas	0	0.157143	0.000628931	0.000773445
Mm	TRY4	Acinar cells	NA	0.007	trypsin 4	protein coding gene	1	Endoderm	Pancreas	NA	NA	NA	NA
Mm Hs	CELA3A	Acinar cells	ELA3|ELA3A	0.001	chymotrypsin like elastase family member 3A	protein-coding gene	1	Endoderm	Pancreas	0.833333	0.128571	0	0
Mm Hs	PRSS1	Acinar cells	TRY1	0.002	serine protease 1	protein-coding gene	1	Endoderm	Pancreas	1	0.0285714	0.00597484	0
Mm	AMY2A2	Acinar cells	NA	0.001	amylase 2a2	protein coding gene	NA	Endoderm	Pancreas	0	0.157143	0	0
Mm Hs	SPINK1	Acinar cells	Spink3|PCTT|PSTI|TATI	0.029	serine peptidase inhibitor, Kazal type 1	protein-coding gene	1	Endoderm	Pancreas	1	0	0.0352201	0
Mm Hs	ZG16	Acinar cells	hZG16|JCLN1|ZG16A|JCLN	0.013	zymogen granule protein 16	protein-coding gene	1	Endoderm	Pancreas	0	0	0.0144654	0
Mm Hs	CEL	Acinar cells	BSSL|MODY8	0.002	carboxyl ester lipase	protein-coding gene	1	Endoderm	Pancreas	0.166667	0.442857	0	0.000837899
Mm Hs	CELA2A	Acinar cells	ELA2A	0.005	chymotrypsin like elastase family member 2A	protein-coding gene	1	Endoderm	Pancreas	0.333333	0.628571	0	0.00290042
Mm	AMY2A3	Acinar cells	NA	0.001	amylase 2a3	protein coding gene	1	Endoderm	Pancreas	0	0.342857	0	0.000128908
Mm Hs	CPB1	Acinar cells	NA	0.005	carboxypeptidase B1	protein-coding gene	1	Endoderm	Pancreas	0.833333	0.5	0.00786164	0.00232034
Mm Hs	CELA1	Acinar cells	ELA1	0.017	chymotrypsin like elastase family member 1	protein-coding gene	1	Endoderm	Pancreas	0	0.814286	0	0.017467
Mm	AMY2A5	Acinar cells	NA	0.002	amylase 2a5	protein coding gene	1	Endoderm	Pancreas	0	0.414286	0	0.00051563
Mm Hs	RNASE1	Acinar cells	RAC1|RNS1	0.022	ribonuclease A family member 1, pancreatic	protein-coding gene	1	Endoderm	Pancreas	0.75	0	0.0877358	0
Mm Hs	AMY2B	Acinar cells	NA	0.003	amylase, alpha 2B (pancreatic)	protein-coding gene	1	Endoderm	Pancreas	0.0833333	0.528571	0	0.00148244
Mm Hs	CPA2	Acinar cells	NA	0.004	carboxypeptidase A2	protein-coding gene	1	Endoderm	Pancreas	0.916667	0.457143	0	0.00277151
Mm Hs	CPA1	Acinar cells	CPA	0.006	carboxypeptidase A1	protein-coding gene	1	Endoderm	Pancreas	0.833333	0.585714	0	0.00438286
Mm Hs	CELA3B	Acinar cells	CBPP|ELA3B	0.007	chymotrypsin like elastase family member 3B	protein-coding gene	1	Endoderm	Pancreas	0.75	0.8	0.00125786	0.00502739
Mm Hs	PNLIP	Acinar cells	NA	0.005	pancreatic lipase	protein-coding gene	1	Endoderm	Pancreas	0.833333	0.585714	0.000314465	0.00354496
Hs	CTRB2	Acinar cells	NA	0.001	chymotrypsinogen B2	protein-coding gene	1	Endoderm	Pancreas	0.916667	0	0.00125786	0
Mm Hs	PLA2G1B	Acinar cells	PLA2|PPLA2|PLA2A	0.007	phospholipase A2 group IB	protein-coding gene	1	Endoderm	Pancreas	0.833333	0.228571	0.00157233	0.00638092
Mm Hs	PRSS2	Acinar cells	TRY2	0.01	serine protease 2	protein-coding gene	1	Endoderm	Pancreas	1	0.7	0.0103774	0.00696101
Mm Hs	CLPS	Acinar cells	NA	0.021	colipase	protein-coding gene	1	Endoderm	Pancreas	0.583333	0.957143	0.000314465	0.0215276
Hs	REG1A	Acinar cells	PSPS|PSPS1|REG	0.005	regenerating family member 1 alpha	protein-coding gene	1	Endoderm	Pancreas	1	0	0.0273585	0
Mm Hs	SYCN	Acinar cells	SYL|FLJ27441|INSSA1	0.008	syncollin	protein-coding gene	1	Endoderm	Pancreas	0.833333	0	0.00157233	0
Mm Hs	PNLIPRP1	Acinar cells	PLRP1	0.008	pancreatic lipase related protein 1	protein-coding gene	1	Endoderm	Pancreas	0.5	0.628571	0	0.00663874
Mm Hs	CTRC	Acinar cells	CLCR|ELA4	0.003	chymotrypsin C	protein-coding gene	1	Endoderm	Pancreas	0.833333	0.414286	0	0.00135353
Mm Hs	REG3A	Acinar cells	REG-III|REG3|PBCGF	0.005	regenerating family member 3 alpha	protein-coding gene	1	Endoderm	Pancreas	0.916667	0	0.0106918	0
Hs	SERPINA3	Acinar cells	AACT	0	serpin family A member 3	protein-coding gene	1	Endoderm	Pancreas	0	0	0.000314465	0
Mm Hs	PRSS3	Acinar cells	TRY4|PRSS4	0.006	serine protease 3	protein-coding gene	1	Endoderm	Pancreas	0.833333	0.0285714	0.0289308	0
Hs	REG1B	Acinar cells	PSPS2|REGH|REGI-BETA	0.002	regenerating family member 1 beta	protein-coding gene	1	Endoderm	Pancreas	0.916667	0	0.0110063	0
Mm Hs	CFB	Acinar cells	H2-Bf|BFD|BF	0.001	complement factor B	protein-coding gene	1	Endoderm	Pancreas	0	0	0	0.00154689
Mm Hs	GDF15	Acinar cells	PLAB|MIC-1|PDF|NAG-1|PTGFB	0.014	growth differentiation factor 15	protein-coding gene	1	Endoderm	Pancreas	0.833333	0	0.054088	0.00309378
Mm Hs	MUC1	Acinar cells	CD227|PEM|ADMCKD|ADMCKD1|MCKD|MCKD1	0.016	mucin 1, cell surface associated	protein-coding gene	1	Endoderm	Pancreas	0.916667	0.185714	0.0295597	0.0117306
Hs	C15ORF48	Acinar cells	NMES1|MIR147BHG	0.018	chromosome 15 open reading frame 48	protein-coding gene	1	Endoderm	Pancreas	1	0	0.109119	0
Mm Hs	DUOXA2	Acinar cells	NA	0	dual oxidase maturation factor 2	protein-coding gene	1	Endoderm	Pancreas	0	0	0	0.000128908
Hs	AKR1C3	Acinar cells	KIAA0119|DDX|HAKRB|PGFS|HSD17B5	0.007	aldo-keto reductase family 1 member C3	protein-coding gene	1	Endoderm	Pancreas	1	0	0.0389937	0
Mm Hs	OLFM4	Acinar cells	OlfD|GW112	0.013	olfactomedin 4	protein-coding gene	1	Endoderm	Pancreas	0.583333	0	0.0132075	0.0126974
Mm Hs	GSTA1	Acinar cells	NA	0.012	glutathione S-transferase alpha 1	protein-coding gene	1	Endoderm	Pancreas	0.916667	0	0.0267296	0.00837899
Mm Hs	LGALS2	Acinar cells	HL14	0.032	galectin 2	protein-coding gene	1	Endoderm	Pancreas	0.916667	0.0142857	0.0345912	0.0308733
Mm Hs	PDZK1IP1	Acinar cells	DD96|MAP17|SPAP	0.025	PDZK1 interacting protein 1	protein-coding gene	1	Endoderm	Pancreas	1	0.114286	0.0396226	0.0228166
Mm Hs	RARRES2	Acinar cells	TIG2|HP10433	0.03	retinoic acid receptor responder 2	protein-coding gene	1	Endoderm	Pancreas	1	0	0.0751572	0
Mm Hs	CXCL17	Acinar cells	Dcip1|UNQ473|VCC1	0.007	C-X-C motif chemokine ligand 17	protein-coding gene	1	Endoderm	Pancreas	0.75	0	0.0248428	0.00367386
Mm Hs	UBD	Acinar cells	FAT10	0	ubiquitin D	protein-coding gene	1	Endoderm	Pancreas	NA	NA	NA	NA
Mm Hs	GSTA2	Acinar cells	GST2	0.007	glutathione S-transferase alpha 2	protein-coding gene	1	Endoderm	Pancreas	0.916667	0.0142857	0.00628931	0.00650983
Mm Hs	ANPEP	Acinar cells	gp150|CD13|PEPN	0.015	alanyl aminopeptidase, membrane	protein-coding gene	1	Endoderm	Pancreas	0.75	0.0714286	0.0100629	0.0166291
Hs	LYZ	Acinar cells	NA	0.008	lysozyme	protein-coding gene	1	Endoderm	Pancreas	0	0	0.0408805	0
Mm Hs	ANGPTL4	Acinar cells	pp1158|PGAR|ARP4|HFARP|FIAF	0.031	angiopoietin like 4	protein-coding gene	1	Endoderm	Pancreas	0.166667	0	0.0295597	0.0329359
Mm Hs	ALDOB	Acinar cells	NA	0.031	aldolase, fructose-bisphosphate B	protein-coding gene	1	Endoderm	Pancreas	0.583333	0.0428571	0.00408805	0.0370609
Mm Hs	CEBPA	Adipocyte progenitor cells	C/EBP-alpha|CEBP	0.025	CCAAT enhancer binding protein alpha	protein-coding gene	NA	Mesoderm	Connective tissue	0	0	0	0.0299647
Mm Hs	EGFR	Adipocyte progenitor cells	ERBB1|ERBB	0.014	epidermal growth factor receptor	protein-coding gene	NA	Mesoderm	Connective tissue	0	0	0.0222431	0.0127687
Mm Hs	FGF10	Adipocyte progenitor cells	NA	0.001	fibroblast growth factor 10	protein-coding gene	1	Mesoderm	Connective tissue	0	0	0.000626566	0.00173244
Mm Hs	GSC	Adipocyte progenitor cells	NA	0.001	goosecoid homeobox	protein-coding gene	NA	Mesoderm	Connective tissue	0	0	0	0.000769971
Mm Hs	MMP3	Adipocyte progenitor cells	STMY1|STMY	0.003	matrix metallopeptidase 3	protein-coding gene	NA	Mesoderm	Connective tissue	0	0	0.00219298	0.00301572
Mm Hs	PPARG	Adipocyte progenitor cells	PPARG1|PPARG2|NR1C3|PPARgamma	0.006	peroxisome proliferator activated receptor gamma	protein-coding gene	NA	Mesoderm	Connective tissue	0	0	0.0109649	0.00461983
Mm Hs	TWIST2	Adipocyte progenitor cells	DERMO1|Dermo-1|bHLHa39	0.012	twist family bHLH transcription factor 2	protein-coding gene	NA	Mesoderm	Connective tissue	0	0	0.00689223	0
Mm Hs	GATA3	Adipocyte progenitor cells	HDR	0.03	GATA binding protein 3	protein-coding gene	NA	Mesoderm	Connective tissue	0	0	0.0200501	0.0297722
Mm Hs	GLI1	Adipocyte progenitor cells	GLI	0	GLI family zinc finger 1	protein-coding gene	NA	Mesoderm	Connective tissue	0	0	0	0.000192493
Mm Hs	SMO	Adipocyte progenitor cells	FZD11|SMOH	0.005	smoothened, frizzled class receptor	protein-coding gene	NA	Mesoderm	Connective tissue	0	0	0	0
Mm Hs	STAB1	Adipocyte progenitor cells	KIAA0246|STAB-1|FEEL-1|CLEVER-1|FELE-1|FEX1|SCARH2	0.018	stabilin 1	protein-coding gene	NA	Mesoderm	Connective tissue	0	0	0.00250627	0
Mm Hs	WISP2	Adipocyte progenitor cells	CTGF-L|CCN5	0.005	WNT1 inducible signaling pathway protein 2	protein-coding gene	NA	Mesoderm	Connective tissue	0	0	0.00657895	0
Mm Hs	WT1	Adipocyte progenitor cells	WIT-2|AWT1|NPHS4|GUD	0.01	Wilms tumor 1	protein-coding gene	1	Mesoderm	Connective tissue	0	0	0.0225564	0
Mm Hs	SCARA5	Adipocyte progenitor cells	FLJ23907|MGC45780|NET33	0.007	scavenger receptor class A member 5	protein-coding gene	1	Mesoderm	Connective tissue	0	0	0.0115915	0
Mm Hs	HOXC8	Adipocyte progenitor cells	HOX3A	0.005	homeobox C8	protein-coding gene	1	Mesoderm	Connective tissue	0	0	0.00313283	0.00532563
Mm Hs	TCF7L1	Adipocyte progenitor cells	TCF3	0.009	transcription factor 7 like 1	protein-coding gene	1	Mesoderm	Connective tissue	0	0	0.00845865	0
Mm Hs	HOXC9	Adipocyte progenitor cells	HOX3B	0.007	homeobox C9	protein-coding gene	1	Mesoderm	Connective tissue	0	0	0.0159774	0.00494065
Mm Hs	HOXC6	Adipocyte progenitor cells	HOX3C	0.004	homeobox C6	protein-coding gene	NA	Mesoderm	Connective tissue	0	0	0.00595238	0.00429901
Mm Hs	HOXC4	Adipocyte progenitor cells	HOX3E	0.002	homeobox C4	protein-coding gene	NA	Mesoderm	Connective tissue	0	0	0	0.00275906
Hs	ZNF521	Adipocyte progenitor cells	EHZF|Evi3	0.002	zinc finger protein 521	protein-coding gene	NA	Mesoderm	Connective tissue	0	0	0.0103383	0
Mm Hs	SULT1E1	Adipocyte progenitor cells	STE	0.002	sulfotransferase family 1E member 1	protein-coding gene	NA	Mesoderm	Connective tissue	0	0	0.00595238	0
Mm Hs	EBF2	Adipocyte progenitor cells	FLJ11500|COE2	0.006	early B cell factor 2	protein-coding gene	1	Mesoderm	Connective tissue	0	0	0.00125313	0.00705807
Mm Hs	NRG4	Adipocyte progenitor cells	NA	0.001	neuregulin 4	protein-coding gene	1	Mesoderm	Connective tissue	0	0	0.00156642	0.000320821
Mm Hs	SLC36A2	Adipocytes	PAT2|tramdorin|TRAMD1	0.003	solute carrier family 36 member 2	protein-coding gene	1	Mesoderm	Connective tissue	0	0	0	0
Mm Hs	P2RX5	Adipocytes	P2X5	0	purinergic receptor P2X 5	protein-coding gene	1	Mesoderm	Connective tissue	0	0	0.00188383	0
Mm Hs	LEP	Adipocytes	OBS	0	leptin	protein-coding gene	1	Mesoderm	Connective tissue	0	0	0	0
Mm Hs	UCP1	Adipocytes	SLC25A7|UCP	0	uncoupling protein 1	protein-coding gene	1	Mesoderm	Connective tissue	0	0	0	0
Mm Hs	CIDEA	Adipocytes	CIDE-A	0.004	cell death-inducing DFFA-like effector a	protein-coding gene	1	Mesoderm	Connective tissue	0	0.5	0	0.0046864
Mm Hs	PRDM16	Adipocytes	MEL1|PFM13|KIAA1675|MGC166915|KMT8F	0.001	PR/SET domain 16	protein-coding gene	1	Mesoderm	Connective tissue	0	0	0.00125589	0.000962958
Mm Hs	LHX8	Adipocytes	Lhx7	0.001	LIM homeobox 8	protein-coding gene	1	Mesoderm	Connective tissue	0	0	0	0.00154073
Mm Hs	EPSTI1	Adipocytes	BRESI1|MGC29634	0.041	epithelial stromal interaction 1	protein-coding gene	1	Mesoderm	Connective tissue	0	0	0.0291994	0.0431405
Mm Hs	MC2R	Adipocytes	ACTHR	0	melanocortin 2 receptor	protein-coding gene	1	Mesoderm	Connective tissue	0	0	0	0
Mm Hs	FFAR2	Adipocytes	FFA2R|GPR43	0.01	free fatty acid receptor 2	protein-coding gene	1	Mesoderm	Connective tissue	0	0.125	0	0.0121975
Mm Hs	PIKFYVE	Adipocytes	MGC40423|KIAA0981|PIKfyve|PIP5K|p235|ZFYVE29|FAB1|PIP5K3	0.003	phosphoinositide kinase, FYVE-type zinc finger containing	protein-coding gene	1	Mesoderm	Connective tissue	0	0	0.00345369	0.00295307
Mm Hs	CYP11B2	Adipocytes	CYP11BL|P-450C18|P450aldo|ALDOS	0	cytochrome P450 family 11 subfamily B member 2	protein-coding gene	1	Mesoderm	Connective tissue	0	0	0	0
Mm Hs	TLR2	Adipocytes	TIL4|CD282	0.014	toll like receptor 2	protein-coding gene	1	Mesoderm	Connective tissue	0	0	0.000941915	0
Mm Hs	TLR4	Adipocytes	hToll|CD284|TLR-4|ARMD10	0	toll like receptor 4	protein-coding gene	1	Mesoderm	Connective tissue	0	0	0.000313972	0
Mm Hs	ADRB1	Adipocytes	ADRB1R	0.002	adrenoceptor beta 1	protein-coding gene	1	Mesoderm	Connective tissue	0	0	0.0021978	0.0023753
Mm Hs	ADRB2	Adipocytes	ADRBR|B2AR|ADRB2R	0.016	adrenoceptor beta 2	protein-coding gene	1	Mesoderm	Connective tissue	0	0	0.0100471	0.0181678
Mm Hs	ADRB3	Adipocytes	NA	0	adrenoceptor beta 3	protein-coding gene	1	Mesoderm	Connective tissue	0	0.125	0	0.000577775
Mm Hs	FABP4	Adipocytes	A-FABP|aP2	0.028	fatty acid binding protein 4	protein-coding gene	1	Mesoderm	Connective tissue	0	1	0.0103611	0.0327406
Mm Hs	TNFRSF9	Adipocytes	CD137|4-1BB|ILA	0.003	TNF receptor superfamily member 9	protein-coding gene	1	Mesoderm	Connective tissue	0	0	0.00345369	0
Mm Hs	TBX1	Adipocytes	VCF	0.003	T-box 1	protein-coding gene	1	Mesoderm	Connective tissue	0	0	0.000941915	0
Mm Hs	TMEM26	Adipocytes	MGC35010|Em:AC068892.1	0.002	transmembrane protein 26	protein-coding gene	1	Mesoderm	Connective tissue	0	0	0	0
Mm Hs	TCF21	Adipocytes	POD1|bHLHa23	0.014	transcription factor 21	protein-coding gene	1	Mesoderm	Connective tissue	0	0	0.00596546	0
Mm Hs	ADIPOQ	Adipocytes	ACRP30|AdipoQ|apM1|GBP28|adiponectin|ACDC	0.004	adiponectin, C1Q and collagen domain containing	protein-coding gene	1	Mesoderm	Connective tissue	0	1	0	0.00404442
Mm Hs	CFD	Adipocytes	ADN|DF|PFD	0.018	complement factor D	protein-coding gene	1	Mesoderm	Connective tissue	0	0.75	0.0989011	0.000770367
Mm Hs	ACVR1C	Adipocytes	ALK7|ACVRLK7	0.002	activin A receptor type 1C	protein-coding gene	1	Mesoderm	Connective tissue	0	0.125	0.00282575	0.00147654
Mm Hs	SLC2A4	Adipocytes	GLUT4	0.001	solute carrier family 2 member 4	protein-coding gene	1	Mesoderm	Connective tissue	0	0	0.00251177	0
Mm Hs	LPIN1	Adipocytes	KIAA0188	0.012	lipin 1	protein-coding gene	1	Mesoderm	Connective tissue	0	0.125	0.0260597	0.0091802
Mm Hs	PLIN1	Adipocytes	PLIN	0	perilipin 1	protein-coding gene	1	Mesoderm	Connective tissue	0	0.5	0	0.000192592
Mm Hs	PCK1	Adipocytes	PEPCK-C	0.008	phosphoenolpyruvate carboxykinase 1	protein-coding gene	1	Mesoderm	Connective tissue	0	0.5	0.0156986	0.00725429
Mm Hs	PPARG	Adipocytes	PPARG1|PPARG2|NR1C3|PPARgamma	0.006	peroxisome proliferator activated receptor gamma	protein-coding gene	1	Mesoderm	Connective tissue	0	0.375	0.010989	0.00442961
Mm Hs	RETN	Adipocytes	FIZZ3|ADSF|RETN1	0.001	resistin	protein-coding gene	1	Mesoderm	Connective tissue	0	0	0.00533752	0
Mm Hs	MEST	Adipocytes	PEG1	0.039	mesoderm specific transcript	protein-coding gene	1	Mesoderm	Connective tissue	0	0	0.103925	0.0207357
Mm Hs	ADM2	Adipocytes	AM2|FLJ21135	0	adrenomedullin 2	protein-coding gene	1	Mesoderm	Connective tissue	0.142857	0	0	0.000128394
Mm Hs	STAT6	Adipocytes	D12S1644|IL-4-STAT	0.01	signal transducer and activator of transcription 6	protein-coding gene	1	Mesoderm	Connective tissue	0.714286	0	0.00659341	0
Mm Hs	TFE3	Adipocytes	TFEA|bHLHe33	0.005	transcription factor binding to IGHM enhancer 3	protein-coding gene	1	Mesoderm	Connective tissue	0.714286	0	0.00345369	0
Mm Hs	CPPED1	Adipocytes	CSTP1|FLJ11151	0.008	calcineurin like phosphoesterase domain containing 1	protein-coding gene	1	Mesoderm	Connective tissue	0.428571	0.125	0.010989	0.00731848
Mm Hs	APPL2	Adipocytes	FLJ10659|DIP13B	0.011	adaptor protein, phosphotyrosine interacting with PH domain and leucine zipper 2	protein-coding gene	NA	Mesoderm	Connective tissue	0.714286	0	0.0043956	0.012711
Mm Hs	APOL6	Adipocytes	APOL-VI|APOLVI	0.003	apolipoprotein L6	protein-coding gene	NA	Mesoderm	Connective tissue	0.714286	0	0.0172684	0
Mm Hs	PXMP2	Adipocytes	PMP22	0.007	peroxisomal membrane protein 2	protein-coding gene	NA	Mesoderm	Connective tissue	0.571429	0.125	0.022606	0.0023753
Hs	CAVIN1	Adipocytes	cavin-1|CGL4|PTRF	0.023	caveolae associated protein 1	protein-coding gene	1	Mesoderm	Connective tissue	1	0	0.129356	0
Mm Hs	AGT	Adipocytes	SERPINA8	0.02	angiotensinogen	protein-coding gene	1	Mesoderm	Connective tissue	0	0.375	0.0160126	0.0212493
Mm Hs	SLC1A5	Adipocytes	AAAT|ASCT2|RDRC|M7V1	0.038	solute carrier family 1 member 5	protein-coding gene	1	Mesoderm	Connective tissue	0	0	0.0464678	0
Mm Hs	ACSL1	Adipocytes	LACS|ACS1|LACS1|FACL1|FACL2	0.022	acyl-CoA synthetase long chain family member 1	protein-coding gene	1	Mesoderm	Connective tissue	0	0.375	0.0191523	0.0231752
Mm	CAR3	Adipocytes	NA	0.007	carbonic anhydrase 3	protein coding gene	1	Mesoderm	Connective tissue	0	1	0	0.00783206
Mm Hs	BCAT2	Adipocytes	BCAM|BCT2	0.021	branched chain amino acid transaminase 2	protein-coding gene	1	Mesoderm	Connective tissue	0	0.25	0.0144427	0.0202221
Mm Hs	PNPLA2	Adipocytes	desnutrin|TTS-2.2|ATGL|FP17548|iPLA2zeta	0.02	patatin like phospholipase domain containing 2	protein-coding gene	1	Mesoderm	Connective tissue	0	0.875	0.0160126	0.0202863
Mm Hs	CIDEC	Adipocytes	CIDE-3|FLJ20871|Fsp27	0.002	cell death inducing DFFA like effector c	protein-coding gene	1	Mesoderm	Connective tissue	0	0.75	0	0.00218271
Mm Hs	CDO1	Adipocytes	NA	0.036	cysteine dioxygenase type 1	protein-coding gene	1	Mesoderm	Connective tissue	0	0.5	0.0119309	0.0415998
Mm Hs	APOC1	Adipocytes	NA	0.047	apolipoprotein C1	protein-coding gene	1	Mesoderm	Connective tissue	0	0.75	0.078179	0.0360146
Mm Hs	MMP2	Adipocytes	TBE-1|CLG4|CLG4A	0.045	matrix metallopeptidase 2	protein-coding gene	1	Mesoderm	Connective tissue	1	0	0.0656201	0.0385825
Mm Hs	POSTN	Adipocytes	OSF-2|PN|periostin	0.033	periostin	protein-coding gene	1	Mesoderm	Connective tissue	0.285714	0	0.022606	0.0347307
Mm Hs	LOX	Adipocytes	NA	0.017	lysyl oxidase	protein-coding gene	1	Mesoderm	Connective tissue	0.285714	0.25	0.0144427	0.0167555
Mm Hs	COL6A2	Adipocytes	NA	0.056	collagen type VI alpha 2 chain	protein-coding gene	1	Mesoderm	Connective tissue	1	0.25	0.101413	0.0441035
Mm Hs	ZBTB16	Adipocytes	PLZF|ZNF145	0.007	zinc finger and BTB domain containing 16	protein-coding gene	1	Mesoderm	Connective tissue	0	0	0.0119309	0
Mm Hs	GULP1	Adipocytes	CED6|CED-6|GULP	0.01	GULP, engulfment adaptor PTB domain containing 1	protein-coding gene	1	Mesoderm	Connective tissue	0	0	0.0298273	0.0046222
Mm Hs	FZD4	Adipocytes	CD344	0.007	frizzled class receptor 4	protein-coding gene	1	Mesoderm	Connective tissue	0	0.25	0.000627943	0.00847403
Mm Hs	TRIP10	Adipocytes	HSTP|CIP4|STOT	0.007	thyroid hormone receptor interactor 10	protein-coding gene	1	Mesoderm	Connective tissue	0	0	0.00502355	0
Mm Hs	FGF7	Adipocytes	KGF	0.005	fibroblast growth factor 7	protein-coding gene	1	Mesoderm	Connective tissue	0	0.25	0.011303	0.00423702
Mm Hs	MAOB	Adipocytes	NA	0.009	monoamine oxidase B	protein-coding gene	1	Mesoderm	Connective tissue	0	0.125	0.00973312	0.00937279
Mm Hs	SOCS1	Adipocytes	SOCS-1|SSI-1|JAB|TIP3|Cish1	0.012	suppressor of cytokine signaling 1	protein-coding gene	1	Mesoderm	Connective tissue	0	0	0.0197802	0
Mm Hs	ARNT	Adipocytes	HIF-1beta|bHLHe2	0.005	aryl hydrocarbon receptor nuclear translocator	protein-coding gene	NA	Mesoderm	Connective tissue	0	0	0.000627943	0.00590614
Mm Hs	SULT1A1	Adipocytes	P-PST|STP1	0.012	sulfotransferase family 1A member 1	protein-coding gene	NA	Mesoderm	Connective tissue	0	0	0.0204082	0
Mm Hs	NNMT	Adipocytes	NA	0.017	nicotinamide N-methyltransferase	protein-coding gene	1	Mesoderm	Connective tissue	0	0.375	0.0605965	0.00770367
Mm Hs	AOC3	Adipocytes	VAP1|HPAO|VAP-1	0.004	amine oxidase, copper containing 3	protein-coding gene	1	Mesoderm	Connective tissue	0.142857	0.25	0.00251177	0.00430121
Mm Hs	H6PD	Adipocytes	NA	0.005	hexose-6-phosphate dehydrogenase/glucose 1-dehydrogenase	protein-coding gene	1	Mesoderm	Connective tissue	0	0.375	0.00125589	0.00558516
Mm Hs	CYP27A1	Adipocytes	CTX|CYP27	0.006	cytochrome P450 family 27 subfamily A member 1	protein-coding gene	1	Mesoderm	Connective tissue	0	0	0.0150706	0.00391603
Mm Hs	EBF2	Adipocytes	FLJ11500|COE2	0.006	early B cell factor 2	protein-coding gene	1	Mesoderm	Connective tissue	0	0	0.00125589	0.00706169
Mm Hs	MNDA	Adipocytes	PYHIN3	0.019	myeloid cell nuclear differentiation antigen	protein-coding gene	1	Mesoderm	Connective tissue	0	0	0.0461538	0.0130962
Mm Hs	HSD11B1	Adipocytes	SDR26C1|HSD11B|HSD11	0.022	hydroxysteroid 11-beta dehydrogenase 1	protein-coding gene	1	Mesoderm	Connective tissue	0	0.125	0.00973312	0.0244591
Mm Hs	AR	Adipocytes	AIS|NR3C4|SMAX1|HUMARA|DHTR|SBMA	0.013	androgen receptor	protein-coding gene	1	Mesoderm	Connective tissue	0	0.25	0.00188383	0.0158567
Mm Hs	GDF10	Adipocytes	BMP-3b	0.005	growth differentiation factor 10	protein-coding gene	1	Mesoderm	Connective tissue	0	0	0.000313972	0.00654812
Mm Hs	CYP1B1	Adipocytes	CP1B|GLC3A	0.016	cytochrome P450 family 1 subfamily B member 1	protein-coding gene	1	Mesoderm	Connective tissue	0	0.25	0.0492936	0.00885922
Mm Hs	COL5A3	Adipocytes	NA	0.006	collagen type V alpha 3 chain	protein-coding gene	NA	Mesoderm	Connective tissue	0	0.125	0.000941915	0.00731848
Mm Hs	STEAP4	Adipocytes	FLJ23153|TIARP|STAMP2|SchLAH|TNFAIP9	0.007	STEAP4 metalloreductase	protein-coding gene	1	Mesoderm	Connective tissue	0	0	0.00596546	0
Mm Hs	CCL11	Adipocytes	eotaxin|MGC22554|SCYA11	0.008	C-C motif chemokine ligand 11	protein-coding gene	1	Mesoderm	Connective tissue	0	0	0.00313972	0.00969378
Mm Hs	NR1H3	Adipocytes	LXR-a|RLD-1|LXRa	0.008	nuclear receptor subfamily 1 group H member 3	protein-coding gene	NA	Mesoderm	Connective tissue	0	0.125	0.00973312	0.00751107
Mm Hs	DEPTOR	Adipocytes	DEP.6|FLJ12428|DEPDC6	0.012	DEP domain containing MTOR interacting protein	protein-coding gene	1	Mesoderm	Connective tissue	0	0.125	0.00282575	0.0139308
Mm Hs	CYTH3	Adipocytes	GRP1|ARNO3|cytohesin-3|PSCD3	0.01	cytohesin 3	protein-coding gene	NA	Mesoderm	Connective tissue	0	0	0.00627944	0.0112345
None	TUSC5	Adipocytes	NA	0.005	NA	NA	1	Mesoderm	Connective tissue	0	0	0	0
Mm Hs	FMO1	Adipocytes	NA	0.012	flavin containing monooxygenase 1	protein-coding gene	1	Mesoderm	Connective tissue	0	0.375	0.000313972	0.0140592
Mm Hs	ACADSB	Adipocytes	SBCAD|ACAD7	0.01	acyl-CoA dehydrogenase short/branched chain	protein-coding gene	1	Mesoderm	Connective tissue	0	0.125	0.00188383	0.0122617
Mm Hs	XDH	Adipocytes	XOR|XO	0.011	xanthine dehydrogenase	protein-coding gene	1	Mesoderm	Connective tissue	0	0	0.00502355	0
Mm Hs	RSPO3	Adipocytes	FLJ14440|THSD2	0.009	R-spondin 3	protein-coding gene	NA	Mesoderm	Connective tissue	0	0	0.010675	0
Mm Hs	PTGES	Adipocytes	MGST-IV|PIG12|MGST1-L1|TP53I12|MGST1L1	0.013	prostaglandin E synthase	protein-coding gene	1	Mesoderm	Connective tissue	0	0	0.0043956	0.0134814
Mm Hs	CREB3L1	Adipocytes	OASIS	0.015	cAMP responsive element binding protein 3 like 1	protein-coding gene	1	Mesoderm	Connective tissue	0	0	0.00973312	0.0167555
Mm Hs	ANGPTL2	Adipocytes	NA	0.013	angiopoietin like 2	protein-coding gene	1	Mesoderm	Connective tissue	0	0	0.00596546	0.0148938
Mm Hs	ADAM12	Adipocytes	MCMPMltna|MLTN	0.007	ADAM metallopeptidase domain 12	protein-coding gene	NA	Mesoderm	Connective tissue	0	0.125	0.00627944	0.00757527
Mm	ADH1	Adipocytes	NA	0.017	alcohol dehydrogenase 1 (class I)	protein coding gene	1	Mesoderm	Connective tissue	0	0.25	0	0.0216345
Mm Hs	LBP	Adipocytes	BPIFD2	0.017	lipopolysaccharide binding protein	protein-coding gene	1	Mesoderm	Connective tissue	0	0.25	0.00156986	0.0197727
Mm Hs	NMB	Adipocytes	MGC2277|MGC3936|MGC17211	0.013	neuromedin B	protein-coding gene	1	Mesoderm	Connective tissue	0	0	0.0257457	0.00796045
Mm Hs	RARRES2	Adipocytes	TIG2|HP10433	0.03	retinoic acid receptor responder 2	protein-coding gene	1	Mesoderm	Connective tissue	0	0	0.0788069	0
Mm Hs	FST	Adipocytes	NA	0.02	follistatin	protein-coding gene	NA	Mesoderm	Connective tissue	0.285714	0.25	0.0351648	0.0152147
Mm Hs	EGFR	Adipocytes	ERBB1|ERBB	0.014	epidermal growth factor receptor	protein-coding gene	1	Mesoderm	Connective tissue	0	0	0.022292	0.0127752
Mm Hs	CPXM1	Adipocytes	CPX-1|CPX1|CPXM	0.018	carboxypeptidase X, M14 family member 1	protein-coding gene	1	Mesoderm	Connective tissue	0	0	0.0273155	0.0163703
Mm Hs	C3	Adipocytes	CPAMD1|ARMD9|C3a|C3b	0.037	complement C3	protein-coding gene	1	Mesoderm	Connective tissue	0	0.125	0.0389325	0.0376196
Mm Hs	ADAMTS5	Adipocytes	ADMP-2|ADAMTS11	0.016	ADAM metallopeptidase with thrombospondin type 1 motif 5	protein-coding gene	1	Mesoderm	Connective tissue	0.142857	0.125	0.0141287	0.0167555
Hs	MT2A	Adipocytes	MT2	0.061	metallothionein 2A	protein-coding gene	1	Mesoderm	Connective tissue	1	0	0.326217	0
Mm Hs	TIMP1	Adipocytes	TIMP|CLGI	0.097	TIMP metallopeptidase inhibitor 1	protein-coding gene	NA	Mesoderm	Connective tissue	1	0	0.408477	0
Mm Hs	METRN	Adipocytes	MGC2601|C16orf23	0.015	meteorin, glial cell differentiation regulator	protein-coding gene	1	Mesoderm	Connective tissue	1	0	0.0533752	0.00044938
Mm Hs	METRNL	Adipocytes	NA	0.037	meteorin like, glial cell differentiation regulator	protein-coding gene	1	Mesoderm	Connective tissue	1	0	0.0147567	0.0424344
Mm Hs	MYO1C	Adipocytes	myr2	0.026	myosin IC	protein-coding gene	1	Mesoderm	Connective tissue	1	0.125	0.033595	0.0223406
Mm Hs	NQO1	Adipocytes	DHQU|QR1|NMOR1|DIA4	0.024	NAD(P)H quinone dehydrogenase 1	protein-coding gene	1	Mesoderm	Connective tissue	1	0	0.0728414	0.00802465
Mm Hs	SYAP1	Adipocytes	FLJ14495|PRO3113	0.051	synapse associated protein 1	protein-coding gene	NA	Mesoderm	Connective tissue	1	0	0.109262	0
Mm Hs	CRNDE	Adipocytes	LOC643911|LINC00180|CRNDEP	0.027	colorectal neoplasia differentially expressed	other	NA	Mesoderm	Connective tissue	1	0	0.109262	0.00192592
Mm Hs	AQP5	Adipocytes	NA	0.018	aquaporin 5	protein-coding gene	1	Mesoderm	Connective tissue	0	0	0.0420722	0.013995
Mm Hs	TSPO	Adipocytes	PBR|MBR|PKBS|mDRC|DBI|pk18|BZRP	0.283	translocator protein	protein-coding gene	1	Mesoderm	Connective tissue	1	0	0.340345	0
Mm Hs	AZGP1	Adipocytes	ZA2G|ZAG	0.008	alpha-2-glycoprotein 1, zinc-binding	protein-coding gene	1	Mesoderm	Connective tissue	0	0	0.0376766	0.00199011
Mm Hs	LRP1	Adipocytes	CD91|LRP1A|APOER|A2MR|IGFBP3R1	0.071	LDL receptor related protein 1	protein-coding gene	1	Mesoderm	Connective tissue	0.714286	0.375	0.0339089	0.0772292
Mm Hs	PDE3B	Adipocytes	HcGIP1	0.01	phosphodiesterase 3B	protein-coding gene	1	Mesoderm	Connective tissue	0	0.125	0.0188383	0.0092444
Mm Hs	LGALS12	Adipocytes	NA	0	galectin 12	protein-coding gene	1	Mesoderm	Connective tissue	0	0	0	0.000385183
Mm Hs	SERPINF1	Adipocytes	EPC-1|PIG35|PEDF	0.057	serpin family F member 1	protein-coding gene	1	Mesoderm	Connective tissue	0.142857	0	0.105808	0
Mm Hs	CPT1B	Adipocytes	M-CPT1|CPT1-M	0.001	carnitine palmitoyltransferase 1B	protein-coding gene	1	Mesoderm	Connective tissue	0	0	0.00533752	0
Mm Hs	ELOVL3	Adipocytes	CIG-30	0.001	ELOVL fatty acid elongase 3	protein-coding gene	1	Mesoderm	Connective tissue	0	0	0	0.000770367
Mm Hs	PPARGC1A	Adipocytes	PGC1|PGC1A|PGC-1alpha|PPARGC1	0.01	PPARG coactivator 1 alpha	protein-coding gene	1	Mesoderm	Connective tissue	0	0	0.00408163	0.0118765
Mm Hs	MPZL1	Adipocytes	PZR|FLJ21047	0.097	myelin protein zero like 1	protein-coding gene	1	Mesoderm	Connective tissue	0	0.25	0.0505495	0.107209
Mm Hs	CITED1	Adipocytes	MSG1	0.023	Cbp/p300 interacting transactivator with Glu/Asp rich carboxy-terminal domain 1	protein-coding gene	1	Mesoderm	Connective tissue	0	0	0.0160126	0.0245875
Mm Hs	DPT	Adipocytes	NA	0.021	dermatopontin	protein-coding gene	1	Mesoderm	Connective tissue	0	0	0.00596546	0.0243307
Mm Hs	HOXC9	Adipocytes	HOX3B	0.007	homeobox C9	protein-coding gene	1	Mesoderm	Connective tissue	0.714286	0	0.0144427	0.00494319
Hs	ZNF423	Adipocytes	KIAA0760|hOAZ|Ebfaz|Zfp104|NPHP14|JBTS19	0.004	zinc finger protein 423	protein-coding gene	1	Mesoderm	Connective tissue	0	0	0.0238619	0
Mm Hs	ESM1	Adipocytes	NA	0.006	endothelial cell specific molecule 1	protein-coding gene	1	Mesoderm	Connective tissue	0	0.25	0.0122449	0.00475059
Mm Hs	TH	Adrenergic neurons	DYT5b	0.002	tyrosine hydroxylase	protein-coding gene	1	Ectoderm	Brain	0	0	0.0018797	0
Mm Hs	DDC	Adrenergic neurons	AADC	0.014	dopa decarboxylase	protein-coding gene	1	Ectoderm	Brain	0	1	0.00469925	0.0165554
Mm Hs	DBH	Adrenergic neurons	DBM	0.001	dopamine beta-hydroxylase	protein-coding gene	1	Ectoderm	Brain	0	1	0	0.000770021
Mm Hs	PNMT	Adrenergic neurons	PENT	0	phenylethanolamine N-methyltransferase	protein-coding gene	1	Ectoderm	Brain	0	0	0.00093985	0.000320842
Mm Hs	SLC18A2	Adrenergic neurons	SVMT|SVAT|VMAT2	0.006	solute carrier family 18 member A2	protein-coding gene	1	Ectoderm	Brain	0	0	0.00125313	0
Mm Hs	NPFF	Adrenergic neurons	FMRFAL	0	neuropeptide FF-amide peptide precursor	protein-coding gene	1	Ectoderm	Brain	0	0	0	0
Mm Hs	SLC12A7	Adrenergic neurons	KCC4|DKFZP434F076	0.006	solute carrier family 12 member 7	protein-coding gene	1	Ectoderm	Brain	0	0	0.00281955	0
Mm Hs	SYT1	Adrenergic neurons	SVP65	0.093	synaptotagmin 1	protein-coding gene	1	Ectoderm	Brain	0	0	0.02099	0
Mm Hs	AQP1	Airway epithelial cells	CHIP28|CO	0.037	aquaporin 1 (Colton blood group)	protein-coding gene	1	Endoderm	Lungs	0	0	0.0178571	0.0424767
Mm Hs	ADH7	Airway epithelial cells	ADH-4	0.006	alcohol dehydrogenase 7 (class IV), mu or sigma polypeptide	protein-coding gene	1	Endoderm	Lungs	0	0	0.00438596	0.0062881
Mm Hs	CDH1	Airway epithelial cells	uvomorulin|CD324|UVO	0.056	cadherin 1	protein-coding gene	1	Endoderm	Lungs	0	0	0.0416667	0.0572345
Mm Hs	SEC14L3	Airway epithelial cells	TAP2	0.006	SEC14 like lipid binding 3	protein-coding gene	1	Endoderm	Lungs	0	0	0	0
Mm Hs	MUC5B	Airway goblet cells	MG1	0.002	mucin 5B, oligomeric mucus/gel-forming	protein-coding gene	1	Mesoderm	Lungs	0	0.25	0.0093985	0.000385183
Mm Hs	MUC16	Airway goblet cells	FLJ14303	0.001	mucin 16, cell surface associated	protein-coding gene	1	Mesoderm	Lungs	0	0.25	0.00219298	0.000834564
Mm Hs	LTF	Airway goblet cells	HLF2	0.016	lactotransferrin	protein-coding gene	NA	Mesoderm	Lungs	0	1	0.00626566	0.0178468
Mm Hs	SCGB3A1	Airway goblet cells	UGRP2|HIN-1|HIN1|LU105|PnSP-2	0.006	secretoglobin family 3A member 1	protein-coding gene	1	Mesoderm	Lungs	0	0	0.0115915	0
Mm	DCPP1	Airway goblet cells	NA	0.001	demilune cell and parotid protein 1	protein coding gene	NA	Mesoderm	Lungs	0	0.875	0	0.000641972
Mm Hs	DMBT1	Airway goblet cells	GP340|muclin|SALSA|Gp-340|hensin|vomeroglandin	0.01	deleted in malignant brain tumors 1	protein-coding gene	NA	Mesoderm	Lungs	0	0.5	0.00281955	0.0107851
Mm	WFDC18	Airway goblet cells	NA	0.007	WAP four-disulfide core domain 18	protein coding gene	NA	Mesoderm	Lungs	NA	NA	NA	NA
Mm	DCPP3	Airway goblet cells	NA	0.001	demilune cell and parotid protein 3	protein coding gene	NA	Mesoderm	Lungs	0	1	0	0.000256789
Mm Hs	LIPF	Airway goblet cells	NA	0.001	lipase F, gastric type	protein-coding gene	NA	Mesoderm	Lungs	0	1	0	0.000320986
Mm	DCPP2	Airway goblet cells	NA	0.001	demilune cell and parotid protein 2	protein coding gene	NA	Mesoderm	Lungs	0	1	0	0.000385183
Mm Hs	MSLN	Airway goblet cells	MPF	0.004	mesothelin	protein-coding gene	NA	Mesoderm	Lungs	0	0.5	0.00125313	0.00507158
Mm Hs	AGR2	Airway goblet cells	XAG-2|HAG-2|PDIA17	0.024	anterior gradient 2, protein disulphide isomerase family member	protein-coding gene	NA	Mesoderm	Lungs	0	0.625	0.0733083	0.0121975
Mm Hs	GP2	Airway goblet cells	ZAP75	0.001	glycoprotein 2	protein-coding gene	NA	Mesoderm	Lungs	0	0.5	0.000626566	0.000641972
Mm Hs	PIGR	Airway goblet cells	NA	0.031	polymeric immunoglobulin receptor	protein-coding gene	NA	Mesoderm	Lungs	0	0.5	0.0441729	0.0288887
Mm Hs	TFF2	Airway goblet cells	SML1	0.002	trefoil factor 2	protein-coding gene	NA	Mesoderm	Lungs	0	0	0.000313283	0
Mm Hs	AQP5	Airway goblet cells	NA	0.018	aquaporin 5	protein-coding gene	NA	Mesoderm	Lungs	0	0.625	0.0419799	0.013674
Mm	CBR2	Airway goblet cells	NA	0.027	carbonyl reductase 2	protein coding gene	NA	Mesoderm	Lungs	0	0.625	0	0.0330616
Mm Hs	QSOX1	Airway goblet cells	QSCN6	0.029	quiescin sulfhydryl oxidase 1	protein-coding gene	NA	Mesoderm	Lungs	0	0.375	0.0441729	0.0262567
Mm Hs	FXYD3	Airway goblet cells	MAT-8|PLML	0.043	FXYD domain containing ion transport regulator 3	protein-coding gene	NA	Mesoderm	Lungs	0	0.625	0.12594	0.0238172
Mm Hs	SEC23B	Airway goblet cells	CDA-II|CDAII|HEMPAS|CDAN2	0.02	Sec23 homolog B, coat complex II component	protein-coding gene	NA	Mesoderm	Lungs	0	0	0.0238095	0
Mm Hs	CEACAM1	Airway goblet cells	BGP1|CD66a|BGP	0.024	carcinoembryonic antigen related cell adhesion molecule 1	protein-coding gene	NA	Mesoderm	Lungs	0	0.25	0.0191103	0.0258073
Mm Hs	GOLPH3	Airway goblet cells	GPP34|GOPP1|MIDAS|Vps74	0.069	golgi phosphoprotein 3	protein-coding gene	NA	Mesoderm	Lungs	0	0.375	0.0294486	0.0779996
Mm Hs	GGH	Airway goblet cells	NA	0.069	gamma-glutamyl hydrolase	protein-coding gene	NA	Mesoderm	Lungs	0	0.375	0.108396	0.0568145
Mm Hs	GALNT5	Airway goblet cells	GalNAc-T5	0.001	polypeptide N-acetylgalactosaminyltransferase 5	protein-coding gene	1	Mesoderm	Lungs	0	0	0.00344612	0.000641972
Mm Hs	GALNT6	Airway goblet cells	GalNAc-T6	0.007	polypeptide N-acetylgalactosaminyltransferase 6	protein-coding gene	1	Mesoderm	Lungs	0	0.125	0.00093985	0.00815305
Mm Hs	MUC5AC	Airway goblet cells	NA	0	mucin 5AC, oligomeric mucus/gel-forming	protein-coding gene	1	Mesoderm	Lungs	0	0	0.000313283	0.000577775
Mm Hs	MUC4	Airway goblet cells	NA	0.005	mucin 4, cell surface associated	protein-coding gene	1	Mesoderm	Lungs	0	0	0.016604	0.00263209
Mm Hs	MUC20	Airway goblet cells	FLJ14408|KIAA1359	0	mucin 20, cell surface associated	protein-coding gene	1	Mesoderm	Lungs	0	0	0	0.000128394
Mm Hs	SPDEF	Airway goblet cells	PDEF|bA375E1.3	0.004	SAM pointed domain containing ETS transcription factor	protein-coding gene	1	Mesoderm	Lungs	0	0	0.00971178	0
Mm Hs	DUSP4	Airway goblet cells	HVH2|MKP-2|TYP	0.011	dual specificity phosphatase 4	protein-coding gene	1	Mesoderm	Lungs	0	0	0.0413534	0.00385183
Mm Hs	NOG	Airway smooth muscle cells	SYNS1	0.002	noggin	protein-coding gene	NA	Mesoderm	Smooth muscle	0	0	0.00501253	0.00121912
Mm Hs	ACTA2	Airway smooth muscle cells	ACTSA	0.035	actin, alpha 2, smooth muscle, aorta	protein-coding gene	NA	Mesoderm	Smooth muscle	0	0	0.0194236	0.0388835
Mm Hs	FOXF1	Airway smooth muscle cells	FREAC1|FKHL5	0.008	forkhead box F1	protein-coding gene	NA	Mesoderm	Smooth muscle	0	0	0.00845865	0.00814886
Mm Hs	GATA5	Airway smooth muscle cells	bB379O24.1|GATAS	0.002	GATA binding protein 5	protein-coding gene	NA	Mesoderm	Smooth muscle	0	0	0.00125313	0.00128329
Mm Hs	GCG	Alpha cells	GLP2|GRPP	0.024	glucagon	protein-coding gene	1	Endoderm	Pancreas	0.83871	0.75	0.0439734	0.0180766
Mm Hs	TTR	Alpha cells	HsT2651|CTS|PALB|CTS1	0.055	transthyretin	protein-coding gene	1	Endoderm	Pancreas	0.83871	0	0.065802	0
Mm Hs	GLP1R	Alpha cells	GLP-1R	0	glucagon like peptide 1 receptor	protein-coding gene	NA	Endoderm	Pancreas	0	0	0	0.000385976
Mm Hs	ARX	Alpha cells	ISSX|CT121|EIEE1|MRXS1|PRTS|MRX76|MRX54|MRX43|MRX36|MRX29|MRX32|MRX33|MRX38|MRX87	0.019	aristaless related homeobox	protein-coding gene	1	Endoderm	Pancreas	0.129032	0.35	0.000949067	0.0227726
Mm Hs	POU3F4	Alpha cells	BRN4|OTF9|DFNX2|DFN3	0.004	POU class 3 homeobox 4	protein-coding gene	NA	Endoderm	Pancreas	0	0.275	0.00221449	0.00379543
Mm Hs	NKX2-2	Alpha cells	NKX2.2|NKX2B	0.002	NK2 homeobox 2	protein-coding gene	NA	Endoderm	Pancreas	0.290323	0.075	0.00759253	0.000450306
Mm Hs	RESP18	Alpha cells	NA	0.062	regulated endocrine specific protein 18	protein-coding gene	1	Endoderm	Pancreas	0	0	0	0
Mm Hs	PYY	Alpha cells	PYY1	0.016	peptide YY	protein-coding gene	1	Endoderm	Pancreas	0	0.925	0.00126542	0.0179479
Mm Hs	PCSK2	Alpha cells	SPC2|NEC2	0.032	proprotein convertase subtilisin/kexin type 2	protein-coding gene	1	Endoderm	Pancreas	0.83871	0.85	0.0167668	0.0327436
Mm Hs	SLC38A5	Alpha cells	SN2|JM24	0.02	solute carrier family 38 member 5	protein-coding gene	1	Endoderm	Pancreas	0	0	0.023094	0
Mm Hs	TM4SF4	Alpha cells	il-TMP	0.017	transmembrane 4 L six family member 4	protein-coding gene	1	Endoderm	Pancreas	0.806452	0	0.0132869	0
Mm Hs	CRYBA2	Alpha cells	NA	0.009	crystallin beta A2	protein-coding gene	1	Endoderm	Pancreas	0.967742	0.975	0.0113888	0.00488903
Mm Hs	NKX6-1	Alpha cells	Nkx6.1|NKX6A	0.006	NK6 homeobox 1	protein-coding gene	1	Endoderm	Pancreas	0.0322581	0.3	0.0101234	0.00450306
Mm Hs	KCNK16	Alpha cells	K2p16.1|TALK-1|TALK1	0.007	potassium two pore domain channel subfamily K member 16	protein-coding gene	NA	Endoderm	Pancreas	0.225806	0.875	0.0056944	0.00443873
Mm Hs	PCSK1	Alpha cells	PC1|NEC1	0.008	proprotein convertase subtilisin/kexin type 1	protein-coding gene	NA	Endoderm	Pancreas	0.0645161	0.225	0.00885796	0.00791251
Mm Hs	PRRG2	Alpha cells	PRGP2	0.009	proline rich and Gla domain 2	protein-coding gene	NA	Endoderm	Pancreas	0.0645161	0.475	0.000316356	0.0100354
Mm Hs	IRX2	Alpha cells	NA	0.012	iroquois homeobox 2	protein-coding gene	1	Endoderm	Pancreas	0.0967742	0.275	0.00537805	0.0124799
Mm Hs	ALDH1A1	Alpha cells	RALDH1|PUMB1|ALDH1	0.039	aldehyde dehydrogenase 1 family member A1	protein-coding gene	1	Endoderm	Pancreas	0.903226	0	0.080038	0.0288196
Mm Hs	PEMT	Alpha cells	PEMPT|PEMT2	0.013	phosphatidylethanolamine N-methyltransferase	protein-coding gene	1	Endoderm	Pancreas	0.709677	0	0.0385954	0.00276616
Mm Hs	CHGA	Alpha cells	NA	0.057	chromogranin A	protein-coding gene	1	Endoderm	Pancreas	0.967742	1	0.0287884	0.0598263
4	DEPP1	Alpha cells	DEPP|Fseg|C10orf10	0	DEPP1, autophagy regulator	protein-coding gene	1	Endoderm	Pancreas	NA	NA	NA	NA
Mm Hs	SMIM24	Alpha cells	HSPC323|C19orf77	0.037	small integral membrane protein 24	protein-coding gene	1	Endoderm	Pancreas	0.741935	0	0.0281556	0
Mm Hs	F10	Alpha cells	NA	0.011	coagulation factor X	protein-coding gene	1	Endoderm	Pancreas	0.645161	0	0.00917431	0.00836282
Mm Hs	SCGN	Alpha cells	SECRET|DJ501N12.8|SEGN|CALBL	0.014	secretagogin, EF-hand calcium binding protein	protein-coding gene	1	Endoderm	Pancreas	0.83871	0	0.0218285	0
Mm Hs	SLC30A8	Alpha cells	ZnT-8	0.005	solute carrier family 30 member 8	protein-coding gene	1	Endoderm	Pancreas	0.677419	0	0.00885796	0
Mm Hs	SH3GL2	Alpha cells	SH3P4|SH3D2A|CNSA2|EEN-B1	0.025	SH3 domain containing GRB2 like 2, endophilin A1	protein-coding gene	1	Endoderm	Pancreas	0.0322581	0	0.00221449	0
Hs	SCGB2A1	Alpha cells	UGB3|LPHC|MGC71973|MGB2	0.003	secretoglobin family 2A member 1	protein-coding gene	1	Endoderm	Pancreas	0.806452	0	0.00980702	0
Mm Hs	FAP	Alpha cells	NA	0.006	fibroblast activation protein alpha	protein-coding gene	1	Endoderm	Pancreas	0	0	0.00253084	0.0065616
Mm Hs	DPP4	Alpha cells	CD26|ADCP2	0.02	dipeptidyl peptidase 4	protein-coding gene	1	Endoderm	Pancreas	0	0	0.0132869	0.0213574
Mm Hs	GPR119	Alpha cells	hGPCR2|GPCR2	0	G protein-coupled receptor 119	protein-coding gene	1	Endoderm	Pancreas	0	0.1	0	0.000128659
Mm Hs	MAFB	Alpha cells	KRML	0.053	MAF bZIP transcription factor B	protein-coding gene	1	Endoderm	Pancreas	0.709677	0.7	0.0528314	0.0512062
Mm Hs	PAX6	Alpha cells	D11S812E|AN2	0.049	paired box 6	protein-coding gene	1	Endoderm	Pancreas	0.258065	0.85	0.0120215	0.0569315
Mm Hs	NEUROD1	Alpha cells	BETA2|BHF-1|NeuroD|bHLHa3|MODY6|NEUROD	0.038	neuronal differentiation 1	protein-coding gene	1	Endoderm	Pancreas	0.806452	1	0.0155014	0.0405275
Mm Hs	LOXL4	Alpha cells	FLJ21889|LOXC	0	lysyl oxidase like 4	protein-coding gene	1	Endoderm	Pancreas	0.129032	0	0	0.000321647
Mm Hs	PLCE1	Alpha cells	KIAA1516|NPHS3	0.005	phospholipase C epsilon 1	protein-coding gene	1	Endoderm	Pancreas	0.0322581	0	0.00822525	0.00456739
Mm Hs	GC	Alpha cells	VDBP|hDBP	0.009	GC, vitamin D binding protein	protein-coding gene	1	Endoderm	Pancreas	0.774194	0.375	0.00664347	0.00694757
Mm Hs	KLHL41	Alpha cells	SARCOSIN|Krp1|KBTBD10	0.001	kelch like family member 41	protein-coding gene	1	Endoderm	Pancreas	0.0322581	0	0.000316356	0.000514635
Mm Hs	FEV	Alpha cells	Pet-1	0.003	FEV, ETS transcription factor	protein-coding gene	1	Endoderm	Pancreas	0.16129	0.475	0.00189813	0.00225153
Mm Hs	PTGER3	Alpha cells	EP3	0.001	prostaglandin E receptor 3	protein-coding gene	1	Endoderm	Pancreas	0	0	0.00126542	0.00128659
Mm Hs	RFX6	Alpha cells	MGC33442|dJ955L16.1|RFXDC1	0.001	regulatory factor X6	protein-coding gene	1	Endoderm	Pancreas	0.225806	0	0.00126542	0
Mm Hs	SMARCA1	Alpha cells	NURF140|SWI|hSNF2L|SNF2L1|SNF2L	0.015	SWI/SNF related, matrix associated, actin dependent regulator of chromatin, subfamily a, member 1	protein-coding gene	1	Endoderm	Pancreas	0.0967742	0	0.0408099	0
Mm Hs	PGR	Alpha cells	NR3C3	0.003	progesterone receptor	protein-coding gene	1	Endoderm	Pancreas	0	0	0.00664347	0.00192988
Mm Hs	LDB2	Alpha cells	LDB1	0.019	LIM domain binding 2	protein-coding gene	1	Endoderm	Pancreas	0	0	0.0246757	0.0190415
Mm Hs	IRX1	Alpha cells	IRX-5	0.009	iroquois homeobox 1	protein-coding gene	1	Endoderm	Pancreas	0	0.125	0	0.01055
Mm Hs	UCP2	Alpha cells	SLC25A8|BMIQ4	0.013	uncoupling protein 2	protein-coding gene	1	Endoderm	Pancreas	0.16129	0	0.00347991	0
Mm Hs	FXYD5	Alpha cells	OIT2	0.213	FXYD domain containing ion transport regulator 5	protein-coding gene	1	Endoderm	Pancreas	0.741935	0	0.374881	0.173882
Mm Hs	RGS4	Alpha cells	SCZD9	0.052	regulator of G protein signaling 4	protein-coding gene	1	Endoderm	Pancreas	0.387097	0	0.0056944	0
Mm Hs	GLS	Alpha cells	KIAA0838|GLS1	0.061	glutaminase	protein-coding gene	1	Endoderm	Pancreas	0.0967742	0.25	0.0189813	0.0718559
Mm	CHIL3	Alveolar macrophages	NA	0.022	chitinase-like 3	protein coding gene	NA	Mesoderm	Lungs	0	0.913043	0	0.0208481
Mm Hs	PLET1	Alveolar macrophages	C11orf34	0.018	placenta expressed transcript 1	protein-coding gene	NA	Mesoderm	Lungs	0	0.793478	0	0.01775
Mm Hs	IL1B	Alveolar macrophages	IL1F2|IL-1B|IL1-BETA	0.027	interleukin 1 beta	protein-coding gene	NA	Mesoderm	Lungs	0	0.369565	0.0253759	0.025689
Mm	WFDC21	Alveolar macrophages	NA	0.02	WAP four-disulfide core domain 21	protein coding gene	NA	Mesoderm	Lungs	NA	NA	NA	NA
Mm	BGLAP3	Alveolar macrophages	NA	0.002	bone gamma-carboxyglutamate protein 3	protein coding gene	NA	Mesoderm	Lungs	0	0.0652174	0	0.00212999
Mm Hs	CCL3	Alveolar macrophages	G0S19-1|LD78ALPHA|MIP-1-alpha|SCYA3	0.036	C-C motif chemokine ligand 3	protein-coding gene	NA	Mesoderm	Lungs	0	0.217391	0.00783208	0.0415026
Mm Hs	G0S2	Alveolar macrophages	NA	0.04	G0/G1 switch 2	protein-coding gene	NA	Mesoderm	Lungs	0	0.141304	0.0454261	0.0371781
Mm Hs	CXCL2	Alveolar macrophages	SCYB2|GROb|MIP-2a|MGSA-b|CINC-2a|GRO2	0.041	C-X-C motif chemokine ligand 2	protein-coding gene	NA	Mesoderm	Lungs	0	0.619565	0.0567043	0.0346608
Mm Hs	MCEMP1	Alveolar macrophages	MGC132456|C19orf59	0.022	mast cell expressed membrane protein 1	protein-coding gene	NA	Mesoderm	Lungs	0	0.826087	0.0018797	0.0212354
Mm Hs	KLHDC4	Alveolar macrophages	DKFZp434G0522	0.008	kelch domain containing 4	protein-coding gene	NA	Mesoderm	Lungs	0	0.521739	0.0109649	0.00438908
Mm	BCL2A1D	Alveolar macrophages	NA	0.028	B cell leukemia/lymphoma 2 related protein A1d	protein coding gene	NA	Mesoderm	Lungs	0	0.75	0	0.0294326
Mm Hs	GDA	Alveolar macrophages	NA	0.039	guanine deaminase	protein-coding gene	NA	Mesoderm	Lungs	0	0.673913	0.0018797	0.0440199
Mm Hs	CLEC7A	Alveolar macrophages	dectin-1|hDectin-1|CD369|SCARE2|CLECSF12	0.03	C-type lectin domain containing 7A	protein-coding gene	NA	Mesoderm	Lungs	0	0.934783	0.0466792	0.0196863
Mm	BCL2A1B	Alveolar macrophages	NA	0.043	B cell leukemia/lymphoma 2 related protein A1b	protein coding gene	NA	Mesoderm	Lungs	0	0.684783	0	0.0477635
Mm Hs	ITGAX	Alveolar macrophages	CD11c|CD11C	0.007	integrin subunit alpha X	protein-coding gene	1	Mesoderm	Lungs	0	0.434783	0.0162907	0.0027109
Mm Hs	TNFAIP2	Alveolar macrophages	B94|EXOC3L3	0.027	TNF alpha induced protein 2	protein-coding gene	NA	Mesoderm	Lungs	0	0	0.0404135	0
Mm Hs	CD36	Alveolar macrophages	SCARB3|GPIV|GP4|GP3B	0.042	CD36 molecule	protein-coding gene	NA	Mesoderm	Lungs	0	0.48913	0.0344612	0.0415026
Mm Hs	GAL	Alveolar macrophages	GMAP|GAL-GMAP|GLNN|GALN	0.014	galanin and GMAP prepropeptide	protein-coding gene	NA	Mesoderm	Lungs	0	0.0869565	0.0184837	0.0107791
Mm	CAR4	Alveolar macrophages	NA	0.032	carbonic anhydrase 4	protein coding gene	NA	Mesoderm	Lungs	0	0.478261	0	0.0373072
Mm	EAR2	Alveolar macrophages	NA	0.009	eosinophil-associated, ribonuclease A family, member 2	protein coding gene	1	Mesoderm	Lungs	0	0.902174	0	0.00548635
Mm Hs	TLR2	Alveolar macrophages	TIL4|CD282	0.014	toll like receptor 2	protein-coding gene	NA	Mesoderm	Lungs	0	0	0.00093985	0
Mm Hs	GPNMB	Alveolar macrophages	NMB|HGFIN	0.013	glycoprotein nmb	protein-coding gene	NA	Mesoderm	Lungs	0	0.195652	0.0297619	0.00832634
Mm Hs	MRC1	Alveolar macrophages	CLEC13D|CD206|bA541I19.1|CLEC13DL|MRC1L1	0.029	mannose receptor C-type 1	protein-coding gene	1	Mesoderm	Lungs	0	0.869565	0.00971178	0.0297554
Mm	LYZ1	Alveolar macrophages	NA	0.031	lysozyme 1	protein coding gene	NA	Mesoderm	Lungs	0	0.543478	0	0.034919
Mm Hs	MARCO	Alveolar macrophages	SCARA2|SR-A6	0.003	macrophage receptor with collagenous structure	protein-coding gene	1	Mesoderm	Lungs	0	0.23913	0.00407268	0.00174272
Mm Hs	CSF2RB	Alveolar macrophages	IL5RB|CD131|betaGMR|IL3RB	0.018	colony stimulating factor 2 receptor beta common subunit	protein-coding gene	NA	Mesoderm	Lungs	0	0.521739	0.00281955	0.0184599
Mm Hs	MPP1	Alveolar macrophages	PEMP|DXS552E	0.043	membrane palmitoylated protein 1	protein-coding gene	NA	Mesoderm	Lungs	0	0.217391	0.0473058	0.041309
Mm Hs	TRIM25	Alveolar macrophages	EFP|RNF147|ZNF147	0.027	tripartite motif containing 25	protein-coding gene	NA	Mesoderm	Lungs	0	0	0.0184837	0
Mm	EAR1	Alveolar macrophages	NA	0.003	eosinophil-associated, ribonuclease A family, member 1	protein coding gene	1	Mesoderm	Lungs	0	0.608696	0	0.000193636
Mm Hs	OLR1	Alveolar macrophages	LOX-1|SCARE1|CLEC8A	0.004	oxidized low density lipoprotein receptor 1	protein-coding gene	NA	Mesoderm	Lungs	0	0.478261	0.00845865	0.000193636
Mm Hs	S100A4	Alveolar macrophages	P9KA|18A2|PEL98|42A|CAPL	0.098	S100 calcium binding protein A4	protein-coding gene	1	Mesoderm	Lungs	0	0	0.371241	0
Mm Hs	GNGT2	Alveolar macrophages	GNG9	0.054	G protein subunit gamma transducin 2	protein-coding gene	1	Mesoderm	Lungs	0	0.630435	0.000313283	0.0623507
Mm	SIGLECF	Alveolar macrophages	NA	0.002	sialic acid binding Ig-like lectin F	protein coding gene	1	Mesoderm	Lungs	NA	NA	NA	NA
Mm Hs	AGA	Anterior pituitary gland cells	ASRG	0.02	aspartylglucosaminidase	protein-coding gene	NA	Ectoderm	Brain	0	0.714286	0.0109649	0.021148
Mm Hs	ANGPT1	Anterior pituitary gland cells	KIAA0003|Ang1	0.01	angiopoietin 1	protein-coding gene	NA	Ectoderm	Brain	0	0.107143	0.0018797	0.0122132
Mm Hs	CHGA	Anterior pituitary gland cells	NA	0.057	chromogranin A	protein-coding gene	NA	Ectoderm	Brain	0	0.642857	0.0379073	0.0611943
Mm Hs	CPEB4	Anterior pituitary gland cells	KIAA1673	0.018	cytoplasmic polyadenylation element binding protein 4	protein-coding gene	NA	Ectoderm	Brain	0	0.0357143	0.0322682	0.0162628
None	DDX26B	Anterior pituitary gland cells	NA	0.006	NA	NA	NA	Ectoderm	Brain	0	0.142857	0	0.00681365
Mm	GH	Anterior pituitary gland cells	NA	0.005	growth hormone	protein coding gene	1	Ectoderm	Brain	0	1	0	0.00437102
Mm Hs	IGSF1	Anterior pituitary gland cells	KIAA0364|IGDC1|IGCD1|INHBP|MGC75490|PGSF2	0.003	immunoglobulin superfamily member 1	protein-coding gene	1	Ectoderm	Brain	0	0.535714	0.000626566	0.00244263
Mm Hs	MEST	Anterior pituitary gland cells	PEG1	0.039	mesoderm specific transcript	protein-coding gene	NA	Ectoderm	Brain	0	0.5	0.103697	0.0198624
Mm Hs	NKTR	Anterior pituitary gland cells	p104	0.071	natural killer cell triggering receptor	protein-coding gene	NA	Ectoderm	Brain	0	0.107143	0.133459	0.0559234
Mm Hs	NUCB2	Anterior pituitary gland cells	NEFA	0.066	nucleobindin 2	protein-coding gene	NA	Ectoderm	Brain	0	0.642857	0.243734	0.022755
Mm Hs	PITX2	Anterior pituitary gland cells	IGDS|Brx1|Otlx2|IRID2|IHG2|RIEG|RIEG1|RGS	0.01	paired like homeodomain 2	protein-coding gene	NA	Ectoderm	Brain	0	0.428571	0.0109649	0.00790641
Mm Hs	POU1F1	Anterior pituitary gland cells	GHF-1|POU1F1a|PIT-1|PIT1	0.001	POU class 1 homeobox 1	protein-coding gene	1	Ectoderm	Brain	0	0.678571	0	0.000192839
Mm Hs	PRL	Anterior pituitary gland cells	NA	0.004	prolactin	protein-coding gene	1	Ectoderm	Brain	0	1	0.0106516	0.00160699
Mm Hs	RAB27A	Anterior pituitary gland cells	RAB27|HsT18676	0.011	RAB27A, member RAS oncogene family	protein-coding gene	NA	Ectoderm	Brain	0	0	0.0222431	0
Mm Hs	RCN3	Anterior pituitary gland cells	RLP49	0.071	reticulocalbin 3	protein-coding gene	NA	Ectoderm	Brain	0	0	0.0153509	0
Mm Hs	SEZ6L2	Anterior pituitary gland cells	PSK-1|FLJ90517	0.045	seizure related 6 homolog like 2	protein-coding gene	NA	Ectoderm	Brain	0	0	0.0253759	0
Mm Hs	SIX6	Anterior pituitary gland cells	Six9|OPTX2	0.004	SIX homeobox 6	protein-coding gene	NA	Ectoderm	Brain	0	0	0	0
Mm Hs	TBRG1	Anterior pituitary gland cells	FLJ14621|TB-5|NIAM	0.06	transforming growth factor beta regulator 1	protein-coding gene	NA	Ectoderm	Brain	0	0	0.0325815	0
Mm Hs	TMEM130	Anterior pituitary gland cells	DKFZp761L1417|FLJ42643	0.04	transmembrane protein 130	protein-coding gene	NA	Ectoderm	Brain	0	0	0.0018797	0
Mm Hs	POMC	Anterior pituitary gland cells	POC|ACTH|NPP|LPH	0.008	proopiomelanocortin	protein-coding gene	1	Ectoderm	Brain	0	0.821429	0.0238095	0.00353539
Mm Hs	GMPPA	Anterior pituitary gland cells	NA	0.013	GDP-mannose pyrophosphorylase A	protein-coding gene	NA	Ectoderm	Brain	0	0.25	0.00657895	0.0133702
Mm	TRIM30B	Anterior pituitary gland cells	NA	0.003	tripartite motif-containing 30B	protein coding gene	NA	Ectoderm	Brain	NA	NA	NA	NA
Mm Hs	GNB3	Anterior pituitary gland cells	NA	0.005	G protein subunit beta 3	protein-coding gene	NA	Ectoderm	Brain	0	0.464286	0.00093985	0.00565662
Mm Hs	HEPACAM2	Anterior pituitary gland cells	FLJ38683	0.012	HEPACAM family member 2	protein-coding gene	NA	Ectoderm	Brain	0	0.214286	0.0112782	0.0121489
Mm Hs	ASB4	Anterior pituitary gland cells	ASB-4	0.005	ankyrin repeat and SOCS box containing 4	protein-coding gene	NA	Ectoderm	Brain	0	0.107143	0	0.00642797
Mm Hs	RAX	Anterior pituitary gland cells	RX	0.006	retina and anterior neural fold homeobox	protein-coding gene	NA	Ectoderm	Brain	0	0	0	0
Mm Hs	NKX2-1	Anterior pituitary gland cells	TTF-1|TTF1|NKX2A|BCH|TITF1	0.01	NK2 homeobox 1	protein-coding gene	NA	Ectoderm	Brain	0	0.0714286	0.00532581	0.0113132
Mm Hs	FGF10	Anterior pituitary gland cells	NA	0.001	fibroblast growth factor 10	protein-coding gene	NA	Ectoderm	Brain	0	0.0714286	0.000626566	0.00160699
Mm Hs	FSHB	Anterior pituitary gland cells	NA	0	follicle stimulating hormone subunit beta	protein-coding gene	1	Ectoderm	Brain	0	0.142857	0	0
Mm Hs	PCSK1	Anterior pituitary gland cells	PC1|NEC1	0.008	proprotein convertase subtilisin/kexin type 1	protein-coding gene	1	Ectoderm	Brain	0	0.107143	0.0093985	0.00829209
Mm Hs	GNRHR	Anterior pituitary gland cells	LHRHR|GRHR	0	gonadotropin releasing hormone receptor	protein-coding gene	1	Ectoderm	Brain	0	0.107143	0	0.000385678
Mm Hs	PITX1	Anterior pituitary gland cells	POTX|BFT	0.009	paired like homeodomain 1	protein-coding gene	NA	Ectoderm	Brain	0	0.0714286	0.00657895	0.00899916
Hs	GH1	Anterior pituitary gland cells	GH-N|GHN|GH|hGH-N	0	growth hormone 1	protein-coding gene	1	Ectoderm	Brain	0	0	0	0
Mm Hs	TSHB	Anterior pituitary gland cells	NA	0.001	thyroid stimulating hormone beta	protein-coding gene	1	Ectoderm	Brain	0	0	0	0
Mm Hs	PAX7	Anterior pituitary gland cells	Hup1	0.001	paired box 7	protein-coding gene	1	Ectoderm	Brain	0	0	0.00093985	0.000899916
Mm Hs	LHB	Anterior pituitary gland cells	LSH-B|CGB4|hLHB	0.001	luteinizing hormone beta polypeptide	protein-coding gene	1	Ectoderm	Brain	0	0.142857	0	0.000835637
Mm Hs	S100B	Astrocytes	S100beta	0.066	S100 calcium binding protein B	protein-coding gene	1	Ectoderm	Brain	1	0	0.0313873	0
Mm Hs	SLC1A2	Astrocytes	GLT-1|EAAT2	0.071	solute carrier family 1 member 2	protein-coding gene	1	Ectoderm	Brain	1	0	0.00878845	0
Mm Hs	GFAP	Astrocytes	FLJ45472	0.013	glial fibrillary acidic protein	protein-coding gene	1	Ectoderm	Brain	1	0.344262	0.00376648	0.00837696
Mm Hs	BYSL	Astrocytes	Enp1	0.013	bystin like	protein-coding gene	1	Ectoderm	Brain	0	0	0.0109856	0.0137435
Mm Hs	ALDH1L1	Astrocytes	10-fTHF|FTHFD	0.008	aldehyde dehydrogenase 1 family member L1	protein-coding gene	1	Ectoderm	Brain	0	0.140984	0.00156937	0.00765707
Mm Hs	CD40	Astrocytes	Bp50|TNFRSF5	0.012	CD40 molecule	protein-coding gene	1	Ectoderm	Brain	0	0	0.0131827	0.0110602
Mm Hs	SLC1A3	Astrocytes	EAAT1|GLAST|EA6	0.074	solute carrier family 1 member 3	protein-coding gene	1	Ectoderm	Brain	1	0	0.00910232	0
Mm Hs	FGFR3	Astrocytes	CEK2|JTK4|CD333|ACH	0.021	fibroblast growth factor receptor 3	protein-coding gene	1	Ectoderm	Brain	1	0.681967	0.00910232	0.0106675
Mm Hs	GJB6	Astrocytes	EDH|CX30|ED2	0.013	gap junction protein beta 6	protein-coding gene	1	Ectoderm	Brain	0	0.534426	0.000313873	0.00562827
Mm Hs	AQP4	Astrocytes	MIWC	0.024	aquaporin 4	protein-coding gene	1	Ectoderm	Brain	1	0.878689	0.00408035	0.0124346
Mm Hs	HTRA1	Astrocytes	HtrA|IGFBP5-protease|ARMD7|PRSS11	0.065	HtrA serine peptidase 1	protein-coding gene	1	Ectoderm	Brain	0	0.84918	0.0338983	0.0572644
Mm Hs	S100A8	Astrocytes	P8|CGLA|CAGA	0.064	S100 calcium binding protein A8	protein-coding gene	1	Ectoderm	Brain	0	0	0.0800377	0
Mm Hs	CLDN10	Astrocytes	OSP-L|CPETRL3	0.028	claudin 10	protein-coding gene	1	Ectoderm	Brain	0	0.718033	0.0238544	0.0164921
Mm Hs	ITIH3	Astrocytes	H3P	0.009	inter-alpha-trypsin inhibitor heavy chain 3	protein-coding gene	1	Ectoderm	Brain	0	0.360656	0.00345261	0.0039267
Mm Hs	NKAIN4	Astrocytes	bA261N11.2|FAM77A|C20orf58	0.036	sodium/potassium transporting ATPase interacting 4	protein-coding gene	1	Ectoderm	Brain	0.166667	0.668852	0.00878845	0.0295812
Mm Hs	ACSL6	Astrocytes	KIAA0837|LACS5|FACL6	0.022	acyl-CoA synthetase long chain family member 6	protein-coding gene	NA	Ectoderm	Brain	0	0.832787	0.0144382	0.0078534
Mm Hs	ACSBG1	Astrocytes	BGM|FLJ30320|MGC14352|BG1|KIAA0631|hBG1|hsBG	0.023	acyl-CoA synthetase bubblegum family member 1	protein-coding gene	1	Ectoderm	Brain	0	0.796721	0	0.0132853
Mm Hs	TRIL	Astrocytes	KIAA0644	0.023	TLR4 interactor with leucine rich repeats	protein-coding gene	1	Ectoderm	Brain	0	0	0.00345261	0
Mm Hs	AGT	Astrocytes	SERPINA8	0.02	angiotensinogen	protein-coding gene	1	Ectoderm	Brain	0.833333	0.622951	0.0144382	0.00942408
Mm Hs	GPR37L1	Astrocytes	ETBR-LP-2	0.041	G protein-coupled receptor 37 like 1	protein-coding gene	1	Ectoderm	Brain	1	0.977049	0.00251099	0.032199
Mm Hs	SLC4A4	Astrocytes	NBC1|HNBC1|NBC2|pNBC|hhNMC|SLC4A5	0.033	solute carrier family 4 member 4	protein-coding gene	1	Ectoderm	Brain	0.166667	0	0.0119272	0
Mm Hs	NTSR2	Astrocytes	NTR2	0.019	neurotensin receptor 2	protein-coding gene	1	Ectoderm	Brain	0	0.977049	0	0.00503927
Mm Hs	SLC6A11	Astrocytes	GAT3	0.02	solute carrier family 6 member 11	protein-coding gene	1	Ectoderm	Brain	0.833333	0	0.000313873	0
Mm Hs	HSPA2	Astrocytes	NA	0.03	heat shock protein family A (Hsp70) member 2	protein-coding gene	1	Ectoderm	Brain	0	0.121311	0.0430006	0.0270942
Mm Hs	SLC16A2	Astrocytes	XPCT|MCT8|DXS128|AHDS|MRX22	0.023	solute carrier family 16 member 2	protein-coding gene	1	Ectoderm	Brain	0	0	0.00345261	0
Mm Hs	SYNE1	Astrocytes	SYNE-1B|KIAA0796|8B|Nesprin-1|enaptin|MYNE1|CPG2|dJ45H2.2|SCAR8|ARCA1|Nesp1|C6orf98	0.05	spectrin repeat containing nuclear envelope protein 1	protein-coding gene	1	Ectoderm	Brain	0.666667	0	0.0141243	0
Mm Hs	DIO2	Astrocytes	TXDI2|SelY	0.003	iodothyronine deiodinase 2	protein-coding gene	1	Ectoderm	Brain	0	0.0491803	0.00564972	0.00137435
Mm Hs	SLC7A10	Astrocytes	asc-1	0.005	solute carrier family 7 member 10	protein-coding gene	1	Ectoderm	Brain	0	0	0.000627746	0
Mm Hs	ENTPD2	Astrocytes	NTPDase-2|CD39L1	0.012	ectonucleoside triphosphate diphosphohydrolase 2	protein-coding gene	1	Ectoderm	Brain	0	0.108197	0.00094162	0.0126963
Mm Hs	HSPB6	Astrocytes	FLJ32389|Hsp20|PPP1R91	0.005	heat shock protein family B (small) member 6	protein-coding gene	1	Ectoderm	Brain	0	0.00327869	0.00188324	0.00621728
Mm Hs	PLXNB1	Astrocytes	KIAA0407|PLXN5	0.006	plexin B1	protein-coding gene	1	Ectoderm	Brain	0.833333	0.0688525	0.000627746	0.00556283
Mm Hs	LCAT	Astrocytes	NA	0.005	lecithin-cholesterol acyltransferase	protein-coding gene	1	Ectoderm	Brain	0	0.213115	0.000313873	0.00170157
Mm Hs	PLA2G7	Astrocytes	LDL-PLA2	0.048	phospholipase A2 group VII	protein-coding gene	1	Ectoderm	Brain	0	0.908197	0.0116133	0.0393979
Mm Hs	CMTM5	Astrocytes	FLJ37521|CKLFSF5	0.044	CKLF like MARVEL transmembrane domain containing 5	protein-coding gene	1	Ectoderm	Brain	0	0.537705	0.00784683	0.0431283
Mm Hs	S1PR1	Astrocytes	edg-1|D1S3362|CD363	0.044	sphingosine-1-phosphate receptor 1	protein-coding gene	1	Ectoderm	Brain	0	0	0.0112994	0
Mm Hs	SLC39A12	Astrocytes	FLJ30499	0.007	solute carrier family 39 member 12	protein-coding gene	1	Ectoderm	Brain	0	0	0	0
Mm Hs	LUZP2	Astrocytes	NA	0.037	leucine zipper protein 2	protein-coding gene	1	Ectoderm	Brain	0	0.508197	0.0047081	0.0363874
Mm Hs	GSTA4	Astrocytes	NA	0.063	glutathione S-transferase alpha 4	protein-coding gene	1	Ectoderm	Brain	0	0.0786885	0.0596359	0.0625654
Mm Hs	SLC25A28	Astrocytes	MRS3/4|MRS4L	0.007	solute carrier family 25 member 28	protein-coding gene	1	Ectoderm	Brain	0	0	0.0229127	0
Mm Hs	SLC25A46	Astrocytes	NA	0.045	solute carrier family 25 member 46	protein-coding gene	1	Ectoderm	Brain	0	0	0.0263653	0
Mm Hs	WNT3	Astrocytes	MGC131950|MGC138321|MGC138323	0.003	Wnt family member 3	protein-coding gene	1	Ectoderm	Brain	0	0	0.000627746	0
Mm Hs	FZD2	Astrocytes	NA	0.012	frizzled class receptor 2	protein-coding gene	1	Ectoderm	Brain	0	0.101639	0.00784683	0.0103403
Mm Hs	TEAD1	Astrocytes	TEF-1|TCF13|AA	0.027	TEA domain transcription factor 1	protein-coding gene	1	Ectoderm	Brain	0	0	0.0238544	0
Mm Hs	RLBP1	Astrocytes	CRALBP	0.028	retinaldehyde binding protein 1	protein-coding gene	1	Ectoderm	Brain	0	0	0	0
Mm Hs	ALDOC	Astrocytes	NA	0.078	aldolase, fructose-bisphosphate C	protein-coding gene	1	Ectoderm	Brain	0	1	0.00094162	0.0787304
Mm Hs	GJA1	Astrocytes	CX43|ODOD|SDTY3|ODDD|GJAL	0.1	gap junction protein alpha 1	protein-coding gene	1	Ectoderm	Brain	1	0.993443	0.0615191	0.0894634
Mm Hs	APOE	Astrocytes	AD2	0.343	apolipoprotein E	protein-coding gene	1	Ectoderm	Brain	0.833333	1	0.131199	0.377225
Mm Hs	LCN2	Astrocytes	NGAL|24p3	0.043	lipocalin 2	protein-coding gene	1	Ectoderm	Brain	0	0	0.056811	0.0426047
Mm Hs	SOX9	Astrocytes	SRA1|CMD1|CMPD1	0.086	SRY-box 9	protein-coding gene	1	Ectoderm	Brain	0	0	0.0323289	0
Mm Hs	VIM	Astrocytes	NA	0.427	vimentin	protein-coding gene	1	Ectoderm	Brain	0	0	0.591651	0
Mm Hs	CCR7	Astrocytes	BLR2|CDw197|CD197|CMKBR7|EBI1	0.016	C-C motif chemokine receptor 7	protein-coding gene	1	Ectoderm	Brain	0	0	0.042059	0.0116492
Mm Hs	AANAT	Astrocytes	SNAT	0	aralkylamine N-acetyltransferase	protein-coding gene	1	Ectoderm	Brain	0	0	0	0
Mm Hs	FABP7	Astrocytes	B-FABP|BLBP	0.142	fatty acid binding protein 7	protein-coding gene	1	Ectoderm	Brain	0	0.688525	0.0144382	0.164202
Mm Hs	SOCS3	Astrocytes	SSI-3|CIS3|SOCS-3|Cish3	0.081	suppressor of cytokine signaling 3	protein-coding gene	1	Ectoderm	Brain	0	0	0.0944758	0
Mm Hs	SYNM	Astrocytes	KIAA0353|DMN	0.017	synemin	protein-coding gene	1	Ectoderm	Brain	0	0	0.00094162	0
Mm Hs	HMG20A	Astrocytes	HMGX1|FLJ10739|HMGXB1	0.008	high mobility group 20A	protein-coding gene	1	Ectoderm	Brain	0	0	0.00784683	0.00890052
Mm Hs	NFATC3	Astrocytes	NFAT4|NFATX	0.002	nuclear factor of activated T cells 3	protein-coding gene	1	Ectoderm	Brain	0	0	0.00627746	0.00143979
Mm Hs	SRR	Astrocytes	ILV1	0.001	serine racemase	protein-coding gene	1	Ectoderm	Brain	0	0	0	0
Mm Hs	SLC1A6	Astrocytes	EAAT4	0.003	solute carrier family 1 member 6	protein-coding gene	1	Ectoderm	Brain	0	0	0.00313873	0
Mm Hs	ETS1	Astrocytes	FLJ10768|ETS-1	0.095	ETS proto-oncogene 1, transcription factor	protein-coding gene	1	Ectoderm	Brain	0	0	0.0389203	0.111322
Mm Hs	SLIT1	Astrocytes	slit1|MEGF4|Slit-1|SLIT3|SLIL1	0.001	slit guidance ligand 1	protein-coding gene	1	Ectoderm	Brain	0	0	0.000313873	0
Mm Hs	SNPH	Astrocytes	bA314N13.5	0.004	syntaphilin	protein-coding gene	1	Ectoderm	Brain	0	0	0	0
Mm Hs	IL23A	Astrocytes	SGRF|IL23P19|IL-23|IL-23A|P19	0.002	interleukin 23 subunit alpha	protein-coding gene	1	Ectoderm	Brain	0	0	0.00690521	0.00104712
Mm Hs	CD2	B cells	NA	0.04	CD2 molecule	protein-coding gene	NA	Mesoderm	Immune system	0	0.213178	0.0958466	0.0265544
Mm Hs	CD5	B cells	NA	0.004	CD5 molecule	protein-coding gene	1	Mesoderm	Immune system	0	0	0.00415335	0.00450186
Mm Hs	MS4A1	B cells	Bp35|MS4A2|CD20	0.014	membrane spanning 4-domains A1	protein-coding gene	1	Mesoderm	Immune system	0.483871	0.620155	0.0111821	0.00156586
Mm Hs	CR2	B cells	CD21|C3DR	0.001	complement C3d receptor 2	protein-coding gene	1	Mesoderm	Immune system	0.0483871	0.0348837	0	0
Mm Hs	CD22	B cells	SIGLEC-2|SIGLEC2	0.003	CD22 molecule	protein-coding gene	1	Mesoderm	Immune system	0.0967742	0.127907	0.00127796	0.000195733
Hs	FCER2	B cells	CLEC4J|CD23|CD23A|FCE2	0.002	Fc fragment of IgE receptor II	protein-coding gene	1	Mesoderm	Immune system	0.016129	0	0.00191693	0
Mm Hs	CD40	B cells	Bp50|TNFRSF5	0.012	CD40 molecule	protein-coding gene	1	Mesoderm	Immune system	0.112903	0	0.0111821	0.0110263
Mm Hs	CD69	B cells	CLEC2C	0.024	CD69 molecule	protein-coding gene	NA	Mesoderm	Immune system	0.725806	0.0930233	0.0990415	0.00593723
Mm Hs	CD70	B cells	CD27L|CD27LG|TNFSF7	0.002	CD70 molecule	protein-coding gene	NA	Mesoderm	Immune system	0	0	0.00255591	0.000130489
Mm Hs	CD79A	B cells	MB-1|IGA	0.024	CD79a molecule	protein-coding gene	1	Mesoderm	Immune system	0.983871	0.914729	0.0246006	0.00339271
Mm Hs	CD79B	B cells	IGB	0.028	CD79b molecule	protein-coding gene	1	Mesoderm	Immune system	0.919355	0.926357	0.0255591	0.00835128
Mm Hs	CD80	B cells	B7.1|B7-1|CD28LG|CD28LG1	0	CD80 molecule	protein-coding gene	1	Mesoderm	Immune system	0	0	0	0.000195733
Mm Hs	CD86	B cells	B7.2|B7-2|CD28LG2	0.026	CD86 molecule	protein-coding gene	1	Mesoderm	Immune system	0	0.0232558	0.0124601	0.0292947
Mm Hs	TNFRSF9	B cells	CD137|4-1BB|ILA	0.003	TNF receptor superfamily member 9	protein-coding gene	NA	Mesoderm	Immune system	0	0	0.00351438	0
Mm Hs	SDC1	B cells	CD138|syndecan|SYND1|SDC	0.046	syndecan 1	protein-coding gene	NA	Mesoderm	Immune system	0.016129	0	0.0469649	0
Mm Hs	TNFSF4	B cells	OX-40L|gp34|CD252|TXGP1	0	TNF superfamily member 4	protein-coding gene	NA	Mesoderm	Immune system	0	0	0.000958466	0
Mm Hs	TNFRSF13B	B cells	TACI|CD267|IGAD2	0.016	TNF receptor superfamily member 13B	protein-coding gene	NA	Mesoderm	Immune system	0.0806452	0	0.00383387	0
Mm Hs	TNFRSF13C	B cells	BAFFR|CD268	0.008	TNF receptor superfamily member 13C	protein-coding gene	1	Mesoderm	Immune system	0.451613	0	0.0105431	0
Mm Hs	PDCD1	B cells	CD279|hSLE1|PD-1|SLEB2	0.003	programmed cell death 1	protein-coding gene	NA	Mesoderm	Immune system	0	0	0.00479233	0.00254453
Mm Hs	IGHD	B cells	FLJ00382|FLJ46727|MGC29633	0.008	immunoglobulin heavy constant delta	other	1	Mesoderm	Immune system	0.177419	0.406977	0.00543131	0.000782932
Mm Hs	IGHM	B cells	NA	0.078	immunoglobulin heavy constant mu	other	1	Mesoderm	Immune system	0.83871	0.968992	0.0396166	0.0677236
Mm Hs	RASGRP3	B cells	KIAA0846|GRP3|CalDAG-GEFIII	0.025	RAS guanyl releasing protein 3	protein-coding gene	NA	Mesoderm	Immune system	0.0322581	0	0.00894569	0
Hs	HLA-DRA	B cells	HLA-DRA1	0.039	major histocompatibility complex, class II, DR alpha	protein-coding gene	1	Mesoderm	Immune system	0.935484	0	0.198083	0
Mm Hs	LTB	B cells	TNFSF3|TNFC	0.065	lymphotoxin beta	protein-coding gene	NA	Mesoderm	Immune system	0.612903	0.453488	0.154313	0.0385594
Hs	HLA-DQA1	B cells	HLA-DQA	0.01	major histocompatibility complex, class II, DQ alpha 1	protein-coding gene	NA	Mesoderm	Immune system	0.258065	0	0.0472843	0
Mm Hs	FLI1	B cells	SIC-1	0.036	Fli-1 proto-oncogene, ETS transcription factor	protein-coding gene	NA	Mesoderm	Immune system	0.016129	0.127907	0.0057508	0.0422131
Mm Hs	CD14	B cells	NA	0.051	CD14 molecule	protein-coding gene	NA	Mesoderm	Immune system	0	0.00387597	0.0271566	0.0563711
Mm Hs	SEMA6D	B cells	KIAA1479|FLJ11598	0.026	semaphorin 6D	protein-coding gene	NA	Mesoderm	Immune system	0	0	0.00159744	0
Mm Hs	LAIR1	B cells	CD305	0.027	leukocyte associated immunoglobulin like receptor 1	protein-coding gene	NA	Mesoderm	Immune system	0	0.0232558	0.0162939	0.0302734
Mm Hs	IFIT3	B cells	ISG60|RIG-G|CIG-49|IFI60|GARG-49|IRG2|IFIT4	0.014	interferon induced protein with tetratricopeptide repeats 3	protein-coding gene	NA	Mesoderm	Immune system	0	0.0155039	0.0223642	0.0113525
Mm Hs	IGLL1	B cells	IGVPB|IGL5|14.1|CD179B|IGLL	0.007	immunoglobulin lambda like polypeptide 1	protein-coding gene	NA	Mesoderm	Immune system	0.435484	0.0697674	0.027476	0.000978665
Mm Hs	DNTT	B cells	TDT	0.007	DNA nucleotidylexotransferase	protein-coding gene	NA	Mesoderm	Immune system	0.241935	0.0426357	0.00223642	0.00554577
Mm Hs	MME	B cells	CALLA|CD10	0.017	membrane metalloendopeptidase	protein-coding gene	1	Mesoderm	Immune system	0.0967742	0	0.0255591	0.0152672
Mm Hs	SPN	B cells	LSN|CD43|GPL115	0.029	sialophorin	protein-coding gene	1	Mesoderm	Immune system	0	0	0.0517572	0
Mm Hs	CD19	B cells	NA	0.007	CD19 molecule	protein-coding gene	1	Mesoderm	Immune system	0.129032	0.356589	0.00543131	0.000195733
Hs	CD24	B cells	CD24A	0.039	CD24 molecule	protein-coding gene	1	Mesoderm	Immune system	0.370968	0	0.188498	0
Mm Hs	CD27	B cells	S152|Tp55|TNFRSF7	0.018	CD27 molecule	protein-coding gene	1	Mesoderm	Immune system	0.112903	0	0.0210863	0.0160501
Mm Hs	B3GAT1	B cells	GlcAT-P|HNK-1|NK-1|CD57|LEU7	0.014	beta-1,3-glucuronyltransferase 1	protein-coding gene	NA	Mesoderm	Immune system	0	0	0.0028754	0.017094
Mm Hs	CD72	B cells	LYB2|CD72b	0.003	CD72 molecule	protein-coding gene	1	Mesoderm	Immune system	0.0967742	0.0581395	0	0.00189209
Mm Hs	MUM1	B cells	MUM-1|EXPAND1	0.02	melanoma associated antigen (mutated) 1	protein-coding gene	NA	Mesoderm	Immune system	0	0.00387597	0.0207668	0.0206825
Mm Hs	PAX5	B cells	BSAP	0.003	paired box 5	protein-coding gene	1	Mesoderm	Immune system	0.0483871	0.182171	0.000638978	0.000521955
Mm Hs	JCHAIN	B cells	IGCJ|JCH|IGJ	0.017	joining chain of multimeric IgA and IgM	protein-coding gene	NA	Mesoderm	Immune system	0.306452	0.251938	0.0444089	0.0039799
Mm Hs	MZB1	B cells	MGC29506|HSPC190|pERp1|MEDA-7	0.025	marginal zone B and B1 cell specific protein	protein-coding gene	NA	Mesoderm	Immune system	0.580645	0.844961	0.027476	0.00704639
Mm Hs	LY6D	B cells	E48	0.03	lymphocyte antigen 6 family member D	protein-coding gene	1	Mesoderm	Immune system	0	0.906977	0.00127796	0.0216611
Mm	H2-DMB2	B cells	NA	0.013	histocompatibility 2, class II, locus Mb2	protein coding gene	1	Mesoderm	Immune system	0	0.542636	0	0.00730737
Mm Hs	FCMR	B cells	TOSO|FAIM3	0.009	Fc fragment of IgM receptor	protein-coding gene	1	Mesoderm	Immune system	0.112903	0.406977	0.0115016	0.000913421
Mm Hs	BANK1	B cells	BANK|FLJ20706	0.006	B cell scaffold protein with ankyrin repeats 1	protein-coding gene	1	Mesoderm	Immune system	0.225806	0.232558	0.00415335	0.00130489
Mm Hs	EDEM1	B cells	KIAA0212|EDEM	0.038	ER degradation enhancing alpha-mannosidase like protein 1	protein-coding gene	NA	Mesoderm	Immune system	0	0.232558	0.00798722	0.0410387
Mm Hs	VPREB3	B cells	8HS20	0.011	V-set pre-B cell surrogate light chain 3	protein-coding gene	1	Mesoderm	Immune system	0.629032	0	0.00479233	0
Mm	H2-OB	B cells	NA	0.007	histocompatibility 2, O region beta locus	protein coding gene	1	Mesoderm	Immune system	0	0.391473	0	0.00274026
Mm Hs	POU2AF1	B cells	OBF1|BOB1	0.01	POU class 2 associating factor 1	protein-coding gene	1	Mesoderm	Immune system	0.0967742	0.51938	0.0057508	0.000521955
Mm Hs	CRELD2	B cells	MGC11256	0.065	cysteine rich with EGF like domains 2	protein-coding gene	NA	Mesoderm	Immune system	0.0483871	0.232558	0.0984026	0.0533699
Mm Hs	DERL3	B cells	FLJ43842|MGC71803|derlin-3|IZP6|C22orf14	0.01	derlin 3	protein-coding gene	NA	Mesoderm	Immune system	0.0483871	0.186047	0.0335463	0.00137013
Mm	SIGLECG	B cells	NA	0.002	sialic acid binding Ig-like lectin G	protein coding gene	NA	Mesoderm	Immune system	NA	NA	NA	NA
Mm Hs	RALGPS2	B cells	FLJ10244|FLJ25604	0.048	Ral GEF with PH domain and SH3 binding motif 2	protein-coding gene	NA	Mesoderm	Immune system	0.0483871	0	0.0226837	0
Mm Hs	FCHSD2	B cells	KIAA0769|SH3MD3	0.003	FCH and double SH3 domains 2	protein-coding gene	NA	Mesoderm	Immune system	0	0.00387597	0.00159744	0.002936
Mm Hs	POLD4	B cells	POLDS	0.065	DNA polymerase delta 4, accessory subunit	protein-coding gene	NA	Mesoderm	Immune system	0	0.48062	0	0.0724865
Mm	CMAH	B cells	NA	0.003	cytidine monophospho-N-acetylneuraminic acid hydroxylase	protein coding gene	NA	Mesoderm	Immune system	0	0.0852713	0	0.00287075
Mm Hs	TNFRSF17	B cells	BCM|CD269|TNFRSF13A|BCMA	0.005	TNF receptor superfamily member 17	protein-coding gene	NA	Mesoderm	Immune system	0.0483871	0	0.00926518	0
Mm Hs	HVCN1	B cells	MGC15619|Hv1|VSOP	0.014	hydrogen voltage gated channel 1	protein-coding gene	NA	Mesoderm	Immune system	0.0645161	0.290698	0.0115016	0.00919945
Mm	TRP53INP1	B cells	NA	0.014	transformation related protein 53 inducible nuclear protein 1	protein coding gene	NA	Mesoderm	Immune system	NA	NA	NA	NA
Mm Hs	FCRLA	B cells	MGC4595|FCRLc2|FCRLb|FCRLc1|FCRLd|FCRLe|FCRL|FCRLa|FREB|FCRLX|FCRLM1	0.012	Fc receptor like A	protein-coding gene	NA	Mesoderm	Immune system	0.112903	0.55814	0.000958466	0.00254453
Mm Hs	EDEM2	B cells	FLJ10783|bA4204.1|C20orf49|C20orf31	0.037	ER degradation enhancing alpha-mannosidase like protein 2	protein-coding gene	NA	Mesoderm	Immune system	0.016129	0.22093	0.0057508	0.0386246
Mm Hs	BLNK	B cells	SLP65|Ly57|SLP-65|BLNK-s|BASH|bca	0.017	B cell linker	protein-coding gene	NA	Mesoderm	Immune system	0.016129	0.387597	0.000319489	0.0135056
Mm	H2-OA	B cells	NA	0.006	histocompatibility 2, O region alpha locus	protein coding gene	NA	Mesoderm	Immune system	0	0.174419	0	0.00424088
Mm Hs	TXNDC11	B cells	EFP1	0.011	thioredoxin domain containing 11	protein-coding gene	NA	Mesoderm	Immune system	0	0	0.00543131	0
Mm Hs	BTLA	B cells	BTLA1|CD272	0.001	B and T lymphocyte associated	protein-coding gene	NA	Mesoderm	Immune system	0	0.0348837	0.000319489	0.000978665
Mm Hs	SMAP2	B cells	SMAP1L	0.053	small ArfGAP2	protein-coding gene	NA	Mesoderm	Immune system	0.0483871	0	0.0325879	0
Mm	SCD1	B cells	NA	0.036	stearoyl-Coenzyme A desaturase 1	protein coding gene	NA	Mesoderm	Immune system	NA	NA	NA	NA
None	FAM46C	B cells	NA	0.02	NA	NA	NA	Mesoderm	Immune system	0.016129	0.178295	0.0408946	0.0137666
Mm Hs	FKBP11	B cells	FKBP19	0.031	FK506 binding protein 11	protein-coding gene	NA	Mesoderm	Immune system	0.0806452	0.162791	0.028754	0.0282508
Mm Hs	SEC61A1	B cells	NA	0.04	Sec61 translocon alpha 1 subunit	protein-coding gene	NA	Mesoderm	Immune system	0.0322581	0	0.0693291	0
Mm Hs	SPCS3	B cells	FLJ22649|SPC22/23|YLR066W|PRO3567	0.069	signal peptidase complex subunit 3	protein-coding gene	NA	Mesoderm	Immune system	0.0645161	0	0.158147	0
Mm Hs	SPIB	B cells	SPI-B	0.01	Spi-B transcription factor	protein-coding gene	NA	Mesoderm	Immune system	0.0967742	0	0.00702875	0
Mm Hs	EAF2	B cells	BM040|TRAITS	0.009	ELL associated factor 2	protein-coding gene	NA	Mesoderm	Immune system	0.0967742	0.189922	0.029393	0.000260977
Mm Hs	CXCR4	B cells	LESTR|NPY3R|HM89|NPYY3R|D2S201E|fusin|HSY3RR|CD184	0.04	C-X-C motif chemokine receptor 4	protein-coding gene	1	Mesoderm	Immune system	0.83871	0.0620155	0.185623	0.00789457
Mm Hs	BIRC3	B cells	cIAP2|hiap-1|MIHC|RNF49|MALT2|c-IAP2|API2	0.026	baculoviral IAP repeat containing 3	protein-coding gene	NA	Mesoderm	Immune system	0.177419	0.0658915	0.0814696	0.0140275
Mm Hs	IGLC2	B cells	NA	0.022	immunoglobulin lambda constant 2	other	1	Mesoderm	Immune system	0.612903	0.771318	0.0338658	0.00195733
Mm Hs	IGLC3	B cells	NA	0.02	immunoglobulin lambda constant 3 (Kern-Oz+ marker)	other	1	Mesoderm	Immune system	0.33871	0.806202	0.0204473	0.00371893
Mm Hs	IGLC1	B cells	NA	0.008	immunoglobulin lambda constant 1	other	NA	Mesoderm	Immune system	0	0.48062	0	0.0017616
Mm Hs	IL21R	B cells	CD360	0.013	interleukin 21 receptor	protein-coding gene	NA	Mesoderm	Immune system	0	0.0426357	0	0.0155934
Mm Hs	IGKC	B cells	HCAK1	0.072	immunoglobulin kappa constant	other	NA	Mesoderm	Immune system	0.83871	0.976744	0.149521	0.0379722
Mm	IGLV1	B cells	1810027O01Rik	0.003	immunoglobulin lambda variable 1	NA	NA	Mesoderm	Immune system	0	0.244186	0	6.52443e-05
Mm Hs	VPREB1	B cells	VpreB|CD179A	0.003	V-set pre-B cell surrogate light chain 1	protein-coding gene	1	Mesoderm	Immune system	0.419355	0	0.000958466	0
Mm	VPREB2	B cells	NA	0.001	pre-B lymphocyte gene 2	protein coding gene	1	Mesoderm	Immune system	NA	NA	NA	NA
Mm Hs	LRMP	B cells	JAW1	0.015	lymphoid restricted membrane protein	protein-coding gene	1	Mesoderm	Immune system	0.0806452	0.22093	0.000958466	0.0125922
Mm Hs	KLHL6	B cells	FLJ00029	0.014	kelch like family member 6	protein-coding gene	1	Mesoderm	Immune system	0.0322581	0.135659	0.000319489	0.0140928
Mm Hs	SLAMF6	B cells	KALI|NTBA|KALIb|Ly108|SF2000|NTB-A|CD352	0.003	SLAM family member 6	protein-coding gene	NA	Mesoderm	Immune system	0	0	0	0
Mm Hs	FAM129C	B cells	FLJ39802|BCNP1	0.003	family with sequence similarity 129 member C	protein-coding gene	1	Mesoderm	Immune system	0.145161	0.135659	0.00511182	6.52443e-05
Mm Hs	BST1	B cells	CD157	0.008	bone marrow stromal cell antigen 1	protein-coding gene	1	Mesoderm	Immune system	0	0.0155039	0.00638978	0.00854701
Mm Hs	MSH5	B cells	G7	0	mutS homolog 5	protein-coding gene	NA	Mesoderm	Immune system	0	0.0116279	0	0.000326222
Mm Hs	DOK3	B cells	FLJ22570	0.017	docking protein 3	protein-coding gene	NA	Mesoderm	Immune system	0	0.248062	0.000319489	0.0161154
Mm Hs	BACH2	B cells	BTBD25	0.003	BTB domain and CNC homolog 2	protein-coding gene	1	Mesoderm	Immune system	0.0322581	0.100775	0.000958466	0.00189209
Mm	FCER2A	B cells	NA	0.002	Fc receptor, IgE, low affinity II, alpha polypeptide	protein coding gene	1	Mesoderm	Immune system	0	0.120155	0	0
Mm Hs	PXK	B cells	FLJ20335|Slob	0.012	PX domain containing serine/threonine kinase like	protein-coding gene	1	Mesoderm	Immune system	0.016129	0.0813954	0.0111821	0.0111568
Mm Hs	IGHG1	B cells	NA	0.006	immunoglobulin heavy constant gamma 1 (G1m marker)	other	NA	Mesoderm	Immune system	0.129032	0.0852713	0.0159744	6.52443e-05
Mm Hs	IGHG3	B cells	NA	0.005	immunoglobulin heavy constant gamma 3 (G3m marker)	other	NA	Mesoderm	Immune system	0.112903	0.116279	0.013099	0.000195733
Hs	IGHG4	B cells	NA	0.002	immunoglobulin heavy constant gamma 4 (G4m marker)	other	NA	Mesoderm	Immune system	0.0967742	0	0.0105431	0
Mm	IGHA	B cells	IgA|Igh-2	0.007	immunoglobulin heavy constant alpha	NA	NA	Mesoderm	Immune system	0	0.193798	0	0.00626346
Mm Hs	CD38	B cells	NA	0.016	CD38 molecule	protein-coding gene	1	Mesoderm	Immune system	0.145161	0.0775194	0.0115016	0.0150714
Mm Hs	PTPRC	B cells	T200|CD45	0.125	protein tyrosine phosphatase, receptor type C	protein-coding gene	1	Mesoderm	Immune system	0.209677	0.341085	0.216294	0.102238
Mm Hs	EBF1	B cells	COE1|EBF	0.105	early B cell factor 1	protein-coding gene	1	Mesoderm	Immune system	0.354839	0.70155	0.028115	0.114439
Mm Hs	BCL11A	B cells	BCL11A-XL|BCL11A-L|BCL11A-S|CTIP1|HBFQTL5|ZNF856|EVI9	0.134	B cell CLL/lymphoma 11A	protein-coding gene	1	Mesoderm	Immune system	0.66129	0.104651	0.102556	0.143277
Mm Hs	CCR7	B cells	BLR2|CDw197|CD197|CMKBR7|EBI1	0.016	C-C motif chemokine receptor 7	protein-coding gene	1	Mesoderm	Immune system	0.016129	0.251938	0.042492	0.00737261
Mm Hs	CD55	B cells	TC|CROM|DAF	0.037	CD55 molecule (Cromer blood group)	protein-coding gene	1	Mesoderm	Immune system	0.0483871	0.197674	0.127476	0.0167026
Mm Hs	CD74	B cells	DHLAG	0.169	CD74 molecule	protein-coding gene	1	Mesoderm	Immune system	0.983871	0.94186	0.351438	0.111437
Mm Hs	CD52	B cells	HE5|EDDM5|CDW52	0.181	CD52 molecule	protein-coding gene	1	Mesoderm	Immune system	0.870968	0.930233	0.266134	0.146865
Mm Hs	TLR9	B cells	CD289	0	toll like receptor 9	protein-coding gene	1	Mesoderm	Immune system	0	0	0	0
Mm Hs	SWAP70	B cells	KIAA0640|SWAP-70	0.019	switching B cell complex subunit SWAP70	protein-coding gene	1	Mesoderm	Immune system	0.0967742	0	0.0178914	0
Mm Hs	HMGA1	B cells	HMGIY	0.084	high mobility group AT-hook 1	protein-coding gene	1	Mesoderm	Immune system	0.274194	0.0542636	0.295208	0.0266197
Mm Hs	CD38	B cells memory	NA	0.016	CD38 molecule	protein-coding gene	1	Mesoderm	Immune system	0	0	0.0140977	0.0161052
Mm Hs	CD80	B cells memory	B7.1|B7-1|CD28LG|CD28LG1	0	CD80 molecule	protein-coding gene	1	Mesoderm	Immune system	0	0	0	0.000192493
Mm Hs	CD84	B cells memory	SLAMF5|hCD84|mCD84	0.023	CD84 molecule	protein-coding gene	1	Mesoderm	Immune system	0	0	0.0093985	0.0272698
Mm Hs	CD86	B cells memory	B7.2|B7-2|CD28LG2	0.026	CD86 molecule	protein-coding gene	1	Mesoderm	Immune system	0	0	0.012218	0.0291947
Mm Hs	NT5E	B cells memory	CD73|eN|eNT|CALJA|NT5	0.005	5'-nucleotidase ecto	protein-coding gene	1	Mesoderm	Immune system	0	0	0.00720551	0.00372153
Mm Hs	PAX5	B cells memory	BSAP	0.003	paired box 5	protein-coding gene	1	Mesoderm	Immune system	0	0	0.00156642	0.00352903
Mm Hs	PTPRC	B cells memory	T200|CD45	0.125	protein tyrosine phosphatase, receptor type C	protein-coding gene	1	Mesoderm	Immune system	0	0	0.216165	0.106192
Mm Hs	SPIB	B cells memory	SPI-B	0.01	Spi-B transcription factor	protein-coding gene	1	Mesoderm	Immune system	0	0	0.00877193	0
Mm Hs	ADAM28	B cells memory	eMDCII|MDC-Lm|MDC-Ls|ADAM23	0.004	ADAM metallopeptidase domain 28	protein-coding gene	1	Mesoderm	Immune system	0	0	0.0172306	0.00147578
Mm Hs	AIM2	B cells memory	PYHIN4	0.002	absent in melanoma 2	protein-coding gene	1	Mesoderm	Immune system	0	0	0.00156642	0.00173244
Mm Hs	ALOX5	B cells memory	5-LOX	0.006	arachidonate 5-lipoxygenase	protein-coding gene	1	Mesoderm	Immune system	0	0	0.00313283	0.00641643
Mm Hs	BACH2	B cells memory	BTBD25	0.003	BTB domain and CNC homolog 2	protein-coding gene	1	Mesoderm	Immune system	0	0	0.00156642	0.00352903
Mm Hs	BANK1	B cells memory	BANK|FLJ20706	0.006	B cell scaffold protein with ankyrin repeats 1	protein-coding gene	1	Mesoderm	Immune system	0	0	0.00845865	0.00513314
Mm Hs	BLK	B cells memory	MGC10442	0.005	BLK proto-oncogene, Src family tyrosine kinase	protein-coding gene	1	Mesoderm	Immune system	0	0	0.00250627	0.00423484
Mm Hs	CCR6	B cells memory	CKR-L3|GPR-CY4|CMKBR6|GPR29|DRY-6|DCR2|BN-1|CD196|STRL22	0.001	C-C motif chemokine receptor 6	protein-coding gene	1	Mesoderm	Immune system	0	0	0	0.00186076
Mm Hs	CD180	B cells memory	RP105|Ly78|LY64	0.012	CD180 molecule	protein-coding gene	1	Mesoderm	Immune system	0	0	0.00093985	0.0142445
Mm Hs	CD19	B cells memory	NA	0.007	CD19 molecule	protein-coding gene	1	Mesoderm	Immune system	0	0	0.00783208	0.0060956
Hs	CD1C	B cells memory	NA	0.001	CD1c molecule	protein-coding gene	1	Mesoderm	Immune system	0	0	0.00501253	0
Mm Hs	CD22	B cells memory	SIGLEC-2|SIGLEC2	0.003	CD22 molecule	protein-coding gene	1	Mesoderm	Immune system	0	0	0.00313283	0.00230991
Mm Hs	CD27	B cells memory	S152|Tp55|TNFRSF7	0.018	CD27 molecule	protein-coding gene	1	Mesoderm	Immune system	0	0	0.0228697	0.0157844
Mm Hs	CD37	B cells memory	TSPAN26	0.116	CD37 molecule	protein-coding gene	1	Mesoderm	Immune system	0	0	0.215852	0.0949631
Mm Hs	CD69	B cells memory	CLEC2C	0.024	CD69 molecule	protein-coding gene	1	Mesoderm	Immune system	0	0	0.111216	0.00737889
Mm Hs	CD72	B cells memory	LYB2|CD72b	0.003	CD72 molecule	protein-coding gene	1	Mesoderm	Immune system	0	0	0.0018797	0.00282323
Mm Hs	CD79A	B cells memory	MB-1|IGA	0.024	CD79a molecule	protein-coding gene	1	Mesoderm	Immune system	0	0	0.0432331	0.0184793
Mm Hs	CD79B	B cells memory	IGB	0.028	CD79b molecule	protein-coding gene	1	Mesoderm	Immune system	0	0	0.0429198	0.0235483
Hs	CLCA3P	B cells memory	CLCA3	0	chloride channel accessory 3, pseudogene	pseudogene	1	Mesoderm	Immune system	0	0	0	0
Mm Hs	CR2	B cells memory	CD21|C3DR	0.001	complement C3d receptor 2	protein-coding gene	1	Mesoderm	Immune system	0	0	0.00093985	0.000577478
Mm Hs	CXCR5	B cells memory	MDR15|CD185|BLR1	0.001	C-X-C motif chemokine receptor 5	protein-coding gene	1	Mesoderm	Immune system	0	0	0	0.00102663
Mm Hs	DENND5B	B cells memory	MGC24039	0.013	DENN domain containing 5B	protein-coding gene	1	Mesoderm	Immune system	0	0	0.00595238	0.0151428
Mm Hs	FCGR2B	B cells memory	CD32B	0.031	Fc fragment of IgG receptor IIb	protein-coding gene	1	Mesoderm	Immune system	0	0	0.00469925	0.0360603
Hs	FCRL2	B cells memory	FCRH2|IRTA4|CD307b|SPAP1	0	Fc receptor like 2	protein-coding gene	1	Mesoderm	Immune system	0	0	0	0
Mm Hs	FRK	B cells memory	RAK|PTK5	0.005	fyn related Src family tyrosine kinase	protein-coding gene	1	Mesoderm	Immune system	0	0	0.00720551	0.00417068
Mm Hs	GNG7	B cells memory	FLJ00058	0.009	G protein subunit gamma 7	protein-coding gene	1	Mesoderm	Immune system	0	0	0.0260025	0.00481232
Hs	GPR18	B cells memory	NA	0.001	G protein-coupled receptor 18	protein-coding gene	1	Mesoderm	Immune system	0	0	0.00689223	0
Hs	GUSBP11	B cells memory	NA	0	glucuronidase, beta pseudogene 11	pseudogene	1	Mesoderm	Immune system	0	0	0	0
Mm Hs	HHEX	B cells memory	HEX|HOX11L-PEN|PRHX	0.037	hematopoietically expressed homeobox	protein-coding gene	1	Mesoderm	Immune system	0	0	0.0228697	0.0395893
Hs	HLA-DOB	B cells memory	NA	0.001	major histocompatibility complex, class II, DO beta	protein-coding gene	1	Mesoderm	Immune system	0	0	0.00501253	0
Hs	IFNA10	B cells memory	IFN-alphaC	0	interferon alpha 10	protein-coding gene	1	Mesoderm	Immune system	0	0	0	0
Mm Hs	IGHD	B cells memory	FLJ00382|FLJ46727|MGC29633	0.008	immunoglobulin heavy constant delta	other	1	Mesoderm	Immune system	0	0	0.00877193	0.00750722
Mm Hs	IGHM	B cells memory	NA	0.078	immunoglobulin heavy constant mu	other	1	Mesoderm	Immune system	0	0	0.0551378	0.0826436
Mm Hs	IGKC	B cells memory	HCAK1	0.072	immunoglobulin kappa constant	other	1	Mesoderm	Immune system	0	0	0.162907	0.053513
Hs	IGLL3P	B cells memory	16.1|IGLL3	0	immunoglobulin lambda like polypeptide 3, pseudogene	pseudogene	1	Mesoderm	Immune system	0	0	0	0
Mm Hs	IL7	B cells memory	IL-7	0.007	interleukin 7	protein-coding gene	1	Mesoderm	Immune system	0	0	0.0093985	0.0069939
Mm Hs	IRF8	B cells memory	IRF-8|ICSBP|ICSBP1	0.069	interferon regulatory factor 8	protein-coding gene	1	Mesoderm	Immune system	0	0	0.0272556	0.075008
Mm Hs	LTB	B cells memory	TNFSF3|TNFC	0.065	lymphotoxin beta	protein-coding gene	1	Mesoderm	Immune system	0	0	0.163221	0.0454283
Mm Hs	LY86	B cells memory	MD-1|dJ80N2.1	0.07	lymphocyte antigen 86	protein-coding gene	1	Mesoderm	Immune system	0	0	0.0272556	0.0782804
Mm Hs	MBL2	B cells memory	COLEC1	0.002	mannose binding lectin 2	protein-coding gene	1	Mesoderm	Immune system	0	0	0.000626566	0.00256657
Mm Hs	MS4A1	B cells memory	Bp35|MS4A2|CD20	0.014	membrane spanning 4-domains A1	protein-coding gene	1	Mesoderm	Immune system	0	0	0.0203634	0.0118062
Mm Hs	NMBR	B cells memory	BB1R	0	neuromedin B receptor	protein-coding gene	1	Mesoderm	Immune system	0	0	0	0
Hs	NPIPB15	B cells memory	LOC440348|NPIPL2	0.002	nuclear pore complex interacting protein family member B15	protein-coding gene	1	Mesoderm	Immune system	0	0	0.0103383	0
Mm Hs	P2RX5	B cells memory	P2X5	0	purinergic receptor P2X 5	protein-coding gene	1	Mesoderm	Immune system	0	0	0.0018797	0
Mm Hs	PNOC	B cells memory	PPNOC|N/OFQ|NOP	0.009	prepronociceptin	protein-coding gene	1	Mesoderm	Immune system	0	0	0.00093985	0.00994546
Mm Hs	PTPRCAP	B cells memory	CD45-AP	0.072	protein tyrosine phosphatase, receptor type C associated protein	protein-coding gene	1	Mesoderm	Immune system	0	0	0	0.0865576
Mm Hs	RALGPS2	B cells memory	FLJ10244|FLJ25604	0.048	Ral GEF with PH domain and SH3 binding motif 2	protein-coding gene	1	Mesoderm	Immune system	0	0	0.023183	0
Mm Hs	RASGRP2	B cells memory	CALDAG-GEFI	0.066	RAS guanyl releasing protein 2	protein-coding gene	1	Mesoderm	Immune system	0	0	0.0238095	0
Mm Hs	SIK1	B cells memory	msk|SNF1LK	0.029	salt inducible kinase 1	protein-coding gene	1	Mesoderm	Immune system	0	0	0	0
Mm Hs	SIT1	B cells memory	SIT	0.003	signaling threshold regulating transmembrane adaptor 1	protein-coding gene	1	Mesoderm	Immune system	0	0	0.00971178	0
Mm Hs	SLC12A1	B cells memory	NKCC2	0.001	solute carrier family 12 member 1	protein-coding gene	1	Mesoderm	Immune system	0	0	0.000626566	0
Mm Hs	SP140	B cells memory	LYSP100-B|LYSP100-A	0.014	SP140 nuclear body protein	protein-coding gene	1	Mesoderm	Immune system	0	0	0.0037594	0
Mm Hs	STAP1	B cells memory	STAP-1|BRDG1	0.004	signal transducing adaptor family member 1	protein-coding gene	1	Mesoderm	Immune system	0	0	0.00281955	0
Mm Hs	TMEM156	B cells memory	FLJ23235	0.001	transmembrane protein 156	protein-coding gene	1	Mesoderm	Immune system	0	0	0.00501253	0
Mm Hs	TNFRSF13B	B cells memory	TACI|CD267|IGAD2	0.016	TNF receptor superfamily member 13B	protein-coding gene	1	Mesoderm	Immune system	0	0	0.00532581	0
Mm Hs	TNFRSF17	B cells memory	BCM|CD269|TNFRSF13A|BCMA	0.005	TNF receptor superfamily member 17	protein-coding gene	1	Mesoderm	Immune system	0	0	0.0100251	0
Mm Hs	TRAF4	B cells memory	MLN62|RNF83	0.062	TNF receptor associated factor 4	protein-coding gene	1	Mesoderm	Immune system	0	0	0	0
Mm Hs	VPREB3	B cells memory	8HS20	0.011	V-set pre-B cell surrogate light chain 3	protein-coding gene	1	Mesoderm	Immune system	0	0	0.0169173	0
Mm Hs	ZBTB32	B cells memory	TZFP|FAZF|FAXF|Rog|ZNF538	0.004	zinc finger and BTB domain containing 32	protein-coding gene	1	Mesoderm	Immune system	0	0	0.0150376	0
Mm Hs	CD19	B cells naive	NA	0.007	CD19 molecule	protein-coding gene	1	Mesoderm	Immune system	0	0	0.00786906	0.0060956
Mm Hs	CD2	B cells naive	NA	0.04	CD2 molecule	protein-coding gene	NA	Mesoderm	Immune system	0	0	0.0944287	0.0296439
Mm Hs	CD72	B cells naive	LYB2|CD72b	0.003	CD72 molecule	protein-coding gene	1	Mesoderm	Immune system	0	0	0.00188857	0.00282323
Mm Hs	IL2RA	B cells naive	IL2R|IDDM10	0.009	interleukin 2 receptor subunit alpha	protein-coding gene	NA	Mesoderm	Immune system	0	0	0.0201448	0.00673725
Mm Hs	MME	B cells naive	CALLA|CD10	0.017	membrane metalloendopeptidase	protein-coding gene	NA	Mesoderm	Immune system	0	0	0.0270696	0.0150144
Mm Hs	ABCB4	B cells naive	MDR2|PFIC-3|GBD1|PGY3|MDR3	0.002	ATP binding cassette subfamily B member 4	protein-coding gene	1	Mesoderm	Immune system	0	0	0	0.0026949
Mm Hs	ADAM28	B cells naive	eMDCII|MDC-Lm|MDC-Ls|ADAM23	0.004	ADAM metallopeptidase domain 28	protein-coding gene	1	Mesoderm	Immune system	0.333333	0	0.0157381	0.00147578
Mm Hs	BACH2	B cells naive	BTBD25	0.003	BTB domain and CNC homolog 2	protein-coding gene	1	Mesoderm	Immune system	0	0	0.00157381	0.00352903
Mm Hs	BANK1	B cells naive	BANK|FLJ20706	0.006	B cell scaffold protein with ankyrin repeats 1	protein-coding gene	1	Mesoderm	Immune system	0.533333	0	0.00598048	0.00513314
Mm Hs	BCL7A	B cells naive	BCL7	0.078	BCL tumor suppressor 7A	protein-coding gene	1	Mesoderm	Immune system	0	0	0.0141643	0.0946423
Mm Hs	BEND5	B cells naive	FLJ11588|C1orf165	0.007	BEN domain containing 5	protein-coding gene	1	Mesoderm	Immune system	0	0	0.00157381	0.00821303
Mm Hs	BLK	B cells naive	MGC10442	0.005	BLK proto-oncogene, Src family tyrosine kinase	protein-coding gene	1	Mesoderm	Immune system	0.0666667	0	0.00220334	0.00423484
Mm Hs	BRAF	B cells naive	BRAF1	0.025	B-Raf proto-oncogene, serine/threonine kinase	protein-coding gene	1	Mesoderm	Immune system	0	0	0.0160529	0.0277831
Mm Hs	CD180	B cells naive	RP105|Ly78|LY64	0.012	CD180 molecule	protein-coding gene	1	Mesoderm	Immune system	0	0	0.000944287	0.0142445
Hs	CD1C	B cells naive	NA	0.001	CD1c molecule	protein-coding gene	1	Mesoderm	Immune system	0	0	0.0050362	0
Mm Hs	CD22	B cells naive	SIGLEC-2|SIGLEC2	0.003	CD22 molecule	protein-coding gene	1	Mesoderm	Immune system	0.0666667	0	0.00283286	0.00230991
Mm Hs	CD37	B cells naive	TSPAN26	0.116	CD37 molecule	protein-coding gene	1	Mesoderm	Immune system	1	0	0.21215	0.0949631
Mm Hs	CD69	B cells naive	CLEC2C	0.024	CD69 molecule	protein-coding gene	1	Mesoderm	Immune system	0.666667	0	0.108593	0.00737889
Mm Hs	CD79A	B cells naive	MB-1|IGA	0.024	CD79a molecule	protein-coding gene	1	Mesoderm	Immune system	0.933333	0	0.0390305	0.0184793
Mm Hs	CD79B	B cells naive	IGB	0.028	CD79b molecule	protein-coding gene	1	Mesoderm	Immune system	1	0	0.038401	0.0235483
Mm Hs	CR2	B cells naive	CD21|C3DR	0.001	complement C3d receptor 2	protein-coding gene	1	Mesoderm	Immune system	0	0	0.000944287	0.000577478
Mm Hs	CXCR5	B cells naive	MDR15|CD185|BLR1	0.001	C-X-C motif chemokine receptor 5	protein-coding gene	1	Mesoderm	Immune system	0	0	0	0.00102663
Mm Hs	EAF2	B cells naive	BM040|TRAITS	0.009	ELL associated factor 2	protein-coding gene	1	Mesoderm	Immune system	0.133333	0	0.0302172	0.00340071
Hs	FCER2	B cells naive	CLEC4J|CD23|CD23A|FCE2	0.002	Fc fragment of IgE receptor II	protein-coding gene	1	Mesoderm	Immune system	0.4	0	0.000314762	0
Mm Hs	FCGR2B	B cells naive	CD32B	0.031	Fc fragment of IgG receptor IIb	protein-coding gene	1	Mesoderm	Immune system	0	0	0.00472144	0.0360603
Hs	FCRL2	B cells naive	FCRH2|IRTA4|CD307b|SPAP1	0	Fc receptor like 2	protein-coding gene	1	Mesoderm	Immune system	0	0	0	0
Mm Hs	FRK	B cells naive	RAK|PTK5	0.005	fyn related Src family tyrosine kinase	protein-coding gene	1	Mesoderm	Immune system	0	0	0.00723953	0.00417068
Hs	GPR18	B cells naive	NA	0.001	G protein-coupled receptor 18	protein-coding gene	1	Mesoderm	Immune system	0	0	0.00692477	0
Hs	GUSBP11	B cells naive	NA	0	glucuronidase, beta pseudogene 11	pseudogene	1	Mesoderm	Immune system	0	0	0	0
Mm Hs	HHEX	B cells naive	HEX|HOX11L-PEN|PRHX	0.037	hematopoietically expressed homeobox	protein-coding gene	1	Mesoderm	Immune system	0	0	0.0229777	0.0395893
Hs	HLA-DOB	B cells naive	NA	0.001	major histocompatibility complex, class II, DO beta	protein-coding gene	1	Mesoderm	Immune system	0	0	0.0050362	0
Mm Hs	IGHD	B cells naive	FLJ00382|FLJ46727|MGC29633	0.008	immunoglobulin heavy constant delta	other	1	Mesoderm	Immune system	0.866667	0	0.00472144	0.00750722
Mm Hs	IGHM	B cells naive	NA	0.078	immunoglobulin heavy constant mu	other	1	Mesoderm	Immune system	1	0	0.0506767	0.0826436
Mm Hs	IGKC	B cells naive	HCAK1	0.072	immunoglobulin kappa constant	other	1	Mesoderm	Immune system	1	0	0.158955	0.053513
Hs	IGLL3P	B cells naive	16.1|IGLL3	0	immunoglobulin lambda like polypeptide 3, pseudogene	pseudogene	1	Mesoderm	Immune system	0	0	0	0
Hs	IL4R	B cells naive	CD124	0.002	interleukin 4 receptor	protein-coding gene	1	Mesoderm	Immune system	0.4	0	0.00849858	0
Mm Hs	IRF8	B cells naive	IRF-8|ICSBP|ICSBP1	0.069	interferon regulatory factor 8	protein-coding gene	1	Mesoderm	Immune system	0.2	0	0.02644	0.075008
Mm Hs	LTB	B cells naive	TNFSF3|TNFC	0.065	lymphotoxin beta	protein-coding gene	1	Mesoderm	Immune system	1	0	0.15927	0.0454283
Mm Hs	LY86	B cells naive	MD-1|dJ80N2.1	0.07	lymphocyte antigen 86	protein-coding gene	1	Mesoderm	Immune system	0.2	0	0.02644	0.0782804
Mm Hs	MEP1A	B cells naive	PPHA	0.004	meprin A subunit alpha	protein-coding gene	1	Mesoderm	Immune system	0	0	0.000944287	0.00551813
Mm Hs	MICAL3	B cells naive	KIAA0819	0.02	microtubule associated monooxygenase, calponin and LIM domain containing 3	protein-coding gene	1	Mesoderm	Immune system	0	0	0.0100724	0.0223292
Mm Hs	MS4A1	B cells naive	Bp35|MS4A2|CD20	0.014	membrane spanning 4-domains A1	protein-coding gene	1	Mesoderm	Immune system	1	0	0.0157381	0.0118062
Mm Hs	NMBR	B cells naive	BB1R	0	neuromedin B receptor	protein-coding gene	1	Mesoderm	Immune system	0	0	0	0
Mm Hs	P2RX5	B cells naive	P2X5	0	purinergic receptor P2X 5	protein-coding gene	1	Mesoderm	Immune system	0	0	0.00188857	0
Mm Hs	P2RY14	B cells naive	KIAA0001|GPR105	0.012	purinergic receptor P2Y14	protein-coding gene	1	Mesoderm	Immune system	0	0	0.00346239	0.0141803
Mm Hs	PNOC	B cells naive	PPNOC|N/OFQ|NOP	0.009	prepronociceptin	protein-coding gene	1	Mesoderm	Immune system	0	0	0.000944287	0.00994546
Hs	PSG2	B cells naive	PSGGB|PSG1|PSBG2	0	pregnancy specific beta-1-glycoprotein 2	protein-coding gene	1	Mesoderm	Immune system	0	0	0	0
Mm Hs	PTPRCAP	B cells naive	CD45-AP	0.072	protein tyrosine phosphatase, receptor type C associated protein	protein-coding gene	1	Mesoderm	Immune system	0	0	0	0.0865576
Mm Hs	RALGPS2	B cells naive	FLJ10244|FLJ25604	0.048	Ral GEF with PH domain and SH3 binding motif 2	protein-coding gene	1	Mesoderm	Immune system	0	0	0.0232924	0
Mm Hs	RASGRP2	B cells naive	CALDAG-GEFI	0.066	RAS guanyl releasing protein 2	protein-coding gene	1	Mesoderm	Immune system	0.0666667	0	0.0236072	0
Mm Hs	SELL	B cells naive	LSEL|LAM1|LAM-1|hLHRc|Leu-8|Lyam-1|PLNHR|CD62L|LYAM1|LNHR	0.035	selectin L	protein-coding gene	1	Mesoderm	Immune system	0.533333	0	0.0579163	0
Mm Hs	SIK1	B cells naive	msk|SNF1LK	0.029	salt inducible kinase 1	protein-coding gene	1	Mesoderm	Immune system	0	0	0	0
Mm Hs	SLC12A1	B cells naive	NKCC2	0.001	solute carrier family 12 member 1	protein-coding gene	1	Mesoderm	Immune system	0	0	0.000629525	0
Mm Hs	SPIB	B cells naive	SPI-B	0.01	Spi-B transcription factor	protein-coding gene	1	Mesoderm	Immune system	0	0	0.00881335	0
Mm Hs	STAP1	B cells naive	STAP-1|BRDG1	0.004	signal transducing adaptor family member 1	protein-coding gene	1	Mesoderm	Immune system	0	0	0.00283286	0
Hs	TCL1A	B cells naive	TCL1	0.003	T cell leukemia/lymphoma 1A	protein-coding gene	1	Mesoderm	Immune system	0.733333	0	0.0116462	0
Mm Hs	UGT1A8	B cells naive	UGT1H	0	UDP glucuronosyltransferase family 1 member A8	other	1	Mesoderm	Immune system	0	0	0	0
Mm Hs	VPREB3	B cells naive	8HS20	0.011	V-set pre-B cell surrogate light chain 3	protein-coding gene	1	Mesoderm	Immune system	0.533333	0	0.0144791	0
Hs	ZNF286A	B cells naive	KIAA1874|ZNF286	0	zinc finger protein 286A	protein-coding gene	1	Mesoderm	Immune system	0	0	0.000944287	0
Mm Hs	TNFSF8	B cells naive	CD153|CD30LG	0.001	TNF superfamily member 8	protein-coding gene	1	Mesoderm	Immune system	0	0	0	0
Mm Hs	FOXP1	B cells naive	QRF1|12CC4|HSPC215|hFKH1B	0.174	forkhead box P1	protein-coding gene	1	Mesoderm	Immune system	0.8	0	0.229777	0.16163
Mm Hs	MITF	B cells naive	MI|bHLHe32|WS2A|WS2	0.004	melanogenesis associated transcription factor	protein-coding gene	1	Mesoderm	Immune system	0	0	0.00598048	0.00340071
Mm Hs	CD52	B cells naive	HE5|EDDM5|CDW52	0.181	CD52 molecule	protein-coding gene	1	Mesoderm	Immune system	1	0	0.274473	0.159833
Hs	HLA-DQB1	B cells naive	HLA-DQB	0.012	major histocompatibility complex, class II, DQ beta 1	protein-coding gene	1	Mesoderm	Immune system	0.866667	0	0.0610639	0
Mm Hs	TNFRSF13C	B cells naive	BAFFR|CD268	0.008	TNF receptor superfamily member 13C	protein-coding gene	1	Mesoderm	Immune system	0.933333	0	0.0147938	0
Hs	LINC00926	B cells naive	NA	0.003	long intergenic non-protein coding RNA 926	non-coding RNA	1	Mesoderm	Immune system	0.933333	0	0.0113314	0
Mm Hs	STAG3	B cells naive	NA	0.006	stromal antigen 3	protein-coding gene	1	Mesoderm	Immune system	0.0666667	0	0.0182562	0
Mm Hs	BIRC3	B cells naive	cIAP2|hiap-1|MIHC|RNF49|MALT2|c-IAP2|API2	0.026	baculoviral IAP repeat containing 3	protein-coding gene	1	Mesoderm	Immune system	0.533333	0	0.0812087	0.0148861
Mm Hs	CD74	B cells naive	DHLAG	0.169	CD74 molecule	protein-coding gene	1	Mesoderm	Immune system	1	0	0.360718	0.125184
Mm Hs	KRT5	Basal cells	KRT5A|EBS2	0.019	keratin 5	protein-coding gene	1	Mesoderm	Epithelium	0.66	1	0.0141354	0.0150154
Mm Hs	KRT17	Basal cells	PCHC1	0.025	keratin 17	protein-coding gene	NA	Mesoderm	Epithelium	0.793333	0	0.039119	0.0157213
Mm Hs	BCL2	Basal cells	Bcl-2|PPP1R50	0.043	BCL2, apoptosis regulator	protein-coding gene	NA	Mesoderm	Epithelium	0	0	0.00164366	0.0516555
Mm Hs	KRT14	Basal cells	EBS3|EBS4	0.019	keratin 14	protein-coding gene	1	Mesoderm	Epithelium	0.293333	0	0.00624589	0.0191863
Hs	TP63	Basal cells	SHFM4|EEC3|p63|p73L|OFC8|KET|p73H|p53CP|TP73L|TP53L|TP53CP	0.001	tumor protein p63	protein-coding gene	1	Mesoderm	Epithelium	0.12	0	0	0
Mm Hs	CDH3	Basal cells	CDHP|PCAD	0.006	cadherin 3	protein-coding gene	NA	Mesoderm	Epithelium	0.193333	0	0.00230112	0.0038501
Mm Hs	KRT6B	Basal cells	KRTL1	0.004	keratin 6B	protein-coding gene	1	Mesoderm	Epithelium	0.24	0	0.00230112	0.00205339
Mm Hs	METTL5	Basal cells	HSPC133	0.032	methyltransferase like 5	protein-coding gene	NA	Mesoderm	Epithelium	0.42	0	0.105851	0.00635267
Mm Hs	ANXA11	Basal cells	ANX11	0.038	annexin A11	protein-coding gene	NA	Mesoderm	Epithelium	0.666667	1	0.163379	0.00173255
Mm Hs	TMEM14A	Basal cells	PTD011|C6orf73	0.03	transmembrane protein 14A	protein-coding gene	NA	Mesoderm	Epithelium	0.366667	0	0.086785	0
Mm Hs	BNIP3	Basal cells	Nip3	0.042	BCL2 interacting protein 3	protein-coding gene	NA	Mesoderm	Epithelium	0.433333	1	0.149244	0.00660934
Mm Hs	TYMP	Basal cells	MNGIE|ECGF1	0.011	thymidine phosphorylase	protein-coding gene	NA	Mesoderm	Epithelium	0.18	0	0.0519395	0
Mm Hs	DPP7	Basal cells	DPPII|DPP2	0.038	dipeptidyl peptidase 7	protein-coding gene	NA	Mesoderm	Epithelium	0.32	0	0.165023	0.00474846
Mm Hs	OPTN	Basal cells	FIP2|HYPL|FIP-2|TFIIIA-INTP|HIP7|GLC1E	0.025	optineurin	protein-coding gene	NA	Mesoderm	Epithelium	0.32	1	0.0825115	0.00949692
Mm Hs	PLAU	Basal cells	URK	0.01	plasminogen activator, urokinase	protein-coding gene	NA	Mesoderm	Epithelium	0.533333	0	0.0197239	0.00250257
Mm Hs	CAPN1	Basal cells	muCANP|muCL|CANPL1	0.018	calpain 1	protein-coding gene	NA	Mesoderm	Epithelium	0.333333	1	0.0338593	0.010652
Mm Hs	BACE2	Basal cells	CEAP1|DRAP|ALP56|AEPLC	0.018	beta-secretase 2	protein-coding gene	NA	Mesoderm	Epithelium	0.34	1	0.0351742	0.0115503
Mm Hs	CTNNB1	Basal cells	beta-catenin|armadillo|CTNNB	0.052	catenin beta 1	protein-coding gene	NA	Mesoderm	Epithelium	0.433333	1	0.201512	0.0113578
Mm Hs	ILK	Basal cells	NA	0.026	integrin linked kinase	protein-coding gene	NA	Mesoderm	Epithelium	0.306667	1	0.0802104	0.00744353
Mm Hs	PKP3	Basal cells	NA	0.021	plakophilin 3	protein-coding gene	NA	Mesoderm	Epithelium	0.253333	1	0.0177515	0.0191222
Mm Hs	ITGA3	Basal cells	CD49c|VLA3a|VCA-2|GAP-B3|MSK18	0.012	integrin subunit alpha 3	protein-coding gene	NA	Mesoderm	Epithelium	0.266667	1	0.00756082	0.00898357
Hs	MT1L	Basal cells	MTF|MT1R	0.003	metallothionein 1L, pseudogene	pseudogene	NA	Mesoderm	Epithelium	0.146667	0	0.0108481	0
Mm Hs	SRSF4	Basal cells	SRP75|SFRS4	0.031	serine and arginine rich splicing factor 4	protein-coding gene	NA	Mesoderm	Epithelium	0.506667	0	0.117686	0
Mm Hs	RAB38	Basal cells	NY-MEL-1	0.014	RAB38, member RAS oncogene family	protein-coding gene	NA	Mesoderm	Epithelium	0.14	0	0.0042735	0
Mm Hs	ALKBH7	Basal cells	MGC10974|SPATA11	0.072	alkB homolog 7	protein-coding gene	NA	Mesoderm	Epithelium	0.393333	0	0.295858	0.0170046
Mm Hs	DNPH1	Basal cells	rcl|dJ330M21.3|C6orf108	0.051	2'-deoxynucleoside 5'-phosphate N-hydrolase 1	protein-coding gene	NA	Mesoderm	Epithelium	0.406667	0	0.160092	0.0171971
Mm Hs	KRT23	Basal cells	K23|DKFZP434G032|HAIK1|CK23|MGC26158	0.014	keratin 23	protein-coding gene	NA	Mesoderm	Epithelium	0.506667	1	0.035503	0.00545431
Mm Hs	SLC16A3	Basal cells	NA	0.033	solute carrier family 16 member 3	protein-coding gene	NA	Mesoderm	Epithelium	0.293333	0	0.0499671	0
Mm Hs	GYPC	Basal cells	GPC|GYPD|Ge|CD236|CD236R	0.049	glycophorin C (Gerbich blood group)	protein-coding gene	NA	Mesoderm	Epithelium	0.166667	0	0.234057	0.00654517
Mm Hs	DUSP23	Basal cells	FLJ20442|DUSP25	0.023	dual specificity phosphatase 23	protein-coding gene	NA	Mesoderm	Epithelium	0.42	0	0.0851414	0.00417094
Mm Hs	RARRES1	Basal cells	LXNL	0.01	retinoic acid receptor responder 1	protein-coding gene	NA	Mesoderm	Epithelium	0.193333	0	0.0262985	0
Mm Hs	ITGA2	Basal cells	CD49b|CD49B	0.01	integrin subunit alpha 2	protein-coding gene	NA	Mesoderm	Epithelium	0.666667	1	0.0144642	0.00301591
Mm Hs	SLC25A37	Basal cells	MSCP|MFRN|MFRN1|HT015	0.032	solute carrier family 25 member 37	protein-coding gene	NA	Mesoderm	Epithelium	0.353333	0	0.110454	0
Hs	GAPDHP1	Basal cells	GAPDP1|GAPDHL2|GAPDL2	0.012	glyceraldehyde-3-phosphate dehydrogenase pseudogene 1	pseudogene	NA	Mesoderm	Epithelium	0.233333	0	0.0512821	0
Mm Hs	ITGB6	Basal cells	NA	0.007	integrin subunit beta 6	protein-coding gene	NA	Mesoderm	Epithelium	0.1	1	0.0230112	0.00340092
Mm Hs	ITGB4	Basal cells	CD104	0.013	integrin subunit beta 4	protein-coding gene	NA	Mesoderm	Epithelium	0.213333	1	0.0042735	0.0136037
Mm Hs	SPHK1	Basal cells	SPHK	0.016	sphingosine kinase 1	protein-coding gene	NA	Mesoderm	Epithelium	0.26	0	0.0259698	0
Mm Hs	ACTG2	Basal cells	ACTSG|ACTL3|ACTA3	0.011	actin, gamma 2, smooth muscle, enteric	protein-coding gene	NA	Mesoderm	Epithelium	0.1	0	0.0167653	0.00956109
Mm Hs	IRF6	Basal cells	OFC6|VWS|LPS	0.015	interferon regulatory factor 6	protein-coding gene	NA	Mesoderm	Epithelium	0.413333	1	0.0095332	0.0136037
Mm Hs	RAB13	Basal cells	NA	0.058	RAB13, member RAS oncogene family	protein-coding gene	NA	Mesoderm	Epithelium	0.553333	0	0.217949	0
Mm Hs	LAMB3	Basal cells	nicein-125kDa|kalinin-140kDa|BM600-125kDa|LAMNB1	0.017	laminin subunit beta 3	protein-coding gene	1	Mesoderm	Epithelium	0.633333	1	0.0249836	0.00936858
Mm Hs	ACADVL	Basal cells	VLCAD|LCACD|ACAD6	0.05	acyl-CoA dehydrogenase very long chain	protein-coding gene	NA	Mesoderm	Epithelium	0.76	1	0.213018	0.00603183
Mm Hs	MMP7	Basal cells	PUMP-1|MPSL1	0.007	matrix metallopeptidase 7	protein-coding gene	NA	Mesoderm	Epithelium	0.18	0	0.0174227	0.0036576
Mm Hs	HEBP2	Basal cells	SOUL|C6orf34	0.042	heme binding protein 2	protein-coding gene	NA	Mesoderm	Epithelium	0.82	0	0.139053	0.00583932
Mm Hs	FBXO32	Basal cells	MAFbx|ATROGIN1|Fbx32	0.011	F-box protein 32	protein-coding gene	NA	Mesoderm	Epithelium	0.273333	0	0.0147929	0.00686602
Hs	MT1E	Basal cells	MTD	0.021	metallothionein 1E	protein-coding gene	NA	Mesoderm	Epithelium	0.486667	0	0.109467	0
Hs	MT2P1	Basal cells	NA	0.013	metallothionein 2 pseudogene 1	pseudogene	NA	Mesoderm	Epithelium	0.393333	0	0.0529257	0
Mm Hs	SERINC2	Basal cells	FKSG84|PRO0899|TDE2L	0.027	serine incorporator 2	protein-coding gene	NA	Mesoderm	Epithelium	0.48	0	0.0585141	0
Mm Hs	NNMT	Basal cells	NA	0.017	nicotinamide N-methyltransferase	protein-coding gene	NA	Mesoderm	Epithelium	0.166667	0	0.0552268	0.00789271
Mm Hs	KRT15	Basal cells	K15|CK15|K1CO	0.022	keratin 15	protein-coding gene	1	Mesoderm	Epithelium	0.633333	1	0.0190664	0.0172613
Mm Hs	PLP2	Basal cells	A4-LSB|MGC126187	0.049	proteolipid protein 2	protein-coding gene	NA	Mesoderm	Epithelium	0.78	1	0.169297	0.0100744
Hs	MT1X	Basal cells	MT-1l	0.021	metallothionein 1X	protein-coding gene	NA	Mesoderm	Epithelium	0.546667	0	0.0884287	0
Mm Hs	S100A14	Basal cells	BCMP84	0.03	S100 calcium binding protein A14	protein-coding gene	NA	Mesoderm	Epithelium	0.733333	0	0.0654175	0
Mm Hs	LAMC2	Basal cells	nicein-100kDa|kalinin-105kDa|BM600-100kDa|EBR2|LAMB2T|LAMNB2|EBR2A	0.012	laminin subunit gamma 2	protein-coding gene	1	Mesoderm	Epithelium	0.36	1	0.00591716	0.0100103
Mm Hs	BMP7	Basal cells	OP-1	0.01	bone morphogenetic protein 7	protein-coding gene	1	Mesoderm	Epithelium	0.0133333	1	0.00558843	0.00917608
Mm Hs	MYLK	Basal cells	smMLCK|MYLK1|MLCK1	0.047	myosin light chain kinase	protein-coding gene	1	Mesoderm	Epithelium	0.193333	0	0.0486522	0.0467787
Mm Hs	CD69	Basophils	CLEC2C	0.024	CD69 molecule	protein-coding gene	1	Mesoderm	Immune system	0	0.466667	0.111216	0.00693642
Mm Hs	IL3RA	Basophils	CD123	0.008	interleukin 3 receptor subunit alpha	protein-coding gene	1	Mesoderm	Immune system	0	0.6	0	0.00732177
Mm Hs	CCR3	Basophils	CC-CKR-3|CKR3|CD193|CMKBR3	0.001	C-C motif chemokine receptor 3	protein-coding gene	1	Mesoderm	Immune system	0	0	0	0.0014772
Mm Hs	ENPP3	Basophils	PD-IBETA|gp130RB13-6|B10|CD203c|PDNP3	0.002	ectonucleotide pyrophosphatase/phosphodiesterase 3	protein-coding gene	1	Mesoderm	Immune system	0	0	0	0.00211946
Mm Hs	FCER1A	Basophils	FCE1A	0.004	Fc fragment of IgE receptor Ia	protein-coding gene	1	Mesoderm	Immune system	0	0.866667	0.0184837	0.000834939
Mm Hs	TLR4	Basophils	hToll|CD284|TLR-4|ARMD10	0	toll like receptor 4	protein-coding gene	1	Mesoderm	Immune system	0	0	0.000313283	0
Mm Hs	LTC4S	Basophils	MGC33147	0.037	leukotriene C4 synthase	protein-coding gene	1	Mesoderm	Immune system	0	0	0.00783208	0.044894
Mm Hs	CPA3	Basophils	NA	0.009	carboxypeptidase A3	protein-coding gene	1	Mesoderm	Immune system	0	0.933333	0.00845865	0.00757868
Mm Hs	ITGAL	Basophils	CD11A	0.013	integrin subunit alpha L	protein-coding gene	1	Mesoderm	Immune system	0	0.0666667	0.00407268	0.014772
Mm Hs	ITGAM	Basophils	CD11b|CR3A|CD11B	0.025	integrin subunit alpha M	protein-coding gene	1	Mesoderm	Immune system	0	0.0666667	0.00313283	0.0302505
Mm Hs	ITGAX	Basophils	CD11c|CD11C	0.007	integrin subunit alpha X	protein-coding gene	1	Mesoderm	Immune system	0	0	0.0162907	0.00526654
Hs	IL4R	Basophils	CD124	0.002	interleukin 4 receptor	protein-coding gene	1	Mesoderm	Immune system	0	0	0.0103383	0
Mm Hs	ITGB7	Basophils	NA	0.031	integrin subunit beta 7	protein-coding gene	1	Mesoderm	Immune system	0	0.8	0	0.0373796
Mm Hs	IL4	Basophils	BSF1|IL-4|BCGF1|BCGF-1|MGC79402	0.002	interleukin 4	protein-coding gene	1	Mesoderm	Immune system	0	0.6	0	0.00211946
Mm	MCPT8	Basophils	NA	0.004	mast cell protease 8	protein coding gene	1	Mesoderm	Immune system	0	1	0	0.00398202
Mm	PRSS34	Basophils	NA	0.003	protease, serine 34	protein coding gene	1	Mesoderm	Immune system	0	0.666667	0	0.00282595
Mm Hs	MS4A2	Basophils	MS4A1|FCER1B|APY	0.003	membrane spanning 4-domains A2	protein-coding gene	1	Mesoderm	Immune system	0	0.933333	0.0018797	0.00224791
Mm Hs	MS4A3	Basophils	HTM4|CD20L	0.013	membrane spanning 4-domains A3	protein-coding gene	1	Mesoderm	Immune system	0	0.2	0.00313283	0.0144509
Mm Hs	HDC	Basophils	NA	0.019	histidine decarboxylase	protein-coding gene	1	Mesoderm	Immune system	0	1	0.00156642	0.0219011
Mm Hs	GATA2	Basophils	NFE1B	0.02	GATA binding protein 2	protein-coding gene	1	Mesoderm	Immune system	0	0.933333	0.0134712	0.0209377
Mm Hs	CCL3	Basophils	G0S19-1|LD78ALPHA|MIP-1-alpha|SCYA3	0.036	C-C motif chemokine ligand 3	protein-coding gene	1	Mesoderm	Immune system	0	1	0.00783208	0.0416185
Mm Hs	CD33	Basophils	SIGLEC3|SIGLEC-3|FLJ00391	0.017	CD33 molecule	protein-coding gene	1	Mesoderm	Immune system	0	0	0.0125313	0.0172768
Mm Hs	CD44	Basophils	IN|MC56|Pgp1|CD44R|HCELL|CSPG8|MIC4|MDU2|MDU3	0.127	CD44 molecule (Indian blood group)	protein-coding gene	1	Mesoderm	Immune system	0	0.133333	0.300439	0.0877328
Mm Hs	CDH1	Basophils	uvomorulin|CD324|UVO	0.056	cadherin 1	protein-coding gene	1	Mesoderm	Immune system	0	0.2	0.0416667	0.057097
Mm Hs	HTR1B	Basophils	5-HT1B|HTR1D2|5-HT1DB	0.002	5-hydroxytryptamine receptor 1B	protein-coding gene	1	Mesoderm	Immune system	0	0.0666667	0	0.00237636
Mm Hs	IGFBP7	Basophils	MAC25|IGFBP-7|FSTL2	0.172	insulin like growth factor binding protein 7	protein-coding gene	1	Mesoderm	Immune system	0	0.2	0.239035	0.163198
Mm	MRGPRA6	Basophils	NA	0	MAS-related GPR, member A6	protein coding gene	1	Mesoderm	Immune system	0	0	0	0
Mm Hs	DNASE2B	Basophils	DLAD	0.001	deoxyribonuclease 2 beta	protein-coding gene	1	Mesoderm	Immune system	0	0	0.00093985	0.000513809
Mm Hs	FADS2	Basophils	FADSD6|D6D|TU13|DES6|SLL0262|LLCDL2	0.008	fatty acid desaturase 2	protein-coding gene	1	Mesoderm	Immune system	0	0	0.02099	0.00430315
Mm Hs	GPC4	Basophils	K-glypican	0.01	glypican 4	protein-coding gene	1	Mesoderm	Immune system	0	0	0.0075188	0.0113038
Mm Hs	GRM6	Basophils	GPRC1F|mGlu6|MGLUR6|CSNB1B	0.003	glutamate metabotropic receptor 6	protein-coding gene	1	Mesoderm	Immune system	0	0.0666667	0	0.0032113
Mm Hs	ACSS2	Basophils	ACSA|AceCS|dJ1161H23.1|ACAS2	0.006	acyl-CoA synthetase short chain family member 2	protein-coding gene	1	Mesoderm	Immune system	0	0.0666667	0.00595238	0.00674374
Mm Hs	ADORA2B	Basophils	NA	0.004	adenosine A2b receptor	protein-coding gene	1	Mesoderm	Immune system	0	0.133333	0.00438596	0.00398202
Mm	ALOX8	Basophils	NA	0	arachidonate 8-lipoxygenase	protein coding gene	1	Mesoderm	Immune system	0	0.0666667	0	0
Mm Hs	AQP9	Basophils	SSC1|HsT17287	0.003	aquaporin 9	protein-coding gene	1	Mesoderm	Immune system	0	0.533333	0.00313283	0.00289017
Mm Hs	BACE1	Basophils	BACE	0.022	beta-secretase 1	protein-coding gene	1	Mesoderm	Immune system	0	0.0666667	0.0037594	0.0259473
Mm Hs	BMP4	Basophils	BMP2B	0.019	bone morphogenetic protein 4	protein-coding gene	1	Mesoderm	Immune system	0	0	0.0241228	0.0166346
Mm Hs	CABLES1	Basophils	HsT2563|FLJ35924	0.001	Cdk5 and Abl enzyme substrate 1	protein-coding gene	1	Mesoderm	Immune system	0	0	0.000313283	0.000770713
Mm Hs	CCL4	Basophils	MIP-1-beta|Act-2|AT744.1|SCYA4	0.049	C-C motif chemokine ligand 4	protein-coding gene	1	Mesoderm	Immune system	0	0.933333	0.0557644	0.0481053
Mm	CCL9	Basophils	NA	0.037	chemokine (C-C motif) ligand 9	protein coding gene	1	Mesoderm	Immune system	0	0.933333	0	0.0432884
Mm Hs	CEBPA	Basophils	C/EBP-alpha|CEBP	0.025	CCAAT enhancer binding protein alpha	protein-coding gene	1	Mesoderm	Immune system	0	0.533333	0	0.0294798
Mm	DEFB40	Basophils	NA	0	defensin beta 40	protein coding gene	1	Mesoderm	Immune system	0	0	0	0
Mm Hs	E2F8	Basophils	FLJ23311	0.002	E2F transcription factor 8	protein-coding gene	1	Mesoderm	Immune system	0	0	0	0.0029544
Mm Hs	FADS1	Basophils	D5D|FADSD5|TU12|FADS6|LLCDL1	0.05	fatty acid desaturase 1	protein-coding gene	1	Mesoderm	Immune system	0	0	0.0770677	0.0378292
Mm Hs	FAR2	Basophils	FLJ10462|SDR10E2|MLSTD1	0.004	fatty acyl-CoA reductase 2	protein-coding gene	1	Mesoderm	Immune system	0	0.0666667	0.0103383	0.00263327
Mm Hs	FBXO9	Basophils	FBX9|NY-REN-57	0.059	F-box protein 9	protein-coding gene	1	Mesoderm	Immune system	0	0.4	0.0388471	0.0625562
Mm Hs	GABBR1	Basophils	hGB1a|GPRC3A	0.14	gamma-aminobutyric acid type B receptor subunit 1	protein-coding gene	1	Mesoderm	Immune system	0	0	0.0018797	0.175851
4	GM9895	Basophils	NA	0	predicted gene 9895	lncRNA gene	1	Mesoderm	Immune system	NA	NA	NA	NA
Mm Hs	GPR183	Basophils	EBI2	0.019	G protein-coupled receptor 183	protein-coding gene	1	Mesoderm	Immune system	0	0.266667	0.0488722	0.0123314
None	GPR97	Basophils	NA	0	NA	NA	1	Mesoderm	Immune system	NA	NA	NA	NA
Mm Hs	HGF	Basophils	F-TCF|HGFB|HPTA|DFNB39	0.002	hepatocyte growth factor	protein-coding gene	1	Mesoderm	Immune system	0	0.533333	0.0075188	6.42261e-05
Mm Hs	HIST1H1D	Basophils	H1.3|H1d|H1s-2|H1F3	0.006	histone cluster 1 H1 family member d	protein-coding gene	1	Mesoderm	Immune system	0	0.0666667	0.0200501	0.00308285
Mm Hs	HIST1H2AC	Basophils	H2AFL	0.01	histone cluster 1 H2A family member c	protein-coding gene	1	Mesoderm	Immune system	0	0.0666667	0.0316416	0.00404624
Mm Hs	IFITM1	Basophils	9-27|CD225|DSPA2a|IFI17	0.059	interferon induced transmembrane protein 1	protein-coding gene	1	Mesoderm	Immune system	0	1	0.0322682	0.0639692
Mm Hs	INF2	Basophils	MGC13251|C14orf151|C14orf173	0.015	inverted formin, FH2 and WH2 domain containing	protein-coding gene	1	Mesoderm	Immune system	0	0.0666667	0.0175439	0.0152216
Mm Hs	JAZF1	Basophils	TIP27|DKFZp761K2222|ZNF802	0.002	JAZF zinc finger 1	protein-coding gene	1	Mesoderm	Immune system	0	0	0.0075188	0.00134875
Mm Hs	L1CAM	Basophils	CD171|HSAS1|SPG1|HSAS|MIC5	0.018	L1 cell adhesion molecule	protein-coding gene	1	Mesoderm	Immune system	0	0	0.00156642	0.0213873
Mm Hs	LAMA5	Basophils	NA	0.008	laminin subunit alpha 5	protein-coding gene	1	Mesoderm	Immune system	0	0	0.012218	0.00777136
Mm Hs	MBOAT1	Basophils	MGC44669|dJ434O11.1|LPEAT1|OACT1	0.006	membrane bound O-acyltransferase domain containing 1	protein-coding gene	1	Mesoderm	Immune system	0	0.333333	0	0.00712909
Mm Hs	NFIL3	Basophils	E4BP4|NFIL3A|NF-IL3A|IL3BP1	0.014	nuclear factor, interleukin 3 regulated	protein-coding gene	1	Mesoderm	Immune system	0	0.2	0.00313283	0.0160565
Mm Hs	NPL	Basophils	NPL1|DHDPS1|C1orf13	0.017	N-acetylneuraminate pyruvate lyase	protein-coding gene	1	Mesoderm	Immune system	0	0.2	0.018797	0.0176622
Mm	NT5C3	Basophils	NA	0.068	5'-nucleotidase, cytosolic III	protein coding gene	1	Mesoderm	Immune system	0	0.666667	0	0.0842646
Mm Hs	OSBPL5	Basophils	KIAA1534|ORP5|OBPH1	0.003	oxysterol binding protein like 5	protein-coding gene	1	Mesoderm	Immune system	0	0	0	0.00372511
Mm Hs	OTUB2	Basophils	FLJ21916|MGC3102|C14orf137	0.006	OTU deubiquitinase, ubiquitin aldehyde binding 2	protein-coding gene	1	Mesoderm	Immune system	0	0	0.0140977	0.00513809
Mm Hs	P2RY1	Basophils	P2Y1|SARCC	0.003	purinergic receptor P2Y1	protein-coding gene	1	Mesoderm	Immune system	0	0.133333	0.00219298	0.00301863
Mm Hs	PDK3	Basophils	NA	0.015	pyruvate dehydrogenase kinase 3	protein-coding gene	1	Mesoderm	Immune system	0	0	0.00595238	0.0170841
Mm Hs	PDZD4	Basophils	KIAA1444|LU1|FLJ34125|PDZRN4L|LNX5|PDZK4	0.005	PDZ domain containing 4	protein-coding gene	1	Mesoderm	Immune system	0	0	0	0.00635838
Mm Hs	PERP	Basophils	PIGPC1|dJ496H19.1|KCP1|THW|KRTCAP1	0.077	PERP, TP53 apoptosis effector	protein-coding gene	1	Mesoderm	Immune system	0	0.133333	0.167607	0.0518947
Hs	PIGY	Basophils	MGC14156	0	phosphatidylinositol glycan anchor biosynthesis class Y	protein-coding gene	1	Mesoderm	Immune system	NA	NA	NA	NA
Mm Hs	PLEKHG5	Basophils	KIAA0720|Syx|GEF720|Tech	0.003	pleckstrin homology and RhoGEF domain containing G5	protein-coding gene	1	Mesoderm	Immune system	0	0.0666667	0.000626566	0.00404624
Mm Hs	PLG	Basophils	NA	0.001	plasminogen	protein-coding gene	1	Mesoderm	Immune system	0	0	0.000313283	0.0017341
Mm Hs	RNF39	Basophils	HZFw1|LIRF	0.001	ring finger protein 39	protein-coding gene	1	Mesoderm	Immune system	0	0	0.00219298	0
Mm Hs	SLC26A3	Basophils	DRA|CLD	0.003	solute carrier family 26 member 3	protein-coding gene	1	Mesoderm	Immune system	0	0	0.012218	0
Mm Hs	SLC26A8	Basophils	NA	0.003	solute carrier family 26 member 8	protein-coding gene	1	Mesoderm	Immune system	0	0	0.0119048	0
Mm Hs	SNCAIP	Basophils	SYPH1	0.002	synuclein alpha interacting protein	protein-coding gene	1	Mesoderm	Immune system	0	0	0.0056391	0
Mm Hs	ST6GALNAC5	Basophils	MGC3184|ST6GalNAcV|SIAT7E	0.007	ST6 N-acetylgalactosaminide alpha-2,6-sialyltransferase 5	protein-coding gene	1	Mesoderm	Immune system	0	0	0.00156642	0
Hs	SUPT3H	Basophils	SPT3|SPT3L	0.004	SPT3 homolog, SAGA and STAGA complex component	protein-coding gene	1	Mesoderm	Immune system	0	0	0.0191103	0
Mm Hs	TULP3	Basophils	TUBL3	0.007	tubby like protein 3	protein-coding gene	1	Mesoderm	Immune system	0	0	0.0119048	0
Mm Hs	TEC	Basophils	PSCTK4	0.001	tec protein tyrosine kinase	protein-coding gene	1	Mesoderm	Immune system	0	0	0	0
Mm Hs	UNC93A	Basophils	dJ366N23.2|dJ366N23.1	0	unc-93 homolog A	protein-coding gene	1	Mesoderm	Immune system	0	0	0	0
Mm Hs	WRN	Basophils	RECQL2|RECQ3	0.004	Werner syndrome RecQ like helicase	protein-coding gene	1	Mesoderm	Immune system	0	0	0.00595238	0
Mm Hs	ID1	Basophils	dJ857M17.1.2|bHLHb24	0.149	inhibitor of DNA binding 1, HLH protein	protein-coding gene	1	Mesoderm	Immune system	0	0.266667	0.209586	0.128324
Mm Hs	GFAP	Bergmann glia	FLJ45472	0.013	glial fibrillary acidic protein	protein-coding gene	1	Ectoderm	Brain	0	0	0.0056391	0.0149532
Mm Hs	GDF10	Bergmann glia	BMP-3b	0.005	growth differentiation factor 10	protein-coding gene	1	Ectoderm	Brain	0	1	0.000313283	0.00635348
Mm Hs	GJB6	Bergmann glia	EDH|CX30|ED2	0.013	gap junction protein beta 6	protein-coding gene	1	Ectoderm	Brain	0	0	0.000313283	0.01598
Mm Hs	GRIA4	Bergmann glia	GluA4|GLURD|GLUR4	0.014	glutamate ionotropic receptor AMPA type subunit 4	protein-coding gene	1	Ectoderm	Brain	0	1	0.00344612	0.016365
Mm Hs	GRM3	Bergmann glia	GPRC1C|mGlu3|MGLUR3	0.002	glutamate metabotropic receptor 3	protein-coding gene	1	Ectoderm	Brain	0	0	0.0037594	0.0019253
Mm Hs	NTSR2	Bergmann glia	NTR2	0.019	neurotensin receptor 2	protein-coding gene	NA	Ectoderm	Brain	0	0.333333	0	0.0240021
Mm Hs	ITIH3	Bergmann glia	H3P	0.009	inter-alpha-trypsin inhibitor heavy chain 3	protein-coding gene	1	Ectoderm	Brain	0	0.666667	0.00344612	0.0107817
Mm Hs	A2M	Bergmann glia	FWP007|S863-7|CPAMD5	0.012	alpha-2-macroglobulin	protein-coding gene	1	Ectoderm	Brain	0	0.333333	0.0623434	0.00160442
Mm Hs	PTCH1	Bergmann glia	BCNS|NBCCS|PTCH	0.012	patched 1	protein-coding gene	1	Ectoderm	Brain	0	1	0.0191103	0.0108458
Mm Hs	CDC42EP4	Bergmann glia	KAIA1777|BORG4|MGC3740|MGC17125	0.027	CDC42 effector protein 4	protein-coding gene	1	Ectoderm	Brain	0	1	0.0184837	0.0304197
Mm Hs	BTBD17	Bergmann glia	LGALS3BPL|BTBD17A|TANGO10A	0.022	BTB domain containing 17	protein-coding gene	1	Ectoderm	Brain	0	1	0.00093985	0.0272109
Mm Hs	AQP4	Bergmann glia	MIWC	0.024	aquaporin 4	protein-coding gene	1	Ectoderm	Brain	0	1	0.00595238	0.0292004
Mm Hs	SLC4A4	Bergmann glia	NBC1|HNBC1|NBC2|pNBC|hhNMC|SLC4A5	0.033	solute carrier family 4 member 4	protein-coding gene	1	Ectoderm	Brain	0	0	0.012218	0
Mm Hs	HOPX	Bergmann glia	LAGY|OB1|NECC1|SMAP31	0.033	HOP homeobox	protein-coding gene	1	Ectoderm	Brain	0	1	0.091792	0.0220768
Mm Hs	GPR37L1	Bergmann glia	ETBR-LP-2	0.041	G protein-coupled receptor 37 like 1	protein-coding gene	1	Ectoderm	Brain	0	1	0.00438596	0.050507
Mm Hs	ACSBG1	Bergmann glia	BGM|FLJ30320|MGC14352|BG1|KIAA0631|hBG1|hsBG	0.023	acyl-CoA synthetase bubblegum family member 1	protein-coding gene	1	Ectoderm	Brain	0	1	0	0.0284302
Mm Hs	ALDH1L1	Bergmann glia	10-fTHF|FTHFD	0.008	aldehyde dehydrogenase 1 family member L1	protein-coding gene	1	Ectoderm	Brain	0	0	0.00156642	0.0102683
Mm Hs	SLC1A3	Bergmann glia	EAAT1|GLAST|EA6	0.074	solute carrier family 1 member 3	protein-coding gene	1	Ectoderm	Brain	0	0	0.0109649	0
Mm Hs	SLC1A2	Bergmann glia	GLT-1|EAAT2	0.071	solute carrier family 1 member 2	protein-coding gene	1	Ectoderm	Brain	0	0	0.0106516	0
Mm Hs	S100B	Bergmann glia	S100beta	0.066	S100 calcium binding protein B	protein-coding gene	1	Ectoderm	Brain	0	0	0.033208	0
Mm Hs	VIM	Bergmann glia	NA	0.427	vimentin	protein-coding gene	1	Ectoderm	Brain	0	0	0.590539	0
Mm Hs	FABP7	Bergmann glia	B-FABP|BLBP	0.142	fatty acid binding protein 7	protein-coding gene	1	Ectoderm	Brain	0	1	0.014411	0.174304
Mm Hs	TTC21B	Bergmann glia	FLJ11457|JBTS11|NPHP12|IFT139B|THM1	0.001	tetratricopeptide repeat domain 21B	protein-coding gene	1	Ectoderm	Brain	0	0	0	0
Mm Hs	HEPACAM	Bergmann glia	FLJ25530|hepaCAM|GLIALCAM	0.033	hepatic and glial cell adhesion molecule	protein-coding gene	1	Ectoderm	Brain	0	0.666667	0	0.0412656
Mm Hs	ZEB2	Bergmann glia	KIAA0569|ZFHX1B	0.144	zinc finger E-box binding homeobox 2	protein-coding gene	1	Ectoderm	Brain	0	0	0.085213	0
Mm Hs	UFL1	Bergmann glia	NLBP|Maxer|RCAD|KIAA0776	0.003	UFM1 specific ligase 1	protein-coding gene	1	Ectoderm	Brain	0	0	0	0
Mm Hs	NRXN3	Bergmann glia	KIAA0743|C14orf60	0.093	neurexin 3	protein-coding gene	1	Ectoderm	Brain	0	0	0.00783208	0.115454
Mm Hs	ATP7A	Bergmann glia	MNK	0.001	ATPase copper transporting alpha	protein-coding gene	1	Ectoderm	Brain	0	0	0	0.0019253
Mm Hs	BICD2	Bergmann glia	KIAA0699	0.014	BICD cargo adaptor 2	protein-coding gene	1	Ectoderm	Brain	0	0	0.00877193	0.0155307
Mm Hs	GJA1	Bergmann glia	CX43|ODOD|SDTY3|ODDD|GJAL	0.1	gap junction protein alpha 1	protein-coding gene	1	Ectoderm	Brain	0	1	0.0632832	0.106982
Mm Hs	METRN	Bergmann glia	MGC2601|C16orf23	0.015	meteorin, glial cell differentiation regulator	protein-coding gene	1	Ectoderm	Brain	0	0	0.0554511	0.000449236
Mm Hs	P2RX7	Bergmann glia	P2X7|MGC20089	0.004	purinergic receptor P2X 7	protein-coding gene	1	Ectoderm	Brain	0	0	0.00877193	0.00346554
Mm Hs	EGFR	Bergmann glia	ERBB1|ERBB	0.014	epidermal growth factor receptor	protein-coding gene	1	Ectoderm	Brain	0	0	0.0222431	0.0127711
Mm Hs	GRIA1	Bergmann glia	GluA1|GLURA|GLUR1	0.056	glutamate ionotropic receptor AMPA type subunit 1	protein-coding gene	1	Ectoderm	Brain	0	1	0.00156642	0.0694391
Mm Hs	P2RY1	Bergmann glia	P2Y1|SARCC	0.003	purinergic receptor P2Y1	protein-coding gene	1	Ectoderm	Brain	0	0	0.00219298	0.00314465
Mm Hs	GRIN2B	Bergmann glia	GluN2B|NMDAR2B	0.076	glutamate ionotropic receptor NMDA type subunit 2B	protein-coding gene	1	Ectoderm	Brain	0	0	0.00501253	0.0946605
Mm Hs	GRIN3A	Bergmann glia	GluN3A	0.006	glutamate ionotropic receptor NMDA type subunit 3A	protein-coding gene	1	Ectoderm	Brain	0	0	0	0.00782955
Mm Hs	2021-09-04	Bergmann glia	CE5B3|hucep-7|ARTS|hCDCREL-2|MART|PNUTL2	0.081	septin 4	protein-coding gene	1	Ectoderm	Brain	0	0	0.0169173	0
Mm Hs	DAO	Bergmann glia	DAMOX|DAAO	0.001	D-amino acid oxidase	protein-coding gene	1	Ectoderm	Brain	0	0	0	0.00128353
Mm Hs	ITGB1	Bergmann glia	CD29|GPIIA|FNRB|MSK12|MDF2	0.276	integrin subunit beta 1	protein-coding gene	1	Ectoderm	Brain	0	0	0.168546	0.302079
Mm Hs	KIF1BP	Bergmann glia	DKFZP586B0923|TTC20|KBP|KIAA1279	0.023	KIF1 binding protein	protein-coding gene	1	Ectoderm	Brain	0	0	0.00657895	0.027981
Mm Hs	GCGR	Beta cells	GGR	0.001	glucagon receptor	protein-coding gene	1	Endoderm	Pancreas	0	0	0	0.000836389
Mm Hs	JPH3	Beta cells	JP-3|CAGL237|HDL2|JP3|TNRC22	0.024	junctophilin 3	protein-coding gene	1	Endoderm	Pancreas	0	0	0.000315457	0.030303
Mm Hs	CD40	Beta cells	Bp50|TNFRSF5	0.012	CD40 molecule	protein-coding gene	1	Endoderm	Pancreas	0	0	0.0132492	0.0108731
Mm Hs	HAMP	Beta cells	LEAP-1|HEPC|HFE2B|LEAP1	0.002	hepcidin antimicrobial peptide	protein-coding gene	1	Endoderm	Pancreas	0	0	0.00410095	0.00231616
Mm Hs	EZH1	Beta cells	KIAA0388|KMT6B	0.002	enhancer of zeste 1 polycomb repressive complex 2 subunit	protein-coding gene	1	Endoderm	Pancreas	0	0	0.000946372	0.00238049
Mm Hs	NTRK1	Beta cells	TRKA|MTC	0.004	neurotrophic receptor tyrosine kinase 1	protein-coding gene	1	Endoderm	Pancreas	0	0	0	0.00476099
Mm Hs	PDX1	Beta cells	IDX-1|STF-1|PDX-1|MODY4|IPF1	0.005	pancreatic and duodenal homeobox 1	protein-coding gene	1	Endoderm	Pancreas	0.681818	0.690476	0.00126183	0.00289519
Mm Hs	SLC2A2	Beta cells	GLUT2	0.007	solute carrier family 2 member 2	protein-coding gene	1	Endoderm	Pancreas	0	0	0.00189274	0
Mm Hs	NKX6-2	Beta cells	NKX6B|GTX|NKX6.1	0.024	NK6 homeobox 2	protein-coding gene	1	Endoderm	Pancreas	0	0	0.000630915	0.030303
Mm	INS1	Beta cells	NA	0.018	insulin I	protein coding gene	1	Endoderm	Pancreas	0	1	0	0.0201377
Mm	INS2	Beta cells	NA	0.02	insulin II	protein coding gene	1	Endoderm	Pancreas	0	0.833333	0	0.0226468
Mm Hs	FXYD2	Beta cells	MGC12372|ATP1G1|HOMG2	0.025	FXYD domain containing ion transport regulator 2	protein-coding gene	1	Endoderm	Pancreas	0.363636	0	0.00189274	0.0306891
Mm Hs	NPY	Beta cells	PYY4	0.015	neuropeptide Y	protein-coding gene	NA	Endoderm	Pancreas	0.136364	0.238095	0.00473186	0.0164704
Hs	INS	Beta cells	IDDM2	0.009	insulin	protein-coding gene	1	Endoderm	Pancreas	1	0	0.0470032	0
Mm Hs	RIMS1	Beta cells	KIAA0340|RIM1|RAB3IP2|CORD7	0.01	regulating synaptic membrane exocytosis 1	protein-coding gene	1	Endoderm	Pancreas	0	0	0.00126183	0
Mm Hs	MAFA	Beta cells	RIPE3b1|hMafA	0.002	MAF bZIP transcription factor A	protein-coding gene	1	Endoderm	Pancreas	0.5	0.666667	0.000315457	0.000193013
Mm Hs	EFNA5	Beta cells	AF1|LERK7|EPLG7	0.029	ephrin A5	protein-coding gene	1	Endoderm	Pancreas	0	0.0238095	0.0249211	0.0299813
Mm Hs	LMX1A	Beta cells	LMX1.1|LMX1	0.003	LIM homeobox transcription factor 1 alpha	protein-coding gene	1	Endoderm	Pancreas	0	0	0.000630915	0.0034099
Mm Hs	NKX2-2	Beta cells	NKX2.2|NKX2B	0.002	NK2 homeobox 2	protein-coding gene	1	Endoderm	Pancreas	0.727273	0.119048	0.00536278	0.000321688
Mm Hs	NKX6-1	Beta cells	Nkx6.1|NKX6A	0.006	NK6 homeobox 1	protein-coding gene	1	Endoderm	Pancreas	0.772727	0.785714	0.00504732	0.00315254
Mm Hs	PAX4	Beta cells	MODY9	0.001	paired box 4	protein-coding gene	1	Endoderm	Pancreas	0	0	0	0.0010294
Mm Hs	IAPP	Beta cells	AMYLIN	0.023	islet amyloid polypeptide	protein-coding gene	1	Endoderm	Pancreas	1	1	0.0353312	0.0179502
Mm Hs	PCSK2	Beta cells	SPC2|NEC2	0.032	proprotein convertase subtilisin/kexin type 2	protein-coding gene	1	Endoderm	Pancreas	0.909091	0.857143	0.018612	0.0326192
Mm Hs	G6PC2	Beta cells	IGRP	0.004	glucose-6-phosphatase catalytic subunit 2	protein-coding gene	1	Endoderm	Pancreas	0.863636	0.785714	0.00536278	0.000128675
Mm Hs	SLC30A8	Beta cells	ZnT-8	0.005	solute carrier family 30 member 8	protein-coding gene	1	Endoderm	Pancreas	0.909091	0	0.00914827	0
Mm	ERO1LB	Beta cells	NA	0.007	ERO1-like beta (S. cerevisiae)	protein coding gene	1	Endoderm	Pancreas	0	0.785714	0	0.00714148
Mm Hs	PCSK1	Beta cells	PC1|NEC1	0.008	proprotein convertase subtilisin/kexin type 1	protein-coding gene	1	Endoderm	Pancreas	0.818182	0.785714	0.00378549	0.00636943
Mm Hs	GJD2	Beta cells	CX36|GJA9	0.005	gap junction protein delta 2	protein-coding gene	1	Endoderm	Pancreas	0.590909	0.452381	0.00189274	0.00379592
Mm Hs	SCGN	Beta cells	SECRET|DJ501N12.8|SEGN|CALBL	0.014	secretagogin, EF-hand calcium binding protein	protein-coding gene	1	Endoderm	Pancreas	1	0	0.0230284	0
Mm Hs	IGF2	Beta cells	FLJ44734|IGF-II|C11orf43	0.013	insulin like growth factor 2	protein-coding gene	1	Endoderm	Pancreas	0.0454545	0	0.0463722	0.000900727
Mm Hs	SYT13	Beta cells	KIAA1427	0.029	synaptotagmin 13	protein-coding gene	1	Endoderm	Pancreas	0.590909	0	0.00283912	0
Mm Hs	FFAR2	Beta cells	FFA2R|GPR43	0.01	free fatty acid receptor 2	protein-coding gene	1	Endoderm	Pancreas	0	0.428571	0	0.0111304
Mm Hs	NPTX2	Beta cells	NA	0.008	neuronal pentraxin 2	protein-coding gene	1	Endoderm	Pancreas	0.818182	0	0.0126183	0.00688413
Mm Hs	PFKFB2	Beta cells	NA	0.001	6-phosphofructo-2-kinase/fructose-2,6-biphosphatase 2	protein-coding gene	1	Endoderm	Pancreas	0.272727	0.0714286	0.00315457	0.000193013
Mm Hs	EDARADD	Beta cells	NA	0.001	EDAR associated death domain	protein-coding gene	1	Endoderm	Pancreas	0.0454545	0	0.0022082	0.000900727
Mm Hs	HOPX	Beta cells	LAGY|OB1|NECC1|SMAP31	0.033	HOP homeobox	protein-coding gene	1	Endoderm	Pancreas	0.863636	0.333333	0.0864353	0.0214244
Mm Hs	SH3GL2	Beta cells	SH3P4|SH3D2A|CNSA2|EEN-B1	0.025	SH3 domain containing GRB2 like 2, endophilin A1	protein-coding gene	1	Endoderm	Pancreas	0.0454545	0	0.0022082	0
Mm Hs	ADCYAP1	Beta cells	NA	0.003	adenylate cyclase activating polypeptide 1	protein-coding gene	1	Endoderm	Pancreas	0.772727	0	0.000946372	0.00257351
Hs	SCGB2A1	Beta cells	UGB3|LPHC|MGC71973|MGB2	0.003	secretoglobin family 2A member 1	protein-coding gene	1	Endoderm	Pancreas	0.818182	0	0.0119874	0
Mm Hs	CASR	Beta cells	FHH|NSHPT|GPRC2A|HHC|HHC1	0.001	calcium sensing receptor	protein-coding gene	1	Endoderm	Pancreas	0.272727	0.0952381	0.000315457	0.000257351
Mm Hs	MAFB	Beta cells	KRML	0.053	MAF bZIP transcription factor B	protein-coding gene	1	Endoderm	Pancreas	0.772727	0.357143	0.0542587	0.0520492
Mm Hs	PAX6	Beta cells	D11S812E|AN2	0.049	paired box 6	protein-coding gene	1	Endoderm	Pancreas	0.909091	0.785714	0.00820189	0.0570032
Mm Hs	NEUROD1	Beta cells	BETA2|BHF-1|NeuroD|bHLHa3|MODY6|NEUROD	0.038	neuronal differentiation 1	protein-coding gene	1	Endoderm	Pancreas	0.909091	0.785714	0.0170347	0.0409831
Mm Hs	ISL1	Beta cells	Isl-1|ISLET1	0.028	ISL LIM homeobox 1	protein-coding gene	1	Endoderm	Pancreas	0.681818	0.738095	0.00883281	0.0294666
Mm Hs	TGFBR3	Beta cells	betaglycan|BGCAN	0.019	transforming growth factor beta receptor 3	protein-coding gene	1	Endoderm	Pancreas	0	0	0.0164038	0
Mm Hs	SMAD9	Beta cells	SMAD8|SMAD8/9|MADH9	0.002	SMAD family member 9	protein-coding gene	1	Endoderm	Pancreas	0	0	0.00851735	0
Mm Hs	SIX3	Beta cells	HPE2	0.014	SIX homeobox 3	protein-coding gene	1	Endoderm	Pancreas	0.0454545	0	0.00283912	0
Mm Hs	SIX2	Beta cells	NA	0.001	SIX homeobox 2	protein-coding gene	1	Endoderm	Pancreas	0	0	0.00189274	0
Mm Hs	BMP5	Beta cells	NA	0.002	bone morphogenetic protein 5	protein-coding gene	1	Endoderm	Pancreas	0.0909091	0	0.00599369	0.000772052
Mm Hs	PIR	Beta cells	NA	0.011	pirin	protein-coding gene	1	Endoderm	Pancreas	0	0	0.0160883	0.00920028
Mm Hs	STXBP5	Beta cells	tomosyn|LLGL3	0.004	syntaxin binding protein 5	protein-coding gene	1	Endoderm	Pancreas	0	0	0.00283912	0
Mm Hs	DLK1	Beta cells	FA1|pG2|Pref-1|ZOG|Delta1	0.055	delta like non-canonical Notch ligand 1	protein-coding gene	1	Endoderm	Pancreas	0.681818	0.333333	0.0416404	0.0572605
Mm Hs	MEG3	Beta cells	GTL2|NCRNA00023|LINC00023|onco-lncRNA-83	0.288	maternally expressed 3	non-coding RNA	1	Endoderm	Pancreas	0.909091	0.833333	0.109779	0.333591
Mm Hs	RGS16	Beta cells	A28-RGS14|RGS-r	0.01	regulator of G protein signaling 16	protein-coding gene	1	Endoderm	Pancreas	0.136364	0	0.0195584	0
Mm Hs	RELN	Cajal-Retzius cells	RL|PRO1598	0.018	reelin	protein-coding gene	1	Ectoderm	Brain	0	0	0.00344612	0
Mm Hs	DIABLO	Cajal-Retzius cells	SMAC|DIABLO-S|FLJ25049|FLJ10537|DFNA64	0.026	diablo IAP-binding mitochondrial protein	protein-coding gene	NA	Ectoderm	Brain	0	0.882023	0	0.0231713
Mm Hs	ST3GAL5	Cajal-Retzius cells	ST3GalV|SIATGM3S|SIAT9	0.04	ST3 beta-galactoside alpha-2,3-sialyltransferase 5	protein-coding gene	NA	Ectoderm	Brain	0	0	0.0128446	0
Mm Hs	ISOC1	Cajal-Retzius cells	CGI-111	0.022	isochorismatase domain containing 1	protein-coding gene	NA	Ectoderm	Brain	0	0.0505618	0.0200501	0.0216785
Mm Hs	SMOC2	Cajal-Retzius cells	SMAP2	0.026	SPARC related modular calcium binding 2	protein-coding gene	NA	Ectoderm	Brain	0	0	0.0178571	0
Mm Hs	DYNC1I1	Cajal-Retzius cells	DNCIC1|DNCI1	0.022	dynein cytoplasmic 1 intermediate chain 1	protein-coding gene	NA	Ectoderm	Brain	0	0.780899	0.00250627	0.0182385
Mm Hs	NHLH2	Cajal-Retzius cells	bHLHa34|HEN2	0.021	nescient helix-loop-helix 2	protein-coding gene	NA	Ectoderm	Brain	0	0.904494	0.00156642	0.0159019
Mm Hs	CLSTN2	Cajal-Retzius cells	CSTN2|CS2|FLJ39113|CDHR13	0.014	calsyntenin 2	protein-coding gene	NA	Ectoderm	Brain	0	0.848315	0.00219298	0.00798338
Mm Hs	TMEM163	Cajal-Retzius cells	DKFZP566N034|SV31	0.027	transmembrane protein 163	protein-coding gene	NA	Ectoderm	Brain	0	0	0.000626566	0
Mm Hs	CACNA2D2	Cajal-Retzius cells	KIAA0558	0.027	calcium voltage-gated channel auxiliary subunit alpha2delta 2	protein-coding gene	NA	Ectoderm	Brain	0	0.938202	0.00125313	0.0238852
Mm Hs	CIB2	Cajal-Retzius cells	DFNB48|USH1J	0.021	calcium and integrin binding family member 2	protein-coding gene	NA	Ectoderm	Brain	0	0.320225	0.0018797	0.022652
Mm	LHX1OS	Cajal-Retzius cells	NA	0.013	LIM homeobox 1, opposite strand	lincRNA gene	NA	Ectoderm	Brain	0	0.893258	0	0.00636075
Mm Hs	NDNF	Cajal-Retzius cells	FLJ23191|C4orf31	0.017	neuron derived neurotrophic factor	protein-coding gene	NA	Ectoderm	Brain	0	0.910112	0.00626566	0.0102551
Mm Hs	LINGO1	Cajal-Retzius cells	FLJ14594|LERN1|LRRN6A	0.019	leucine rich repeat and Ig domain containing 1	protein-coding gene	NA	Ectoderm	Brain	0	0.0505618	0.0018797	0.0231713
Mm Hs	LNPK	Cajal-Retzius cells	Ul|LNP1|KIAA1715	0.031	lunapark, ER junction formation factor	protein-coding gene	NA	Ectoderm	Brain	0	0.0505618	0.0238095	0.0333615
Mm Hs	RNF138	Cajal-Retzius cells	STRIN|NARF	0.053	ring finger protein 138	protein-coding gene	NA	Ectoderm	Brain	0	0	0.0742481	0
Mm Hs	TMEM170B	Cajal-Retzius cells	NA	0.027	transmembrane protein 170B	protein-coding gene	NA	Ectoderm	Brain	0	0	0	0
Mm Hs	ABCC5	Cajal-Retzius cells	MRP5|SMRP|EST277145|MOAT-C	0.044	ATP binding cassette subfamily C member 5	protein-coding gene	NA	Ectoderm	Brain	0	0.219101	0.00438596	0.0520543
Mm Hs	CNRIP1	Cajal-Retzius cells	DKFZP566K1924|CRIP1|CRIP1a|CRIP1b|C2orf32	0.031	cannabinoid receptor interacting protein 1	protein-coding gene	NA	Ectoderm	Brain	0	0.0786517	0.0228697	0.0328422
Mm Hs	EBF3	Cajal-Retzius cells	COE3|DKFZp667B0210	0.012	early B cell factor 3	protein-coding gene	1	Ectoderm	Brain	0	0.308989	0.000626566	0.0118777
Mm Hs	FUT9	Cajal-Retzius cells	Fuc-TIX	0.039	fucosyltransferase 9	protein-coding gene	NA	Ectoderm	Brain	0	0.0674157	0.0018797	0.0478354
Mm Hs	PABPN1	Cajal-Retzius cells	PAB2|OPMD	0.05	poly(A) binding protein nuclear 1	protein-coding gene	NA	Ectoderm	Brain	0	0.0337079	0.10307	0.0345947
Mm Hs	GNL3L	Cajal-Retzius cells	FLJ10613|GNL3B	0.053	G protein nucleolar 3 like	protein-coding gene	NA	Ectoderm	Brain	0	0.174157	0.000313283	0.0649056
Mm Hs	NUDT2	Cajal-Retzius cells	APAH1	0.03	nudix hydrolase 2	protein-coding gene	NA	Ectoderm	Brain	0	0.106742	0.0366541	0.0253132
Mm Hs	SLC25A46	Cajal-Retzius cells	NA	0.045	solute carrier family 25 member 46	protein-coding gene	NA	Ectoderm	Brain	0	0	0.0263158	0
Mm Hs	NSMCE3	Cajal-Retzius cells	HCA4|MAGEG1|MAGEL3|NSE3|NDNL2	0.048	NSE3 homolog, SMC5-SMC6 complex component	protein-coding gene	NA	Ectoderm	Brain	0	0.0842697	0.0222431	0.0534173
Mm Hs	DACH1	Cajal-Retzius cells	DACH	0.013	dachshund family transcription factor 1	protein-coding gene	NA	Ectoderm	Brain	0	0.286517	0.0275689	0.00798338
Mm Hs	FAM69B	Cajal-Retzius cells	MGC20262|C9orf136	0.034	family with sequence similarity 69 member B	protein-coding gene	NA	Ectoderm	Brain	0	0.146067	0.000626566	0.0416045
Mm Hs	HOMER2	Cajal-Retzius cells	CPD|Cupidin|Vesl-2|HOMER-2B|HOMER-2|HOMER-2A|DFNA68	0.022	homer scaffold protein 2	protein-coding gene	NA	Ectoderm	Brain	0	0.241573	0.0100251	0.0222626
Mm Hs	MAP9	Cajal-Retzius cells	ASAP|FLJ21159	0.037	microtubule associated protein 9	protein-coding gene	NA	Ectoderm	Brain	0	0.140449	0.0335213	0.0378399
Mm Hs	DNM3	Cajal-Retzius cells	KIAA0820	0.043	dynamin 3	protein-coding gene	NA	Ectoderm	Brain	0	0.151685	0.00313283	0.0525086
Mm Hs	LZTFL1	Cajal-Retzius cells	BBS17	0.026	leucine zipper transcription factor like 1	protein-coding gene	NA	Ectoderm	Brain	0	0.0224719	0.0181704	0.0287532
Mm Hs	FSD1	Cajal-Retzius cells	MGC3213|MIR1	0.015	fibronectin type III and SPRY domain containing 1	protein-coding gene	NA	Ectoderm	Brain	0	0.157303	0.0175439	0.0122022
Mm Hs	TCEAL1	Cajal-Retzius cells	pp21|SIIR|WEX9	0.017	transcription elongation factor A like 1	protein-coding gene	NA	Ectoderm	Brain	0	0	0.0178571	0
Mm Hs	RAB11FIP2	Cajal-Retzius cells	KIAA0941|nRip11|Rab11-FIP2	0.04	RAB11 family interacting protein 2	protein-coding gene	NA	Ectoderm	Brain	0	0	0.00219298	0
Mm Hs	BARHL2	Cajal-Retzius cells	NA	0.004	BarH like homeobox 2	protein-coding gene	NA	Ectoderm	Brain	0	0.168539	0	0.00331018
Mm Hs	TRIM44	Cajal-Retzius cells	DIPB|MC7	0.055	tripartite motif containing 44	protein-coding gene	NA	Ectoderm	Brain	0	0	0.0679825	0
Mm Hs	SLC17A6	Cajal-Retzius cells	DNPI|VGLUT2	0.016	solute carrier family 17 member 6	protein-coding gene	NA	Ectoderm	Brain	0	0	0.000313283	0
Mm Hs	B3GALT1	Cajal-Retzius cells	beta3Gal-T1	0.005	beta-1,3-galactosyltransferase 1	protein-coding gene	NA	Ectoderm	Brain	0	0.106742	0.00313283	0.00376452
Mm Hs	SLITRK5	Cajal-Retzius cells	bA364G4.2|KIAA0918|LRRC11	0.009	SLIT and NTRK like family member 5	protein-coding gene	NA	Ectoderm	Brain	0	0	0	0
Mm Hs	ERC2	Cajal-Retzius cells	CAST1|KIAA0378|SPBC110|Spc110|ELKSL	0.03	ELKS/RAB6-interacting/CAST family member 2	protein-coding gene	NA	Ectoderm	Brain	0	0.325843	0.000313283	0.0340754
Mm Hs	NBEA	Cajal-Retzius cells	KIAA1544|BCL8B|FLJ10197|LYST2	0.032	neurobeachin	protein-coding gene	NA	Ectoderm	Brain	0	0.0393258	0.00469925	0.0387486
Mm Hs	SLC25A36	Cajal-Retzius cells	FLJ10618|PNC2	0.059	solute carrier family 25 member 36	protein-coding gene	NA	Ectoderm	Brain	0	0	0.0755013	0
Mm Hs	ZDBF2	Cajal-Retzius cells	FLJ45338|KIAA1571|Slx9	0.018	zinc finger DBF-type containing 2	protein-coding gene	NA	Ectoderm	Brain	0	0	0.000313283	0
Mm Hs	MAPK8	Cajal-Retzius cells	JNK|JNK1|SAPK1|PRKM8	0.023	mitogen-activated protein kinase 8	protein-coding gene	NA	Ectoderm	Brain	0	0.393258	0.0194236	0.0207049
Mm Hs	GDF5	Cajal-Retzius cells	CDMP1|BMP14	0.004	growth differentiation factor 5	protein-coding gene	NA	Ectoderm	Brain	0	0.483146	0	0
Mm Hs	ACHE	Cajal-Retzius cells	YT	0.016	acetylcholinesterase (Cartwright blood group)	protein-coding gene	NA	Ectoderm	Brain	0	0.410112	0.00469925	0.0150581
Mm Hs	CCM2	Cajal-Retzius cells	MGC4607|OSM|C7orf22	0.052	CCM2 scaffold protein	protein-coding gene	NA	Ectoderm	Brain	0	0.292135	0.0435464	0.0477705
Mm Hs	WRAP73	Cajal-Retzius cells	WDR8	0.01	WD repeat containing, antisense to TP73	protein-coding gene	NA	Ectoderm	Brain	0	0	0.00657895	0
None	FAM65B	Cajal-Retzius cells	NA	0.006	NA	NA	NA	Ectoderm	Brain	0	0.157303	0	0.00590641
Mm Hs	NRG1	Cajal-Retzius cells	HRG|NDF|GGF|NRG1-IT2	0.012	neuregulin 1	protein-coding gene	NA	Ectoderm	Brain	0	0.191011	0.0128446	0.0106445
Mm Hs	ATP13A2	Cajal-Retzius cells	HSA9947|CLN12|PARK9	0.034	ATPase cation transporting 13A2	protein-coding gene	NA	Ectoderm	Brain	0	0.775281	0.00469925	0.0326475
Mm Hs	CNTNAP2	Cajal-Retzius cells	Caspr2|KIAA0868	0.037	contactin associated protein like 2	protein-coding gene	NA	Ectoderm	Brain	0	0.629214	0.0238095	0.0338807
Mm Hs	PNOC	Cajal-Retzius cells	PPNOC|N/OFQ|NOP	0.009	prepronociceptin	protein-coding gene	NA	Ectoderm	Brain	0	0.280899	0.00093985	0.00681508
Mm Hs	LHX1	Cajal-Retzius cells	LIM-1	0.011	LIM homeobox 1	protein-coding gene	NA	Ectoderm	Brain	0	0.752809	0.00657895	0.00402414
Mm Hs	LINGO2	Cajal-Retzius cells	LERN3|LRRN6C	0.019	leucine rich repeat and Ig domain containing 2	protein-coding gene	NA	Ectoderm	Brain	0	0.735955	0.00219298	0.0154475
Mm Hs	FAT3	Cajal-Retzius cells	KIAA1989|CDHF15|CDHR10	0.009	FAT atypical cadherin 3	protein-coding gene	NA	Ectoderm	Brain	0	0.544944	0.00250627	0.0046732
Mm Hs	SRGAP3	Cajal-Retzius cells	KIAA0411|MEGAP|WRP|ARHGAP14|SRGAP2	0.018	SLIT-ROBO Rho GTPase activating protein 3	protein-coding gene	NA	Ectoderm	Brain	0	0	0.0100251	0
Mm Hs	CDH4	Cajal-Retzius cells	NA	0.017	cadherin 4	protein-coding gene	NA	Ectoderm	Brain	0	0.814607	0.000313283	0.0112287
Mm Hs	FLRT3	Cajal-Retzius cells	NA	0.027	fibronectin leucine rich transmembrane protein 3	protein-coding gene	NA	Ectoderm	Brain	0	0.831461	0.0153509	0.0210294
Mm Hs	EDIL3	Cajal-Retzius cells	DEL1	0.045	EGF like repeats and discoidin domains 3	protein-coding gene	NA	Ectoderm	Brain	0	0.713483	0.0222431	0.0432271
Mm	CAR10	Cajal-Retzius cells	NA	0.021	carbonic anhydrase 10	protein coding gene	NA	Ectoderm	Brain	0	0.764045	0	0.0179139
Mm Hs	ZCCHC12	Cajal-Retzius cells	FLJ16123|SIZN|SIZN1|PNMA7A	0.038	zinc finger CCHC-type containing 12	protein-coding gene	NA	Ectoderm	Brain	0	0	0.000313283	0
Mm Hs	RALGPS2	Cajal-Retzius cells	FLJ10244|FLJ25604	0.048	Ral GEF with PH domain and SH3 binding motif 2	protein-coding gene	NA	Ectoderm	Brain	0	0	0.023183	0
Mm Hs	FAM196A	Cajal-Retzius cells	NA	0.009	family with sequence similarity 196, member A	protein coding gene	NA	Ectoderm	Brain	0	0.803371	0	0.00259622
Mm Hs	SMAD1	Cajal-Retzius cells	MADR1|JV4-1|MADH1	0.036	SMAD family member 1	protein-coding gene	NA	Ectoderm	Brain	0	0	0.0153509	0
Mm Hs	TBR1	Cajal-Retzius cells	NA	0.018	T-box, brain 1	protein-coding gene	NA	Ectoderm	Brain	0	0	0.00125313	0
Mm Hs	KCNH7	Cajal-Retzius cells	Kv11.3|HERG3|erg3	0.012	potassium voltage-gated channel subfamily H member 7	protein-coding gene	NA	Ectoderm	Brain	0	0.814607	0.000626566	0.0058415
Mm Hs	LHX5	Cajal-Retzius cells	NA	0.01	LIM homeobox 5	protein-coding gene	NA	Ectoderm	Brain	0	0.848315	0.00219298	0.00240151
Mm Hs	CALB2	Cajal-Retzius cells	CAL2	0.03	calbindin 2	protein-coding gene	1	Ectoderm	Brain	0	0.882023	0.00281955	0.0277147
Mm Hs	EMX2	Cajal-Retzius cells	NA	0.027	empty spiracles homeobox 2	protein-coding gene	NA	Ectoderm	Brain	0	0.865169	0.0112782	0.022003
Mm Hs	ZIC2	Cajal-Retzius cells	HPE5	0.01	Zic family member 2	protein-coding gene	NA	Ectoderm	Brain	0	0	0.0119048	0
Mm Hs	WNT7B	Cajal-Retzius cells	NA	0.008	Wnt family member 7B	protein-coding gene	NA	Ectoderm	Brain	0	0	0.00344612	0
Mm Hs	AATF	Cajal-Retzius cells	DED|CHE-1|BFR2	0.018	apoptosis antagonizing transcription factor	protein-coding gene	NA	Ectoderm	Brain	0	0.0168539	0.0469925	0.0101253
Mm Hs	NANOS1	Cajal-Retzius cells	NOS1|ZC2HC12A	0.002	nanos C2HC-type zinc finger 1	protein-coding gene	NA	Ectoderm	Brain	0	0.0337079	0	0.00168754
Mm Hs	TBCK	Cajal-Retzius cells	MGC16169|HSPC302	0.006	TBC1 domain containing kinase	protein-coding gene	NA	Ectoderm	Brain	0	0	0.00156642	0
Mm Hs	RGMB	Cajal-Retzius cells	FLJ90406|DRAGON	0.009	repulsive guidance molecule BMP co-receptor b	protein-coding gene	NA	Ectoderm	Brain	0	0	0.00626566	0
Mm Hs	DACT1	Cajal-Retzius cells	DAPPER1|THYEX3|HDPR1|DAPPER|FRODO	0.003	dishevelled binding antagonist of beta catenin 1	protein-coding gene	NA	Ectoderm	Brain	0	0.00561798	0.00783208	0.00266113
Mm	TRP73	Cajal-Retzius cells	NA	0.008	transformation related protein 73	protein coding gene	1	Ectoderm	Brain	NA	NA	NA	NA
Mm Hs	EOMES	Cajal-Retzius cells	TBR2	0.021	eomesodermin	protein-coding gene	1	Ectoderm	Brain	0	0.00561798	0.00219298	0.0263517
Mm Hs	CNR1	Cajal-Retzius cells	CB1K5|CB-R|CB1|CANN6|CB1A|CNR	0.065	cannabinoid receptor 1	protein-coding gene	1	Ectoderm	Brain	0	0.140449	0.00250627	0.0806127
Hs	HAR1A	Cajal-Retzius cells	HAR1F|NCRNA00064|LINC00064	0	highly accelerated region 1A	non-coding RNA	1	Ectoderm	Brain	0	0	0	0
Mm Hs	MYH6	Cardiac stem and precursor cells	NA	0.003	myosin heavy chain 6	protein-coding gene	NA	Mesoderm	Heart	0	0	0	0.00346487
Mm Hs	WT1	Cardiac stem and precursor cells	WIT-2|AWT1|NPHS4|GUD	0.01	Wilms tumor 1	protein-coding gene	NA	Mesoderm	Heart	0	0	0.0225564	0
Mm Hs	TBX18	Cardiac stem and precursor cells	NA	0.004	T-box 18	protein-coding gene	NA	Mesoderm	Heart	0	0	0.000313283	0
Mm Hs	FUT4	Cardiac stem and precursor cells	FUC-TIV|CD15|ELFT	0.001	fucosyltransferase 4	protein-coding gene	NA	Mesoderm	Heart	0	0	0	0.000705807
Hs	KITLG	Cardiac stem and precursor cells	SCF|Kitl|KL-1|FPH2|SLF|DFNA69	0.001	KIT ligand	protein-coding gene	NA	Mesoderm	Heart	0	0	0.00626566	0
Mm Hs	NKX2-5	Cardiac stem and precursor cells	CSX1|NKX2.5|NKX4-1|CSX|NKX2E	0.003	NK2 homeobox 5	protein-coding gene	1	Mesoderm	Heart	0	0	0.000313283	0.00166827
Mm Hs	ISL1	Cardiac stem and precursor cells	Isl-1|ISLET1	0.028	ISL LIM homeobox 1	protein-coding gene	1	Mesoderm	Heart	0	0	0.0134712	0.0313763
Mm Hs	GATA4	Cardiac stem and precursor cells	NA	0.008	GATA binding protein 4	protein-coding gene	NA	Mesoderm	Heart	0	0	0.00469925	0.00795637
Mm Hs	ETV2	Cardiac stem and precursor cells	ER71	0.002	ETS variant 2	protein-coding gene	NA	Mesoderm	Heart	0	0	0.0137845	0
Mm Hs	KIT	Cardiac stem and precursor cells	CD117|SCFR|C-Kit|PBT	0.015	KIT proto-oncogene receptor tyrosine kinase	protein-coding gene	NA	Mesoderm	Heart	0	0	0.00250627	0.0185435
Mm Hs	ABCG2	Cardiac stem and precursor cells	EST157481|MXR|BCRP|ABCP|CD338	0.038	ATP binding cassette subfamily G member 2 (Junior blood group)	protein-coding gene	NA	Mesoderm	Heart	0	0	0.00469925	0.0467116
Mm Hs	MESP1	Cardiac stem and precursor cells	MGC10676|bHLHc5	0.005	mesoderm posterior bHLH transcription factor 1	protein-coding gene	1	Mesoderm	Heart	0	0	0.00689223	0.00494065
Mm Hs	BMP4	Cardiac stem and precursor cells	BMP2B	0.019	bone morphogenetic protein 4	protein-coding gene	NA	Mesoderm	Heart	0	0	0.0241228	0.0166185
Mm Hs	ADGRL2	Cardiac stem and precursor cells	KIAA0786|LEC1|LPHH1|LPHN2	0.021	adhesion G protein-coupled receptor L2	protein-coding gene	1	Mesoderm	Heart	0	0	0.00407268	0.025409
Mm Hs	TBX3	Cardiac stem and precursor cells	TBX3-ISO|XHL|UMS	0.024	T-box 3	protein-coding gene	1	Mesoderm	Heart	0	0	0.0303885	0
Mm Hs	TBX4	Cardiac stem and precursor cells	NA	0	T-box 4	protein-coding gene	1	Mesoderm	Heart	0	0	0	0
Mm Hs	WNT5A	Cardiac stem and precursor cells	hWNT5A	0.015	Wnt family member 5A	protein-coding gene	1	Mesoderm	Heart	0	0	0.00814536	0
Mm Hs	ANKRD1	Cardiac stem and precursor cells	C-193|ALRP|CVARP|MCARP	0.007	ankyrin repeat domain 1	protein-coding gene	1	Mesoderm	Heart	0	0	0.00783208	0.00660892
Mm Hs	TNNC1	Cardiomyocytes	TNNC	0.005	troponin C1, slow skeletal and cardiac type	protein-coding gene	1	Mesoderm	Heart	0	0	0.00093985	0
Mm Hs	ADM	Cardiomyocytes	AM	0.026	adrenomedullin	protein-coding gene	1	Mesoderm	Heart	0	0	0.0635965	0.0177778
Mm Hs	ALCAM	Cardiomyocytes	CD166|MEMD	0	activated leukocyte cell adhesion molecule	protein-coding gene	1	Mesoderm	Heart	NA	NA	NA	NA
Mm Hs	NPPA	Cardiomyocytes	ANP|PND	0	natriuretic peptide A	protein-coding gene	1	Mesoderm	Heart	0	0.0833333	0	0
Mm Hs	FGF2	Cardiomyocytes	FGFB	0.004	fibroblast growth factor 2	protein-coding gene	1	Mesoderm	Heart	0	0	0.0178571	0.000966184
Mm Hs	NPPB	Cardiomyocytes	NA	0.003	natriuretic peptide B	protein-coding gene	1	Mesoderm	Heart	0	0.35	0.0018797	0.00109501
Mm Hs	TNNI3	Cardiomyocytes	TNNC1|CMH7|CMD2A	0.01	troponin I3, cardiac type	protein-coding gene	1	Mesoderm	Heart	0	0	0.0106516	0
Mm Hs	TNNT2	Cardiomyocytes	CMH2|CMD1D	0.011	troponin T2, cardiac type	protein-coding gene	1	Mesoderm	Heart	0	0	0.0103383	0
Mm Hs	ANKRD1	Cardiomyocytes	C-193|ALRP|CVARP|MCARP	0.007	ankyrin repeat domain 1	protein-coding gene	1	Mesoderm	Heart	0	0.8	0.00783208	0.00354267
Mm Hs	NPPC	Cardiomyocytes	CNP	0.003	natriuretic peptide C	protein-coding gene	1	Mesoderm	Heart	0	0	0.000626566	0.00309179
Mm Hs	DES	Cardiomyocytes	CMD1I|CSM1|CSM2	0.021	desmin	protein-coding gene	1	Mesoderm	Heart	0	0.783333	0.0093985	0.0203543
Mm Hs	HAND2	Cardiomyocytes	dHand|Thing2|Hed|bHLHa26	0.004	heart and neural crest derivatives expressed 2	protein-coding gene	1	Mesoderm	Heart	0	0.0166667	0.0093985	0.00193237
Mm Hs	HAND1	Cardiomyocytes	eHand|Thing1|Hxt|bHLHa27	0.005	heart and neural crest derivatives expressed 1	protein-coding gene	1	Mesoderm	Heart	0	0	0.014411	0.00193237
Mm Hs	GATA4	Cardiomyocytes	NA	0.008	GATA binding protein 4	protein-coding gene	1	Mesoderm	Heart	0	0.05	0.00469925	0.00779388
Mm Hs	GATA6	Cardiomyocytes	NA	0.019	GATA binding protein 6	protein-coding gene	1	Mesoderm	Heart	0	0.316667	0.00469925	0.0199678
Mm Hs	MYL2	Cardiomyocytes	CMH10	0.005	myosin light chain 2	protein-coding gene	1	Mesoderm	Heart	0	0.916667	0	0.00302738
Mm Hs	NKX2-5	Cardiomyocytes	CSX1|NKX2.5|NKX4-1|CSX|NKX2E	0.003	NK2 homeobox 5	protein-coding gene	NA	Mesoderm	Heart	0	0.35	0.000313283	0.000322061
Mm Hs	PNMT	Cardiomyocytes	PENT	0	phenylethanolamine N-methyltransferase	protein-coding gene	1	Mesoderm	Heart	0	0	0.00093985	0.000322061
Mm Hs	ACTA1	Cardiomyocytes	NEM3|ACTA	0.004	actin, alpha 1, skeletal muscle	protein-coding gene	1	Mesoderm	Heart	0	0.0333333	0.00250627	0.00405797
Mm Hs	CD36	Cardiomyocytes	SCARB3|GPIV|GP4|GP3B	0.042	CD36 molecule	protein-coding gene	1	Mesoderm	Heart	0	0.716667	0.0344612	0.0415459
Mm Hs	RBM20	Cardiomyocytes	NA	0.002	RNA binding motif protein 20	protein-coding gene	NA	Mesoderm	Heart	0	0	0	0
Mm Hs	VLDLR	Cardiomyocytes	CARMQ1|CHRMQ1|VLDLRCH	0.025	very low density lipoprotein receptor	protein-coding gene	1	Mesoderm	Heart	0	0	0.0037594	0
Mm Hs	ALPK3	Cardiomyocytes	MAK|KIAA1330|Midori	0	alpha kinase 3	protein-coding gene	1	Mesoderm	Heart	0	0.0666667	0.000626566	0.000257649
Mm Hs	RBM24	Cardiomyocytes	FLJ30829|dJ259A10.1|RNPC6	0.005	RNA binding motif protein 24	protein-coding gene	1	Mesoderm	Heart	0	0	0	0
Mm Hs	FABP4	Cardiomyocytes	A-FABP|aP2	0.028	fatty acid binding protein 4	protein-coding gene	1	Mesoderm	Heart	0	0.466667	0.0103383	0.031562
Mm Hs	CKMT2	Cardiomyocytes	SMTCK	0.002	creatine kinase, mitochondrial 2	protein-coding gene	1	Mesoderm	Heart	0	0.4	0.00093985	0.000708535
Mm Hs	SPEG	Cardiomyocytes	MGC12676|KIAA1297|SPEGalpha|SPEGbeta|BPEG|APEG1	0.005	SPEG complex locus	protein-coding gene	NA	Mesoderm	Heart	0	0	0.000313283	0
Mm Hs	MYH7B	Cardiomyocytes	KIAA1512|dJ756N5.1|MYH14|MHC14	0	myosin heavy chain 7B	protein-coding gene	1	Mesoderm	Heart	0	0.0666667	0	0
Mm Hs	MYOM2	Cardiomyocytes	NA	0.004	myomesin 2	protein-coding gene	1	Mesoderm	Heart	0	0.483333	0.0172306	0.000193237
Mm Hs	MYOM1	Cardiomyocytes	NA	0.003	myomesin 1	protein-coding gene	NA	Mesoderm	Heart	0	0.616667	0.000626566	0.00167472
Mm	COX8B	Cardiomyocytes	NA	0.004	cytochrome c oxidase subunit 8B	protein coding gene	NA	Mesoderm	Heart	0	0.85	0	0.00115942
Mm Hs	PDLIM5	Cardiomyocytes	LIM|Enh	0.041	PDZ and LIM domain 5	protein-coding gene	1	Mesoderm	Heart	0	0.75	0.0858396	0.0294364
Mm Hs	MYH7	Cardiomyocytes	CMD1S|CMH1|MPD1	0.001	myosin heavy chain 7	protein-coding gene	1	Mesoderm	Heart	0	0.383333	0.000313283	0.000257649
Mm Hs	PLN	Cardiomyocytes	CMD1P	0.006	phospholamban	protein-coding gene	1	Mesoderm	Heart	0	0.833333	0.0134712	0.00154589
Mm Hs	TCAP	Cardiomyocytes	T-cap|TELE|telethonin|CMD1N|LGMD2G	0.003	titin-cap	protein-coding gene	1	Mesoderm	Heart	0	0	0	0
Mm Hs	SORBS2	Cardiomyocytes	ARGBP2|KIAA0777	0.046	sorbin and SH3 domain containing 2	protein-coding gene	1	Mesoderm	Heart	0	0	0.0203634	0
Mm Hs	RYR2	Cardiomyocytes	ARVC2|VTSIP|ARVD2	0.008	ryanodine receptor 2	protein-coding gene	1	Mesoderm	Heart	0	0	0	0
Mm Hs	OBSCN	Cardiomyocytes	KIAA1556|UNC89|KIAA1639|ARHGEF30	0.002	obscurin, cytoskeletal calmodulin and titin-interacting RhoGEF	protein-coding gene	NA	Mesoderm	Heart	0	0.683333	0.000313283	6.44122e-05
Mm Hs	ACTC1	Cardiomyocytes	CMD1R|ACTC	0.011	actin, alpha, cardiac muscle 1	protein-coding gene	1	Mesoderm	Heart	0	1	0.0134712	0.00463768
Mm Hs	MYL3	Cardiomyocytes	CMH8|VLC1|MLC1V|MLC1SB	0.008	myosin light chain 3	protein-coding gene	1	Mesoderm	Heart	0	0.933333	0	0.00599034
Mm Hs	CORO6	Cardiomyocytes	FLJ14871	0.001	coronin 6	protein-coding gene	NA	Mesoderm	Heart	0	0.183333	0.000313283	0.000644122
Mm Hs	PDE4D	Cardiomyocytes	DPDE3	0.021	phosphodiesterase 4D	protein-coding gene	1	Mesoderm	Heart	0	0.15	0.0153509	0.0214493
Mm Hs	NEXN	Cardiomyocytes	nexilin|NELIN	0.014	nexilin F-actin binding protein	protein-coding gene	1	Mesoderm	Heart	0	0.733333	0.0169173	0.0100483
Mm	MHRT	Cardiomyocytes	Myheart	0.001	myosin heavy chain associated RNA transcript	non-coding RNA	1	Mesoderm	Heart	0	0.233333	0	0.00057971
Mm Hs	FHL2	Cardiomyocytes	SLIM3|DRAL	0.043	four and a half LIM domains 2	protein-coding gene	1	Mesoderm	Heart	0	0.85	0.10401	0.0254428
Mm Hs	MYBPC3	Cardiomyocytes	MYBP-C|CMH4	0.003	myosin binding protein C, cardiac	protein-coding gene	1	Mesoderm	Heart	0	0.833333	0.00093985	0.000128824
Mm Hs	MYH6	Cardiomyocytes	NA	0.003	myosin heavy chain 6	protein-coding gene	1	Mesoderm	Heart	0	0.883333	0	6.44122e-05
Mm Hs	TTN	Cardiomyocytes	CMPD4|FLJ32040|TMD|CMH9|LGMD2J|MYLK5|CMD1G	0.007	titin	protein-coding gene	1	Mesoderm	Heart	0	0	0.0112782	0
Mm Hs	GPIHBP1	Cardiomyocytes	LOC338328|GPI-HBP1	0.017	glycosylphosphatidylinositol anchored high density lipoprotein binding protein 1	protein-coding gene	1	Mesoderm	Heart	0	0.0666667	0.00469925	0.0194525
Mm Hs	AQP1	Cardiomyocytes	CHIP28|CO	0.037	aquaporin 1 (Colton blood group)	protein-coding gene	1	Mesoderm	Heart	0	0.0666667	0.0178571	0.0423833
Mm Hs	DMD	Cardiomyocytes	DXS142|DXS164|DXS206|DXS230|DXS239|DXS268|DXS269|DXS270|DXS272|MRX85	0.012	dystrophin	protein-coding gene	NA	Mesoderm	Heart	0	0.116667	0.00469925	0.013913
Mm Hs	MFN2	Cardiomyocytes	CPRP1|KIAA0214|MARF|CMT2A2	0.016	mitofusin 2	protein-coding gene	1	Mesoderm	Heart	0	0.416667	0.0075188	0.0162963
Mm Hs	ASB2	Cardiomyocytes	ASB-2	0.005	ankyrin repeat and SOCS box containing 2	protein-coding gene	1	Mesoderm	Heart	0	0.366667	0.00344612	0.00483092
Mm Hs	ART3	Cardiomyocytes	NA	0.021	ADP-ribosyltransferase 3	protein-coding gene	1	Mesoderm	Heart	0	0.25	0.016604	0.0222222
Mm Hs	RRAD	Cardiomyocytes	REM3|RAD	0.007	RRAD, Ras related glycolysis inhibitor and calcium channel regulator	protein-coding gene	1	Mesoderm	Heart	0	0	0.00532581	0
Mm Hs	ADPRHL1	Cardiomyocytes	NA	0.002	ADP-ribosylhydrolase like 1	protein-coding gene	NA	Mesoderm	Heart	0	0.516667	0.000626566	0.000193237
Mm Hs	JPH2	Cardiomyocytes	JP-2	0.002	junctophilin 2	protein-coding gene	1	Mesoderm	Heart	0	0.333333	0	0.00186795
Mm Hs	PYGM	Cardiomyocytes	NA	0.002	glycogen phosphorylase, muscle associated	protein-coding gene	NA	Mesoderm	Heart	0	0.333333	0.000313283	0.00161031
Mm Hs	HSPB7	Cardiomyocytes	cvHSP	0.004	heat shock protein family B (small) member 7	protein-coding gene	1	Mesoderm	Heart	0	0.683333	0.00438596	0.00109501
Mm Hs	MYOZ2	Cardiomyocytes	FATZ-2|C4orf5	0.002	myozenin 2	protein-coding gene	1	Mesoderm	Heart	0	0.666667	0	0.000128824
Mm Hs	ENO3	Cardiomyocytes	NA	0.01	enolase 3	protein-coding gene	1	Mesoderm	Heart	0	0.766667	0.000313283	0.00779388
Mm Hs	TRDN	Cardiomyocytes	NA	0.004	triadin	protein-coding gene	1	Mesoderm	Heart	0	0	0.00845865	0
Mm Hs	ACTN2	Cardiomyocytes	NA	0.005	actinin alpha 2	protein-coding gene	1	Mesoderm	Heart	0	0.7	0	0.00380032
Mm Hs	TNNI1	Cardiomyocytes	NA	0.009	troponin I1, slow skeletal type	protein-coding gene	1	Mesoderm	Heart	0	0	0.00908521	0
Mm Hs	SMPX	Cardiomyocytes	DFNX4|DFN6	0.006	small muscle protein X-linked	protein-coding gene	1	Mesoderm	Heart	0	0	0	0
Mm Hs	MYL7	Cardiomyocytes	MYLC2A|MYL2A	0.009	myosin light chain 7	protein-coding gene	1	Mesoderm	Heart	0	0.566667	0.0100251	0.00470209
Mm Hs	TBX20	Cardiomyocytes	NA	0.004	T-box 20	protein-coding gene	1	Mesoderm	Heart	0	0	0	0
Mm Hs	TRIM63	Cardiomyocytes	MURF-1|IRF|SMRZ|RNF28	0.002	tripartite motif containing 63	protein-coding gene	1	Mesoderm	Heart	0	0	0	0
Mm Hs	MB	Cardiomyocytes	PVALB	0.001	myoglobin	protein-coding gene	1	Mesoderm	Heart	0	0.0666667	0.00156642	6.44122e-05
Mm Hs	CTGF	Cardiomyocytes	IGFBP8|CCN2	0.028	connective tissue growth factor	protein-coding gene	1	Mesoderm	Heart	0	0.05	0.0996241	0.0123027
Mm Hs	MYL4	Cardiomyocytes	AMLC|GT1|PRO1957	0.016	myosin light chain 4	protein-coding gene	1	Mesoderm	Heart	0	0.416667	0.0291353	0.00856683
Mm Hs	LOX	Cardiomyocytes	NA	0.017	lysyl oxidase	protein-coding gene	1	Mesoderm	Heart	0	0	0.0150376	0.0169404
Mm Hs	CTNNB1	Cardiomyocytes	beta-catenin|armadillo|CTNNB	0.052	catenin beta 1	protein-coding gene	1	Mesoderm	Heart	0	0.0333333	0.212406	0.0113366
Mm Hs	CPT1A	Cardiomyocytes	CPT1-L|L-CPT1	0.011	carnitine palmitoyltransferase 1A	protein-coding gene	1	Mesoderm	Heart	0	0	0.00971178	0.0117874
Mm Hs	SOX18	Cardiomyocytes	NA	0.012	SRY-box 18	protein-coding gene	1	Mesoderm	Heart	0	0	0.0197368	0
Mm Hs	NOTCH1	Cardiomyocytes	TAN1	0.007	notch 1	protein-coding gene	1	Mesoderm	Heart	0	0	0.00469925	0.00766506
Mm Hs	SLN	Cardiomyocytes	MGC12301|MGC125854|MGC125855	0.003	sarcolipin	protein-coding gene	1	Mesoderm	Heart	0	0	0.00219298	0
Mm Hs	CSRP3	Cardiomyocytes	CMD1M	0.005	cysteine and glycine rich protein 3	protein-coding gene	1	Mesoderm	Heart	0	0.916667	0	0.00289855
Mm Hs	TXLNB	Cardiomyocytes	DKFZp451A175|MDP77|dJ522B19.2|C6orf198	0.001	taxilin beta	protein-coding gene	1	Mesoderm	Heart	0	0	0	0
Mm Hs	ATP2A2	Cardiomyocytes	SERCA2|ATP2B|DAR	0.144	ATPase sarcoplasmic/endoplasmic reticulum Ca2+ transporting 2	protein-coding gene	1	Mesoderm	Heart	0	0.85	0.0473058	0.162383
Mm Hs	CKM	Cardiomyocytes	CKMM	0.003	creatine kinase, M-type	protein-coding gene	1	Mesoderm	Heart	0	0.766667	0.00219298	0.000386473
Mm Hs	CKB	Cardiomyocytes	CKBB	0.469	creatine kinase B	protein-coding gene	1	Mesoderm	Heart	0	0.05	0.232143	0.524638
Mm Hs	CXCR4	Cardiomyocytes	LESTR|NPY3R|HM89|NPYY3R|D2S201E|fusin|HSY3RR|CD184	0.04	C-X-C motif chemokine receptor 4	protein-coding gene	1	Mesoderm	Heart	0	0	0.198308	0.00882448
Hs	IL11RA	Cardiomyocytes	NA	0.004	interleukin 11 receptor subunit alpha	protein-coding gene	1	Mesoderm	Heart	0	0	0.0197368	0
Mm Hs	MITF	Cardiomyocytes	MI|bHLHe32|WS2A|WS2	0.004	melanogenesis associated transcription factor	protein-coding gene	1	Mesoderm	Heart	0	0.0333333	0.00595238	0.00328502
Mm Hs	ZFPM2	Cardiomyocytes	FOG2|hFOG-2|ZNF89B|ZC2HC11B	0	zinc finger protein, FOG family member 2	protein-coding gene	1	Mesoderm	Heart	0	0	0.00313283	0
Mm Hs	BDNF	Cardiomyocytes	NA	0.012	brain derived neurotrophic factor	protein-coding gene	1	Mesoderm	Heart	0	0	0.0018797	0.0146216
Mm Hs	GJA5	Cardiomyocytes	CX40	0.002	gap junction protein alpha 5	protein-coding gene	1	Mesoderm	Heart	0	0.15	0.00156642	0.00109501
Mm Hs	FMOD	Cardiomyocytes	SLRR2E	0.009	fibromodulin	protein-coding gene	1	Mesoderm	Heart	0	0	0.00595238	0.00914654
Mm Hs	MTTP	Cardiomyocytes	MTP	0.014	microsomal triglyceride transfer protein	protein-coding gene	1	Mesoderm	Heart	0	0	0.00908521	0.0151369
Mm Hs	SLC5A1	Cardiomyocytes	D22S675|NAGT|SGLT1	0.011	solute carrier family 5 member 1	protein-coding gene	1	Mesoderm	Heart	0	0	0.00219298	0
Mm Hs	ADIPOQ	Cardiomyocytes	ACRP30|AdipoQ|apM1|GBP28|adiponectin|ACDC	0.004	adiponectin, C1Q and collagen domain containing	protein-coding gene	1	Mesoderm	Heart	0	0	0	0.00457327
Mm Hs	TRPV1	Cardiomyocytes	NA	0.001	transient receptor potential cation channel subfamily V member 1	protein-coding gene	1	Mesoderm	Heart	0	0	0	0
Mm Hs	HAMP	Cardiomyocytes	LEAP-1|HEPC|HFE2B|LEAP1	0.002	hepcidin antimicrobial peptide	protein-coding gene	1	Mesoderm	Heart	0	0	0.00407268	0.00231884
Mm Hs	SGPL1	Cardiomyocytes	SPL	0.034	sphingosine-1-phosphate lyase 1	protein-coding gene	1	Mesoderm	Heart	0	0	0.0460526	0
Mm Hs	HMGB2	Cardiomyocytes	HMG2	0.279	high mobility group box 2	protein-coding gene	1	Mesoderm	Heart	0	0.0666667	0.325501	0.262866
Mm Hs	STC1	Cardiomyocytes	STC	0.005	stanniocalcin 1	protein-coding gene	1	Mesoderm	Heart	0	0	0.0178571	0
Mm Hs	FGF23	Cardiomyocytes	NA	0	fibroblast growth factor 23	protein-coding gene	1	Mesoderm	Heart	0	0	0	6.44122e-05
Mm Hs	STRN	Cardiomyocytes	PPP2R6A|STRN1	0.018	striatin	protein-coding gene	1	Mesoderm	Heart	0	0	0.00093985	0
Mm Hs	HEY2	Cardiomyocytes	bHLHb32|HERP1|HESR2	0.004	hes related family bHLH transcription factor with YRPW motif 2	protein-coding gene	1	Mesoderm	Heart	0	0	0.0150376	0.00154589
Mm Hs	ADIPOR1	Cardiomyocytes	PAQR1|ACDCR1	0.206	adiponectin receptor 1	protein-coding gene	1	Mesoderm	Heart	0	0.316667	0.113722	0.222093
Mm Hs	ADIPOR2	Cardiomyocytes	PAQR2|ACDCR2	0.034	adiponectin receptor 2	protein-coding gene	1	Mesoderm	Heart	0	0.0333333	0.0213033	0.0351047
Mm Hs	PDE1A	Cardiomyocytes	NA	0.018	phosphodiesterase 1A	protein-coding gene	1	Mesoderm	Heart	0	0	0.0216165	0.0177134
Mm Hs	BMP4	Cardiomyocytes	BMP2B	0.019	bone morphogenetic protein 4	protein-coding gene	1	Mesoderm	Heart	0	0	0.0241228	0.0166828
Mm Hs	CASQ2	Cardiomyocytes	PDIB2	0.003	calsequestrin 2	protein-coding gene	1	Mesoderm	Heart	0	0.483333	0.000313283	0.0021256
Mm Hs	TPM1	Cardiomyocytes	C15orf13|CMH3	0.253	tropomyosin 1	protein-coding gene	1	Mesoderm	Heart	0	0	0.179198	0
Mm Hs	SSTR2	Cholangiocytes	NA	0.028	somatostatin receptor 2	protein-coding gene	1	Endoderm	Liver	0	0	0.0118704	0
Mm Hs	SLC4A2	Cholangiocytes	HKB3|BND3L|NBND3|EPB3L1	0.007	solute carrier family 4 member 2	protein-coding gene	1	Endoderm	Liver	0	0	0	0
Mm Hs	SCTR	Cholangiocytes	NA	0	secretin receptor	protein-coding gene	1	Endoderm	Liver	0	0	0	0
Mm Hs	KRT7	Cholangiocytes	CK7|K2C7	0.056	keratin 7	protein-coding gene	1	Endoderm	Liver	0.32	1	0.0959256	0.0472951
Mm Hs	KCNN2	Cholangiocytes	KCa2.2|hSK2	0.003	potassium calcium-activated channel subfamily N member 2	protein-coding gene	1	Endoderm	Liver	0	0	0.000320821	0.00436373
Mm Hs	ITGB4	Cholangiocytes	CD104	0.013	integrin subunit beta 4	protein-coding gene	1	Endoderm	Liver	0.0533333	0	0.0131537	0.0136687
Mm Hs	GGT6	Cholangiocytes	FLJ90165	0.003	gamma-glutamyltransferase 6	protein-coding gene	1	Endoderm	Liver	0.12	0	0.00481232	0.00211769
Mm Hs	CFTR	Cholangiocytes	ABC35|TNR-CFTR|CFTR/MRP|CF|ABCC7	0.003	cystic fibrosis transmembrane conductance regulator	protein-coding gene	1	Endoderm	Liver	0.12	0	0.00384986	0.00288776
Mm Hs	CCKBR	Cholangiocytes	NA	0	cholecystokinin B receptor	protein-coding gene	1	Endoderm	Liver	0	0	0.000641643	0.000128345
Mm Hs	AQP4	Cholangiocytes	MIWC	0.024	aquaporin 4	protein-coding gene	1	Endoderm	Liver	0	0	0.0060956	0.029391
Mm Hs	AQP1	Cholangiocytes	CHIP28|CO	0.037	aquaporin 1 (Colton blood group)	protein-coding gene	1	Endoderm	Liver	0.04	0	0.0173244	0.0424822
Mm Hs	PIGR	Cholangiocytes	NA	0.031	polymeric immunoglobulin receptor	protein-coding gene	1	Endoderm	Liver	0.706667	1	0.0282323	0.029006
Mm Hs	GGT1	Cholangiocytes	D22S672|D22S732|CD224	0.01	gamma-glutamyltransferase 1	protein-coding gene	1	Endoderm	Liver	0	0	0.00192493	0.0121928
Mm Hs	JAG1	Cholangiocytes	AHD|AWS|HJ1|CD339|AGS|JAGL1	0.027	jagged 1	protein-coding gene	1	Endoderm	Liver	0.04	0	0.02342	0.0284284
Mm Hs	GPBAR1	Cholangiocytes	BG37|TGR5|M-BAR|GPCR19|GPR131|MGC40597	0.001	G protein-coupled bile acid receptor 1	protein-coding gene	1	Endoderm	Liver	0	0	0.00352903	0
Mm Hs	GGT7	Cholangiocytes	D20S101|dJ18C9.2|GGTL5|GGTL3	0.007	gamma-glutamyltransferase 7	protein-coding gene	1	Endoderm	Liver	0	0	0.000320821	0.00847077
Mm Hs	KRT19	Cholangiocytes	K19|CK19|K1CS|MGC15366	0.088	keratin 19	protein-coding gene	1	Endoderm	Liver	0.92	1	0.152711	0.0653276
Mm Hs	ONECUT2	Cholangiocytes	OC-2	0.012	one cut homeobox 2	protein-coding gene	1	Endoderm	Liver	0	0.5	0.00352903	0.0130912
Mm Hs	ALPL	Cholangiocytes	TNSALP|TNALP|TNAP|HOPS	0.009	alkaline phosphatase, liver/bone/kidney	protein-coding gene	1	Endoderm	Liver	0	0	0.00417068	0.0105243
Mm Hs	HNF1B	Cholangiocytes	LFB3|VHNF1|HNF1beta|MODY5|TCF2	0.005	HNF1 homeobox B	protein-coding gene	1	Endoderm	Liver	0	0	0.00962464	0.00462042
Mm Hs	ALB	Cholangiocytes	NA	0.008	albumin	protein-coding gene	1	Endoderm	Liver	0.0133333	0	0.0282323	0.00378618
Mm Hs	AGR2	Cholangiocytes	XAG-2|HAG-2|PDIA17	0.024	anterior gradient 2, protein disulphide isomerase family member	protein-coding gene	1	Endoderm	Liver	0.866667	0.5	0.0542188	0.0124495
Mm	MUC3	Cholangiocytes	NA	0.01	mucin 3, intestinal	protein coding gene	1	Endoderm	Liver	0	0	0	0.0125136
Mm Hs	TFF3	Cholangiocytes	HITF|ITF	0.022	trefoil factor 3	protein-coding gene	1	Endoderm	Liver	0.56	0	0.0327238	0
Mm Hs	TFF1	Cholangiocytes	D21S21|pS2|pNR-2|HP1.A|BCEI	0.006	trefoil factor 1	protein-coding gene	1	Endoderm	Liver	0.253333	0	0.0147578	0
Mm Hs	SOX9	Cholangiocytes	SRA1|CMD1|CMPD1	0.086	SRY-box 9	protein-coding gene	1	Endoderm	Liver	0.12	0	0.0301572	0
Mm Hs	EPCAM	Cholangiocytes	Ly74|TROP1|GA733-2|EGP34|EGP40|EGP-2|KSA|CD326|Ep-CAM|HEA125|KS1/4|MK-1|MH99|MOC31|323/A3|17-1A|TACST-1|CO-17A|M4S1|MIC18|TACSTD1	0.117	epithelial cell adhesion molecule	protein-coding gene	1	Endoderm	Liver	0.653333	1	0.157202	0.104088
Mm Hs	CLDN4	Cholangiocytes	CPE-R|WBSCR8|hCPE-R|CPETR|CPETR1	0.047	claudin 4	protein-coding gene	1	Endoderm	Liver	0.88	0.5	0.110363	0.0286209
Mm Hs	MMP7	Cholangiocytes	PUMP-1|MPSL1	0.007	matrix metallopeptidase 7	protein-coding gene	1	Endoderm	Liver	0.2	0	0.0208534	0.00365783
Mm Hs	TFF2	Cholangiocytes	SML1	0.002	trefoil factor 2	protein-coding gene	1	Endoderm	Liver	0	0	0.000320821	0
Mm Hs	SCGB3A1	Cholangiocytes	UGRP2|HIN-1|HIN1|LU105|PnSP-2	0.006	secretoglobin family 3A member 1	protein-coding gene	1	Endoderm	Liver	0.173333	0	0.00769971	0
Mm Hs	FXYD2	Cholangiocytes	MGC12372|ATP1G1|HOMG2	0.025	FXYD domain containing ion transport regulator 2	protein-coding gene	1	Endoderm	Liver	0	0	0.0044915	0.0306103
Mm Hs	DEFB1	Cholangiocytes	HBD-1|DEFB-1|DEFB101|HBD1|BD1|MGC51822	0.009	defensin beta 1	protein-coding gene	1	Endoderm	Liver	0.08	0	0.0247032	0.00532632
Hs	CD24	Cholangiocytes	CD24A	0.039	CD24 molecule	protein-coding gene	1	Endoderm	Liver	0.64	0	0.181264	0
Mm Hs	LCN2	Cholangiocytes	NGAL|24p3	0.043	lipocalin 2	protein-coding gene	1	Endoderm	Liver	0.506667	0	0.0458774	0.0417763
Mm Hs	CXCL1	Cholangiocytes	SCYB1|GROa|MGSA-a|NAP-3|MGSA|GRO1|FSP	0.032	C-X-C motif chemokine ligand 1	protein-coding gene	1	Endoderm	Liver	0.32	0	0.0391402	0.0305461
Hs	CXCL6	Cholangiocytes	GCP-2|CKA-3|SCYB6	0.001	C-X-C motif chemokine ligand 6	protein-coding gene	1	Endoderm	Liver	0.0533333	0	0.00352903	0
Mm Hs	LGALS2	Cholangiocytes	HL14	0.032	galectin 2	protein-coding gene	1	Endoderm	Liver	0.133333	1	0.0356112	0.0306745
Mm Hs	TACSTD2	Cholangiocytes	TROP2|GA733-1|EGP-1|M1S1	0.033	tumor associated calcium signal transducer 2	protein-coding gene	1	Endoderm	Liver	0.346667	0	0.0923965	0
Mm Hs	ELF3	Cholangiocytes	ESE-1|ERT|ESX	0.048	E74 like ETS transcription factor 3	protein-coding gene	1	Endoderm	Liver	0.893333	1	0.0978505	0.0333697
Mm Hs	SPP1	Cholangiocytes	BSPI|ETA-1|BNSP|OPN	0.057	secreted phosphoprotein 1	protein-coding gene	1	Endoderm	Liver	0.04	0	0.0535772	0
Mm Hs	MUC5B	Cholangiocytes	MG1	0.002	mucin 5B, oligomeric mucus/gel-forming	protein-coding gene	1	Endoderm	Liver	0.213333	0	0.0044915	0.00051338
Mm Hs	LGALS4	Cholangiocytes	GAL4	0.032	galectin 4	protein-coding gene	1	Endoderm	Liver	0.613333	1	0.0247032	0.0306103
Mm Hs	CHAT	Cholinergic neurons	NA	0.001	choline O-acetyltransferase	protein-coding gene	1	Ectoderm	Brain	0	0	0	0.00160411
Mm Hs	SLC18A3	Cholinergic neurons	VACHT	0.002	solute carrier family 18 member A3	protein-coding gene	1	Ectoderm	Brain	0	0	0.00125313	0
Mm Hs	ACHE	Cholinergic neurons	YT	0.016	acetylcholinesterase (Cartwright blood group)	protein-coding gene	1	Ectoderm	Brain	0	0	0.00469925	0.0195701
Mm Hs	SLC5A7	Cholinergic neurons	hCHT|CHT1	0.002	solute carrier family 5 member 7	protein-coding gene	1	Ectoderm	Brain	0	0	0	0
Mm Hs	TAC1	Cholinergic neurons	NPK|TAC2|NKNA	0.01	tachykinin precursor 1	protein-coding gene	1	Ectoderm	Brain	0	0	0.00532581	0
Mm Hs	BRCA1	Cholinergic neurons	RNF53|PPP1R53|FANCS	0.007	BRCA1, DNA repair associated	protein-coding gene	1	Ectoderm	Brain	0	0	0.0297619	0.00121912
Mm Hs	ACLY	Cholinergic neurons	ATPCL|CLATP|ACL	0.087	ATP citrate lyase	protein-coding gene	1	Ectoderm	Brain	0	0	0.0595238	0.0922682
Mm Hs	PRG4	Chondrocytes	JCAP|SZP|HAPO|bG174L6.2|FLJ32635|CACP	0.004	proteoglycan 4	protein-coding gene	1	Mesoderm	Connective tissue	0	0.3	0.00156642	0.00385728
Mm Hs	TNC	Chondrocytes	MGC167029|HXB|DFNA56	0.033	tenascin C	protein-coding gene	1	Mesoderm	Connective tissue	0	0	0.0128446	0
Mm Hs	CRTAC1	Chondrocytes	FLJ10320|CEP-68|ASPIC1	0.005	cartilage acidic protein 1	protein-coding gene	1	Mesoderm	Connective tissue	0	0	0.00125313	0.00655738
Mm Hs	CREB3L2	Chondrocytes	BBF2H7|TCAG_1951439	0.025	cAMP responsive element binding protein 3 like 2	protein-coding gene	1	Mesoderm	Connective tissue	0	0.166667	0.0238095	0.0234651
Mm Hs	RUNX2	Chondrocytes	AML3|PEBP2A1|PEBP2aA1|CCD|CBFA1|CCD1	0.008	runt related transcription factor 2	protein-coding gene	1	Mesoderm	Connective tissue	0	0	0.00877193	0
Mm Hs	ACAN	Chondrocytes	CSPGCP|CSPG1|AGC1	0.002	aggrecan	protein-coding gene	1	Mesoderm	Connective tissue	0	0.766667	0.000313283	0.000450016
Mm Hs	COL2A1	Chondrocytes	STL1|SEDC|AOM	0.009	collagen type II alpha 1 chain	protein-coding gene	1	Mesoderm	Connective tissue	0	0.966667	0.0119048	0.00514304
Mm Hs	COMP	Chondrocytes	THBS5|PSACH|EDM1|EPD1	0.005	cartilage oligomeric matrix protein	protein-coding gene	1	Mesoderm	Connective tissue	0	0.933333	0.00657895	0.00302154
Mm Hs	MATN3	Chondrocytes	EDM5|HOA	0.001	matrilin 3	protein-coding gene	1	Mesoderm	Connective tissue	0	0.4	0.00093985	0
Mm Hs	RUNX3	Chondrocytes	AML2|PEBP2A3|CBFA3	0.018	runt related transcription factor 3	protein-coding gene	1	Mesoderm	Connective tissue	0	0	0.0206767	0
Mm Hs	SOX6	Chondrocytes	NA	0.017	SRY-box 6	protein-coding gene	1	Mesoderm	Connective tissue	0	0	0.0225564	0
Mm Hs	BMP2	Chondrocytes	BMP2A	0.008	bone morphogenetic protein 2	protein-coding gene	1	Mesoderm	Connective tissue	0	0.266667	0.00845865	0.00726455
Mm Hs	CTNNB1	Chondrocytes	beta-catenin|armadillo|CTNNB	0.052	catenin beta 1	protein-coding gene	NA	Mesoderm	Connective tissue	0	0.0333333	0.212406	0.011379
Mm Hs	FGF18	Chondrocytes	FGF-18|ZFGF5	0.001	fibroblast growth factor 18	protein-coding gene	1	Mesoderm	Connective tissue	0	0	0.000626566	0.000707168
Mm Hs	GLI3	Chondrocytes	PAP-A|PAPA1|PAPB|ACLS|PPDIV|GCPS|PHS	0.003	GLI family zinc finger 3	protein-coding gene	1	Mesoderm	Connective tissue	0	0	0.0056391	0.00218579
Mm Hs	PBX3	Chondrocytes	NA	0.009	PBX homeobox 3	protein-coding gene	1	Mesoderm	Connective tissue	0	0	0.0037594	0.00874317
Mm Hs	PTHLH	Chondrocytes	PTHRP	0.002	parathyroid hormone like hormone	protein-coding gene	1	Mesoderm	Connective tissue	0	0	0.00250627	0.00244294
Mm Hs	SMO	Chondrocytes	FZD11|SMOH	0.005	smoothened, frizzled class receptor	protein-coding gene	1	Mesoderm	Connective tissue	0	0	0	0
Mm Hs	STAT1	Chondrocytes	STAT91|ISGF-3	0.034	signal transducer and activator of transcription 1	protein-coding gene	1	Mesoderm	Connective tissue	0	0	0.0567043	0
Mm Hs	MMP13	Chondrocytes	CLG3	0.003	matrix metallopeptidase 13	protein-coding gene	1	Mesoderm	Connective tissue	0	0	0	0.00334298
Mm Hs	VEGFA	Chondrocytes	VEGF-A|VPF|VEGF	0.021	vascular endothelial growth factor A	protein-coding gene	1	Mesoderm	Connective tissue	0	0	0.0247494	0
Mm Hs	MATN1	Chondrocytes	CRTM|CMP	0	matrilin 1	protein-coding gene	1	Mesoderm	Connective tissue	0	0.3	0	6.4288e-05
Mm Hs	COL9A1	Chondrocytes	NA	0.006	collagen type IX alpha 1 chain	protein-coding gene	1	Mesoderm	Connective tissue	0	0.866667	0.00657895	0.00469302
Mm Hs	COL10A1	Chondrocytes	NA	0	collagen type X alpha 1 chain	protein-coding gene	1	Mesoderm	Connective tissue	0	0.0666667	0	0
Mm Hs	IGF2	Chondrocytes	FLJ44734|IGF-II|C11orf43	0.013	insulin like growth factor 2	protein-coding gene	1	Mesoderm	Connective tissue	0	0	0.0463659	0.000900032
Mm Hs	MIA	Chondrocytes	CD-RAP	0.003	MIA SH3 domain containing	protein-coding gene	1	Mesoderm	Connective tissue	0	0.0333333	0	0.0043073
Mm Hs	SDC3	Chondrocytes	N-syndecan|SYND3	0.007	syndecan 3	protein-coding gene	1	Mesoderm	Connective tissue	0	0	0.00125313	0
Mm Hs	EMP1	Chondrocytes	TMP|CL-20	0.076	epithelial membrane protein 1	protein-coding gene	1	Mesoderm	Connective tissue	0	0.766667	0.112782	0.067631
Mm Hs	COL6A1	Chondrocytes	NA	0.063	collagen type VI alpha 1 chain	protein-coding gene	NA	Mesoderm	Connective tissue	0	0.8	0.0902256	0.0541305
Mm Hs	CYTL1	Chondrocytes	C17|C4orf4	0.012	cytokine like 1	protein-coding gene	1	Mesoderm	Connective tissue	0	0.933333	0.0278822	0.00623594
Mm Hs	LCN2	Chondrocytes	NGAL|24p3	0.043	lipocalin 2	protein-coding gene	1	Mesoderm	Connective tissue	0	0.0666667	0.0567043	0.0417229
None	AC159092.1	Chondrocytes	NA	0.031	NA	NA	NA	Mesoderm	Connective tissue	0	0.833333	0	0.0372228
Mm Hs	LUM	Chondrocytes	SLRR2D|LDC	0.051	lumican	protein-coding gene	1	Mesoderm	Connective tissue	0	0.666667	0.0870927	0.0415301
Mm Hs	GADD45B	Chondrocytes	GADD45BETA|DKFZP566B133|MYD118	0.108	growth arrest and DNA damage inducible beta	protein-coding gene	1	Mesoderm	Connective tissue	0	0.766667	0.194236	0.0899389
Mm Hs	SCRG1	Chondrocytes	SCRG-1	0.037	stimulator of chondrogenesis 1	protein-coding gene	1	Mesoderm	Connective tissue	0	0	0.0172306	0
Mm Hs	HAPLN1	Chondrocytes	CRTL1	0.009	hyaluronan and proteoglycan link protein 1	protein-coding gene	NA	Mesoderm	Connective tissue	0	0.966667	0.0256892	0.0032144
Mm Hs	COL11A1	Chondrocytes	STL2|CO11A1|COLL6	0.009	collagen type XI alpha 1 chain	protein-coding gene	NA	Mesoderm	Connective tissue	0	1	0.00971178	0.00681453
Mm Hs	S100A9	Chondrocytes	MIF|NIF|LIAG|MRP14|MAC387|CGLB|CAGB	0.061	S100 calcium binding protein A9	protein-coding gene	1	Mesoderm	Connective tissue	0	0	0.103383	0
Mm Hs	CHAD	Chondrocytes	SLRR4A	0.002	chondroadherin	protein-coding gene	1	Mesoderm	Connective tissue	0	0.833333	0	0.00135005
Mm Hs	COL9A3	Chondrocytes	EDM3|FLJ90759|DJ885L7.4.1	0.019	collagen type IX alpha 3 chain	protein-coding gene	NA	Mesoderm	Connective tissue	0	0.933333	0.0125313	0.0181292
Mm Hs	DLK1	Chondrocytes	FA1|pG2|Pref-1|ZOG|Delta1	0.055	delta like non-canonical Notch ligand 1	protein-coding gene	1	Mesoderm	Connective tissue	0	0.533333	0.0460526	0.0570878
Mm Hs	S100A8	Chondrocytes	P8|CGLA|CAGA	0.064	S100 calcium binding protein A8	protein-coding gene	1	Mesoderm	Connective tissue	0	0	0.0798872	0
Mm Hs	CHODL	Chondrocytes	FLJ12627|PRED12|MT75|C21orf68	0.004	chondrolectin	protein-coding gene	1	Mesoderm	Connective tissue	0	0	0.00125313	0.0043073
Mm Hs	ATF4	Chondrocytes	TAXREB67|CREB-2|TXREB	0.35	activating transcription factor 4	protein-coding gene	1	Mesoderm	Connective tissue	0	0.9	0.385025	0.337512
Hs	SHOX	Chondrocytes	PHOG|GCFX|SHOXY	0	short stature homeobox	protein-coding gene	1	Mesoderm	Connective tissue	NA	NA	NA	NA
Mm Hs	MGP	Chondrocytes	NA	0.082	matrix Gla protein	protein-coding gene	1	Mesoderm	Connective tissue	0	1	0.116541	0.071424
Mm Hs	TCF4	Chondrocytes	SEF2-1B|ITF2|bHLHb19|E2-2	0.394	transcription factor 4	protein-coding gene	1	Mesoderm	Connective tissue	0	0	0.169486	0
Mm Hs	VDR	Chondrocytes	NR1I1|PPP1R163	0.011	vitamin D receptor	protein-coding gene	1	Mesoderm	Connective tissue	0	0	0.00250627	0
Mm Hs	ATRX	Chondrocytes	XH2|XNP|RAD54|JMS|MRX52	0.408	ATRX, chromatin remodeler	protein-coding gene	1	Mesoderm	Connective tissue	0	0.0333333	0.2099	0.454195
Mm Hs	NOG	Chondrocytes	SYNS1	0.002	noggin	protein-coding gene	1	Mesoderm	Connective tissue	0	0	0.00501253	0.00122147
Mm Hs	AGER	Chondrocytes	SCARJ1	0.011	advanced glycosylation end-product specific receptor	protein-coding gene	1	Mesoderm	Connective tissue	0	0	0.00125313	0.0135648
Mm Hs	IL10RA	Chondrocytes	HIL-10R|CDW210A|CD210a|CD210|IL10R	0.011	interleukin 10 receptor subunit alpha	protein-coding gene	1	Mesoderm	Connective tissue	0	0	0.0075188	0.0120861
Mm Hs	TTR	Choroid plexus cells	HsT2651|CTS|PALB|CTS1	0.055	transthyretin	protein-coding gene	1	Ectoderm	Brain	0	0	0.0733083	0
Mm Hs	KL	Choroid plexus cells	NA	0.004	klotho	protein-coding gene	1	Ectoderm	Brain	0	0.956522	0	0.00334147
Mm Hs	SOSTDC1	Choroid plexus cells	DKFZp564D206|USAG1|DAND7	0.009	sclerostin domain containing 1	protein-coding gene	1	Ectoderm	Brain	0	0	0.0018797	0
Mm Hs	CLIC6	Choroid plexus cells	CLIC5|CLIC1L	0.008	chloride intracellular channel 6	protein-coding gene	1	Ectoderm	Brain	0	1	0.000626566	0.00835368
Mm Hs	SLC4A10	Choroid plexus cells	NBCn2|NCBE	0.009	solute carrier family 4 member 10	protein-coding gene	1	Ectoderm	Brain	0	0	0.00093985	0
Mm Hs	HTR2C	Choroid plexus cells	5-HT2C|5HTR2C|HTR1C	0.002	5-hydroxytryptamine receptor 2C	protein-coding gene	NA	Ectoderm	Brain	0	0.913043	0	0.000963886
Mm Hs	AQP1	Choroid plexus cells	CHIP28|CO	0.037	aquaporin 1 (Colton blood group)	protein-coding gene	1	Ectoderm	Brain	0	0.869565	0.0178571	0.0412543
Mm Hs	SLC16A2	Choroid plexus cells	XPCT|MCT8|DXS128|AHDS|MRX22	0.023	solute carrier family 16 member 2	protein-coding gene	NA	Ectoderm	Brain	0	0	0.00344612	0
Mm Hs	SLC4A2	Choroid plexus cells	HKB3|BND3L|NBND3|EPB3L1	0.007	solute carrier family 4 member 2	protein-coding gene	NA	Ectoderm	Brain	0	0	0	0
Mm Hs	SLC4A5	Choroid plexus cells	NBC4	0.002	solute carrier family 4 member 5	protein-coding gene	NA	Ectoderm	Brain	0	0	0	0
Mm Hs	SLC31A1	Choroid plexus cells	hCTR1|CTR1|COPT1	0.052	solute carrier family 31 member 1	protein-coding gene	NA	Ectoderm	Brain	0	0	0.0112782	0
Mm	CAR12	Choroid plexus cells	NA	0.004	carbonic anhydrase 12	protein coding gene	1	Ectoderm	Brain	0	0.913043	0	0.00385555
Mm Hs	CLDN2	Choroid plexus cells	NA	0.009	claudin 2	protein-coding gene	NA	Ectoderm	Brain	0	0.782609	0.00281955	0.00931757
Mm Hs	SLC13A4	Choroid plexus cells	SUT-1|SUT1	0.004	solute carrier family 13 member 4	protein-coding gene	NA	Ectoderm	Brain	0	0	0.0018797	0
Mm Hs	SLC29A4	Choroid plexus cells	FLJ34923|ENT4	0.006	solute carrier family 29 member 4	protein-coding gene	NA	Ectoderm	Brain	0	0	0.0093985	0
Mm Hs	PRLR	Choroid plexus cells	NA	0.013	prolactin receptor	protein-coding gene	NA	Ectoderm	Brain	0	0.826087	0.0106516	0.012659
Mm Hs	CLDN1	Choroid plexus cells	SEMP1|ILVASC	0.01	claudin 1	protein-coding gene	NA	Ectoderm	Brain	0	0.565217	0.0285088	0.00481943
Mm Hs	SLC2A12	Choroid plexus cells	GLUT12	0.001	solute carrier family 2 member 12	protein-coding gene	NA	Ectoderm	Brain	0	0	0	0
Mm Hs	WFIKKN2	Choroid plexus cells	WFIKKNRP|WFDC20B	0	WAP, follistatin/kazal, immunoglobulin, kunitz and netrin domain containing 2	protein-coding gene	NA	Ectoderm	Brain	0	0	0	0
Mm Hs	SLC23A2	Choroid plexus cells	SVCT2|KIAA0238|YSPL2|SLC23A1	0.007	solute carrier family 23 member 2	protein-coding gene	NA	Ectoderm	Brain	0	0	0.000313283	0
Mm Hs	SLC26A11	Choroid plexus cells	NA	0	solute carrier family 26 member 11	protein-coding gene	1	Ectoderm	Brain	0	0	0.00093985	0
Mm Hs	CHMP1A	Choroid plexus cells	KIAA0047|CHMP1|Vps46A|PRSM1|PCOLN3	0.094	charged multivesicular body protein 1A	protein-coding gene	1	Ectoderm	Brain	0	0.0869565	0.0560777	0.100244
Mm Hs	SLC26A4	Chromaffin cells	PDS|DFNB4	0.001	solute carrier family 26 member 4	protein-coding gene	1	Mesoderm	Adrenal glands	0	0	0.00093985	0
Mm Hs	AGRP	Chromaffin cells	Agrt|ART|ASIP2	0.001	agouti related neuropeptide	protein-coding gene	1	Mesoderm	Adrenal glands	0	0	0	0.00160411
Mm Hs	IGF2	Chromaffin cells	FLJ44734|IGF-II|C11orf43	0.013	insulin like growth factor 2	protein-coding gene	1	Mesoderm	Adrenal glands	0	0	0.0463659	0.0008983
Mm Hs	SNAP25	Chromaffin cells	SNAP-25|RIC-4|RIC4|SEC9|bA416N4.2|dJ1068F16.2|SNAP	0.112	synaptosome associated protein 25	protein-coding gene	1	Mesoderm	Adrenal glands	0	0	0.0222431	0
Mm Hs	SLC18A2	Chromaffin cells	SVMT|SVAT|VMAT2	0.006	solute carrier family 18 member A2	protein-coding gene	1	Mesoderm	Adrenal glands	0	0	0.00125313	0
Mm Hs	SNAPIN	Chromaffin cells	BLOC1S7|BORCS3|SNAPAP	0.056	SNAP associated protein	protein-coding gene	1	Mesoderm	Adrenal glands	0	0	0.0592105	0
Mm Hs	PNMT	Chromaffin cells	PENT	0	phenylethanolamine N-methyltransferase	protein-coding gene	1	Mesoderm	Adrenal glands	0	0	0.00093985	0.000320821
Mm Hs	RAPGEF2	Chromaffin cells	PDZ-GEF1|RA-GEF|DKFZP586O1422|KIAA0313|PDZGEF1	0.003	Rap guanine nucleotide exchange factor 2	protein-coding gene	1	Mesoderm	Adrenal glands	0	0	0.00250627	0
Mm Hs	SERPINE1	Chromaffin cells	PAI|PLANH1|PAI1	0.014	serpin family E member 1	protein-coding gene	1	Mesoderm	Adrenal glands	0	0	0.0388471	0
Mm Hs	GJD2	Chromaffin cells	CX36|GJA9	0.005	gap junction protein delta 2	protein-coding gene	1	Mesoderm	Adrenal glands	0	0	0.00595238	0.00500481
Mm Hs	CACNA1D	Chromaffin cells	Cav1.3|CACH3|CACN4|CCHL1A2|CACNL1A2	0.004	calcium voltage-gated channel subunit alpha1 D	protein-coding gene	1	Mesoderm	Adrenal glands	0	0	0.000626566	0.00494065
Mm Hs	PIK3C2A	Chromaffin cells	PI3K-C2alpha	0.006	phosphatidylinositol-4-phosphate 3-kinase catalytic subunit type 2 alpha	protein-coding gene	1	Mesoderm	Adrenal glands	0	0	0.0191103	0.00243824
Mm Hs	NCS1	Chromaffin cells	NCS-1|FREQ	0.122	neuronal calcium sensor 1	protein-coding gene	1	Mesoderm	Adrenal glands	0	0	0.00689223	0.152198
Mm Hs	PLD1	Chromaffin cells	NA	0.004	phospholipase D1	protein-coding gene	1	Mesoderm	Adrenal glands	0	0	0.00219298	0.00468399
Mm Hs	PLD2	Chromaffin cells	NA	0	phospholipase D2	protein-coding gene	1	Mesoderm	Adrenal glands	0	0	0	0.000384986
Mm Hs	DOC2B	Chromaffin cells	DOC2BL	0.002	double C2 domain beta	protein-coding gene	1	Mesoderm	Adrenal glands	0	0	0.00093985	0.00186076
Mm Hs	UNC13A	Chromaffin cells	KIAA1032|Munc13-1	0	unc-13 homolog A	protein-coding gene	1	Mesoderm	Adrenal glands	0	0	0	0
Mm Hs	SLC18A1	Chromaffin cells	CGAT|VMAT1|VAT1	0.001	solute carrier family 18 member A1	protein-coding gene	1	Mesoderm	Adrenal glands	0	0	0.000313283	0
Mm Hs	STX1A	Chromaffin cells	HPC-1|p35-1|STX1	0.013	syntaxin 1A	protein-coding gene	1	Mesoderm	Adrenal glands	0	0	0.00657895	0
Mm Hs	NPY	Chromaffin cells	PYY4	0.015	neuropeptide Y	protein-coding gene	1	Mesoderm	Adrenal glands	0	0	0.0056391	0.0170677
Mm Hs	NTRK1	Chromaffin cells	TRKA|MTC	0.004	neurotrophic receptor tyrosine kinase 1	protein-coding gene	1	Mesoderm	Adrenal glands	0	0	0	0.00474816
Mm Hs	P2RY1	Chromaffin cells	P2Y1|SARCC	0.003	purinergic receptor P2Y1	protein-coding gene	1	Mesoderm	Adrenal glands	0	0	0.00219298	0.00314405
Mm Hs	SLC12A2	Chromaffin cells	NKCC1|BSC|BSC2|PPP1R141	0.074	solute carrier family 12 member 2	protein-coding gene	1	Mesoderm	Adrenal glands	0	0	0.0501253	0
Mm Hs	CHGA	Chromaffin cells	NA	0.057	chromogranin A	protein-coding gene	1	Mesoderm	Adrenal glands	0	0	0.0379073	0.0622393
Mm Hs	PLAT	Chromaffin cells	NA	0.057	plasminogen activator, tissue type	protein-coding gene	1	Mesoderm	Adrenal glands	0	0	0.035401	0.0638434
Mm Hs	SEC14L3	Ciliated cells	TAP2	0.006	SEC14 like lipid binding 3	protein-coding gene	1	Endoderm	Lungs	0	0	0	0
Mm Hs	CCDC153	Ciliated cells	LOC283152	0.006	coiled-coil domain containing 153	protein-coding gene	NA	Endoderm	Lungs	0	1	0.00156642	0.00763702
Mm	DYNLT1C	Ciliated cells	NA	0.008	dynein light chain Tctex-type 1C	protein coding gene	NA	Endoderm	Lungs	0	0	0	0.0107175
Mm Hs	FAM161A	Ciliated cells	FLJ13305|RP28	0.009	FAM161A, centrosomal protein	protein-coding gene	NA	Endoderm	Lungs	0	1	0.0194236	0.00699525
Mm Hs	TMEM212	Ciliated cells	FLJ23172	0.006	transmembrane protein 212	protein-coding gene	NA	Endoderm	Lungs	0	0	0.000313283	0
Mm Hs	USMG5	Ciliated cells	NA	0.022	upregulated during skeletal muscle growth 5	protein coding gene	NA	Endoderm	Lungs	0	0	0.023183	0
Mm Hs	CCDC181	Ciliated cells	FLJ25846|C1orf114	0.013	coiled-coil domain containing 181	protein-coding gene	NA	Endoderm	Lungs	0	0.666667	0.0297619	0.00981902
Mm	CES1D	Ciliated cells	NA	0.016	carboxylesterase 1D	protein coding gene	NA	Endoderm	Lungs	0	1	0	0.0198948
Mm Hs	FOXJ1	Ciliated cells	HFH-4|HFH4|FKHL13	0.01	forkhead box J1	protein-coding gene	1	Endoderm	Lungs	0	0.666667	0.00877193	0.0112309
Mm Hs	CCDC17	Ciliated cells	FLJ33084	0.001	coiled-coil domain containing 17	protein-coding gene	NA	Endoderm	Lungs	0	0.666667	0.0018797	0.000834296
Mm Hs	CCDC39	Ciliated cells	DKFZp434A128|CILD14|FAP59	0.007	coiled-coil domain containing 39	protein-coding gene	NA	Endoderm	Lungs	0	1	0.0156642	0.00500578
Mm	FAM177A	Ciliated cells	NA	0	family with sequence similarity 177, member A	protein coding gene	NA	Endoderm	Lungs	0	0	0	0
Mm Hs	ODF3B	Ciliated cells	NA	0.009	outer dense fiber of sperm tails 3B	protein-coding gene	NA	Endoderm	Lungs	0	0.666667	0.0219298	0.00725196
Mm Hs	CYP2S1	Ciliated cells	NA	0.004	cytochrome P450 family 2 subfamily S member 1	protein-coding gene	NA	Endoderm	Lungs	0	1	0.0056391	0.00429983
Mm Hs	LRRC23	Ciliated cells	B7|LRPB7	0.008	leucine rich repeat containing 23	protein-coding gene	NA	Endoderm	Lungs	0	0	0.0100251	0.00834296
Mm Hs	SCGB1A1	Ciliated cells	CC10|CCSP|CC16|UGB	0.028	secretoglobin family 1A member 1	protein-coding gene	NA	Endoderm	Lungs	0	0	0.0109649	0
Mm Hs	APPL2	Ciliated cells	FLJ10659|DIP13B	0.011	adaptor protein, phosphotyrosine interacting with PH domain and leucine zipper 2	protein-coding gene	NA	Endoderm	Lungs	0	0.333333	0.00595238	0.0126428
Mm Hs	TUBB4B	Ciliated cells	Beta2|TUBB2C	0.276	tubulin beta 4B class IVb	protein-coding gene	1	Endoderm	Lungs	0	0	0.338346	0
Mm Hs	SYT2	Clara cells	NA	0.002	synaptotagmin 2	protein-coding gene	1	Endoderm	Lungs	0	0	0	0
Mm Hs	CYP2E1	Clara cells	CYP2E	0.003	cytochrome P450 family 2 subfamily E member 1	protein-coding gene	1	Endoderm	Lungs	0	0	0.00439009	0.00341099
Mm Hs	SCGB1A1	Clara cells	CC10|CCSP|CC16|UGB	0.028	secretoglobin family 1A member 1	protein-coding gene	1	Endoderm	Lungs	1	0	0.0100345	0
Mm Hs	FOXM1	Clara cells	HFH-11|trident|HNF-3|INS-1|MPP2|MPHOSPH2|TGT3|FKHL16	0.001	forkhead box M1	protein-coding gene	1	Endoderm	Lungs	0	0	0	0.00167332
Mm	CYP2F2	Clara cells	NA	0.008	cytochrome P450, family 2, subfamily f, polypeptide 2	protein coding gene	1	Endoderm	Lungs	0	0.87234	0	0.00682198
Mm Hs	CTSE	Clara cells	NA	0.009	cathepsin E	protein-coding gene	1	Endoderm	Lungs	0	0	0.00878018	0.00901017
Mm Hs	MUC5B	Clara cells	MG1	0.002	mucin 5B, oligomeric mucus/gel-forming	protein-coding gene	1	Endoderm	Lungs	0	0.12766	0.00940734	0.000128717
Mm Hs	SCGB3A2	Clara cells	UGRP1|LU103|PNSP1	0.008	secretoglobin family 3A member 2	protein-coding gene	1	Endoderm	Lungs	1	0	0.0084666	0
Mm Hs	SFTPC	Clara cells	SP-C|PSP-C|SMDP2|BRICD6|SFTP2	0.029	surfactant protein C	protein-coding gene	1	Endoderm	Lungs	1	0	0.022264	0
Mm Hs	MUC1	Clara cells	CD227|PEM|ADMCKD|ADMCKD1|MCKD|MCKD1	0.016	mucin 1, cell surface associated	protein-coding gene	1	Endoderm	Lungs	0.666667	0.340426	0.0322985	0.0115201
Mm Hs	CYP4B1	Clara cells	NA	0.018	cytochrome P450 family 4 subfamily B member 1	protein-coding gene	1	Endoderm	Lungs	0.666667	0.659574	0.0122295	0.0171837
Mm Hs	ALDH1A1	Clara cells	RALDH1|PUMB1|ALDH1	0.039	aldehyde dehydrogenase 1 family member A1	protein-coding gene	1	Endoderm	Lungs	0	0.851064	0.0881154	0.0262582
Mm Hs	BPIFA1	Clara cells	LUNX|bA49G10.5|SPLUNC1|PLUNC	0.006	BPI fold containing family A member 1	protein-coding gene	1	Endoderm	Lungs	0	0.319149	0.00407651	0.00572789
Mm Hs	SCGB3A1	Clara cells	UGRP2|HIN-1|HIN1|LU105|PnSP-2	0.006	secretoglobin family 3A member 1	protein-coding gene	1	Endoderm	Lungs	0.666667	0	0.0109752	0
Mm Hs	MUC4	Clara cells	NA	0.005	mucin 4, cell surface associated	protein-coding gene	1	Endoderm	Lungs	0	0	0.0166196	0.00263869
Mm Hs	AHR	Clara cells	bHLHe76	0.007	aryl hydrocarbon receptor	protein-coding gene	1	Endoderm	Lungs	0	0.0638298	0.0112888	0.00675763
Mm Hs	MMP28	Clara cells	MMP-25|MM28|EPILYSIN|MMP-28	0	matrix metallopeptidase 28	protein-coding gene	1	Endoderm	Lungs	0	0	0.00188147	6.43583e-05
Mm Hs	LEPR	Clara cells	OBR|CD295	0.005	leptin receptor	protein-coding gene	1	Endoderm	Lungs	0	0	0.00783945	0.00431201
Mm Hs	ERN1	Clara cells	IRE1|IRE1P	0.002	endoplasmic reticulum to nucleus signaling 1	protein-coding gene	1	Endoderm	Lungs	0	0	0.00595798	0.00122281
Mm Hs	SFTPA1	Clara cells	SP-A|SP-A1|COLEC4|SFTP1	0.015	surfactant protein A1	protein-coding gene	1	Endoderm	Lungs	0.666667	0	0.0172468	0
Mm Hs	CARM1	Clara cells	PRMT4	0	coactivator associated arginine methyltransferase 1	protein-coding gene	1	Endoderm	Lungs	0	0	0	0.000450508
Mm	CYP2B10	Clara cells	NA	0.004	cytochrome P450, family 2, subfamily b, polypeptide 10	protein coding gene	1	Endoderm	Lungs	0	0.0212766	0	0.00456944
Mm Hs	RAB3D	Clara cells	RAB16|D2-2|RAD3D|GOV	0.015	RAB3D, member RAS oncogene family	protein-coding gene	1	Endoderm	Lungs	0	0	0	0
Mm Hs	SFTPD	Clara cells	SP-D|COLEC7|SFTP4	0.01	surfactant protein D	protein-coding gene	1	Endoderm	Lungs	0.333333	0	0.00407651	0
Mm Hs	KCNE3	Crypt cells	MiRP2	0.01	potassium voltage-gated channel subfamily E regulatory subunit 3	protein-coding gene	1	Endoderm	GI tract	0	0	0.000626566	0.0121912
Mm Hs	KCNQ1	Crypt cells	Kv7.1|KCNA8|KVLQT1|JLNS1|LQT1|LQT|KCNA9	0.004	potassium voltage-gated channel subfamily Q member 1	protein-coding gene	1	Endoderm	GI tract	0	0	0.00093985	0.00532563
Mm Hs	OLFM4	Crypt cells	OlfD|GW112	0.013	olfactomedin 4	protein-coding gene	1	Endoderm	GI tract	0	0	0.0153509	0.0126404
Mm Hs	PROM1	Crypt cells	AC133|CD133|RP41|CORD12|PROML1|STGD4	0.021	prominin 1	protein-coding gene	1	Endoderm	GI tract	0	0	0.00720551	0.0241899
Mm Hs	LGR5	Crypt cells	HG38|FEX|GPR67|GPR49	0.002	leucine rich repeat containing G protein-coupled receptor 5	protein-coding gene	1	Endoderm	GI tract	0	0	0.000313283	0.00198909
Mm Hs	EPHB2	Crypt cells	Hek5|Tyro5|DRT|EPHT3	0.002	EPH receptor B2	protein-coding gene	1	Endoderm	GI tract	0	0	0.00469925	0.00198909
Mm Hs	ASCL2	Crypt cells	HASH2|bHLHa45	0.005	achaete-scute family bHLH transcription factor 2	protein-coding gene	1	Endoderm	GI tract	0	0	0.0075188	0.00481232
Mm Hs	BMI1	Crypt cells	RNF51|PCGF4	0.009	BMI1 proto-oncogene, polycomb ring finger	protein-coding gene	1	Endoderm	GI tract	0	0	0.00532581	0.00930382
Mm Hs	HOPX	Crypt cells	LAGY|OB1|NECC1|SMAP31	0.033	HOP homeobox	protein-coding gene	1	Endoderm	GI tract	0	0	0.091792	0.022265
Mm Hs	LRIG1	Crypt cells	LIG-1|DKFZP586O1624|LIG1	0.004	leucine rich repeats and immunoglobulin like domains 1	protein-coding gene	1	Endoderm	GI tract	0	0	0.00156642	0.00442733
Mm Hs	TERT	Crypt cells	TRT|TCS1|hEST2|EST2	0	telomerase reverse transcriptase	protein-coding gene	1	Endoderm	GI tract	0	0	0	0
Mm Hs	MSI1	Crypt cells	NA	0.022	musashi RNA binding protein 1	protein-coding gene	1	Endoderm	GI tract	0	0	0.0253759	0.0216234
Mm Hs	SMOC2	Crypt cells	SMAP2	0.026	SPARC related modular calcium binding 2	protein-coding gene	1	Endoderm	GI tract	0	0	0.0178571	0
Mm Hs	TNFRSF19	Crypt cells	TAJ-alpha|TROY|TAJ|TRADE	0.017	TNF receptor superfamily member 19	protein-coding gene	1	Endoderm	GI tract	0	0	0.00156642	0
Mm Hs	SLC12A2	Crypt cells	NKCC1|BSC|BSC2|PPP1R141	0.074	solute carrier family 12 member 2	protein-coding gene	1	Endoderm	GI tract	0	0	0.0501253	0
Mm Hs	AXIN2	Crypt cells	MGC126582|DKFZp781B0869	0.006	axin 2	protein-coding gene	1	Endoderm	GI tract	0	0	0.000626566	0.00802053
Mm Hs	XCL1	Decidual cells	LPTN|ATAC|SCM-1a|SCM-1|LTN|SCYC1	0.006	X-C motif chemokine ligand 1	protein-coding gene	NA	NA	Reproductive	1	0	0.00971482	0
Mm Hs	IGFBP1	Decidual cells	IGF-BP25|AFBP|hIGFBP-1|PP12	0.004	insulin like growth factor binding protein 1	protein-coding gene	NA	NA	Reproductive	1	0	0.0166092	0.00121928
Hs	XCL2	Decidual cells	SCM-1b|SCYC2	0.002	X-C motif chemokine ligand 2	protein-coding gene	NA	NA	Reproductive	1	0	0.0103416	0
Mm Hs	CTSW	Decidual cells	NA	0.026	cathepsin W	protein-coding gene	NA	NA	Reproductive	1	1	0.0614228	0.0193159
Hs	IL32	Decidual cells	NK4|TAIF|TAIFb|TAIFd	0.036	interleukin 32	protein-coding gene	NA	NA	Reproductive	1	0	0.204638	0
Mm Hs	TRDC	Decidual cells	NA	0.011	T cell receptor delta constant	other	NA	NA	Reproductive	1	0	0.0253839	0
Mm Hs	KLRC1	Decidual cells	NKG2-A|NKG2-B|CD159a|NKG2	0.004	killer cell lectin like receptor C1	protein-coding gene	NA	NA	Reproductive	1	0	0.0084613	0.00275942
Mm Hs	PRL	Decidual cells	NA	0.004	prolactin	protein-coding gene	NA	NA	Reproductive	1	0	0.0103416	0.00340114
Mm Hs	CST7	Decidual cells	NA	0.028	cystatin F	protein-coding gene	NA	NA	Reproductive	0	1	0.0692573	0.01861
Mm Hs	AREG	Decidual cells	SDGF|AREGB	0.031	amphiregulin	protein-coding gene	NA	NA	Reproductive	1	1	0.100282	0.0143105
Mm Hs	PDX1	Delta cells	IDX-1|STF-1|PDX-1|MODY4|IPF1	0.005	pancreatic and duodenal homeobox 1	protein-coding gene	1	Endoderm	Pancreas	0.125	0.7	0.00565327	0.00430177
Mm Hs	FFAR4	Delta cells	PGR4|GPR129|GPR120|O3FAR1	0.005	free fatty acid receptor 4	protein-coding gene	1	Endoderm	Pancreas	0.25	0.9	0.00408291	0.00430177
Mm Hs	SST	Delta cells	SMST	0.027	somatostatin	protein-coding gene	1	Endoderm	Pancreas	1	0	0.0452261	0
Mm Hs	PCSK9	Delta cells	NARC-1|FH3|HCHOLA3	0.005	proprotein convertase subtilisin/kexin type 9	protein-coding gene	1	Endoderm	Pancreas	0	0	0.00031407	0.0059069
Mm Hs	RBP4	Delta cells	NA	0.032	retinol binding protein 4	protein-coding gene	1	Endoderm	Pancreas	0.875	0	0.03549	0
Mm Hs	PAX4	Delta cells	MODY9	0.001	paired box 4	protein-coding gene	1	Endoderm	Pancreas	0	0	0	0.00102729
Mm Hs	RESP18	Delta cells	NA	0.062	regulated endocrine specific protein 18	protein-coding gene	1	Endoderm	Pancreas	0	0	0	0
Mm Hs	HHEX	Delta cells	HEX|HOX11L-PEN|PRHX	0.037	hematopoietically expressed homeobox	protein-coding gene	1	Endoderm	Pancreas	1	1	0.0204146	0.0389727
Mm Hs	ISL1	Delta cells	Isl-1|ISLET1	0.028	ISL LIM homeobox 1	protein-coding gene	1	Endoderm	Pancreas	1	1	0.0109925	0.0307544
Mm Hs	SCGN	Delta cells	SECRET|DJ501N12.8|SEGN|CALBL	0.014	secretagogin, EF-hand calcium binding protein	protein-coding gene	1	Endoderm	Pancreas	0.875	0	0.0276382	0
Mm Hs	KCNK16	Delta cells	K2p16.1|TALK-1|TALK1	0.007	potassium two pore domain channel subfamily K member 16	protein-coding gene	1	Endoderm	Pancreas	0.125	1	0.00753769	0.00603531
Mm Hs	IAPP	Delta cells	AMYLIN	0.023	islet amyloid polypeptide	protein-coding gene	1	Endoderm	Pancreas	0.75	1	0.040201	0.0199679
Mm Hs	FXYD2	Delta cells	MGC12372|ATP1G1|HOMG2	0.025	FXYD domain containing ion transport regulator 2	protein-coding gene	1	Endoderm	Pancreas	0	0	0.00439698	0.030626
Mm Hs	NPTX2	Delta cells	NA	0.008	neuronal pentraxin 2	protein-coding gene	1	Endoderm	Pancreas	0	0	0.0182161	0.00686998
Hs	GPC5-AS1	Delta cells	NA	0.001	GPC5 antisense RNA 1	non-coding RNA	1	Endoderm	Pancreas	0.5	0	0.00282663	0
Mm Hs	UCP2	Delta cells	SLC25A8|BMIQ4	0.013	uncoupling protein 2	protein-coding gene	1	Endoderm	Pancreas	0.125	0	0.00471106	0
Mm Hs	LEPR	Delta cells	OBR|CD295	0.005	leptin receptor	protein-coding gene	1	Endoderm	Pancreas	0	0	0.00785176	0.00430177
Mm Hs	BAIAP3	Delta cells	BAP3|KIAA0734	0.003	BAI1 associated protein 3	protein-coding gene	1	Endoderm	Pancreas	0	0.1	0	0.00423756
Hs	MS4A8	Delta cells	CD20L5|MS4A8B	0.001	membrane spanning 4-domains A8	protein-coding gene	1	Endoderm	Pancreas	0	0	0.00376884	0
Mm Hs	CASR	Delta cells	FHH|NSHPT|GPRC2A|HHC|HHC1	0.001	calcium sensing receptor	protein-coding gene	1	Endoderm	Pancreas	0	0.1	0.00219849	0.000449438
Mm Hs	BCHE	Delta cells	CHE2	0.003	butyrylcholinesterase	protein-coding gene	1	Endoderm	Pancreas	0	0	0.0053392	0.00243981
Mm Hs	GABRB3	Delta cells	NA	0.025	gamma-aminobutyric acid type A receptor beta3 subunit	protein-coding gene	1	Endoderm	Pancreas	0.125	0.2	0.00408291	0.0303692
Mm Hs	UNC5B	Delta cells	UNC5H2|p53RDL1	0.002	unc-5 netrin receptor B	protein-coding gene	1	Endoderm	Pancreas	0	0	0	0
Mm Hs	EDN3	Delta cells	ET3	0.003	endothelin 3	protein-coding gene	1	Endoderm	Pancreas	0.125	0	0.00219849	0.00378812
Mm Hs	PRG4	Delta cells	JCAP|SZP|HAPO|bG174L6.2|FLJ32635|CACP	0.004	proteoglycan 4	protein-coding gene	1	Endoderm	Pancreas	0	0	0.00157035	0.00443018
Mm Hs	GHSR	Delta cells	NA	0	growth hormone secretagogue receptor	protein-coding gene	1	Endoderm	Pancreas	0	0	0	0
Mm Hs	FRZB	Delta cells	FRZB-PEN|FRZB1|SRFP3|FRP-3|SFRP3|FRE|FRITZ|FRZB-1|FZRB|hFIZ	0.012	frizzled related protein	protein-coding gene	1	Endoderm	Pancreas	0.125	0.8	0.0301508	0.00744783
Mm Hs	PCSK1	Delta cells	PC1|NEC1	0.008	proprotein convertase subtilisin/kexin type 1	protein-coding gene	1	Endoderm	Pancreas	0.75	0.4	0.00753769	0.0082183
Mm Hs	GABRG2	Delta cells	NA	0.024	gamma-aminobutyric acid type A receptor gamma2 subunit	protein-coding gene	1	Endoderm	Pancreas	0	0	0.00125628	0.0297271
Mm Hs	POU3F1	Delta cells	OCT6|SCIP|OTF6	0.013	POU class 3 homeobox 1	protein-coding gene	1	Endoderm	Pancreas	0	0	0.00031407	0.0167576
Mm Hs	BHLHE41	Delta cells	DEC2|SHARP-1|SHARP1|bHLHe41|BHLHB3	0.031	basic helix-loop-helix family member e41	protein-coding gene	1	Endoderm	Pancreas	0	0.1	0.00753769	0.0371108
Mm Hs	EHF	Delta cells	ESE3|ESEJ	0.024	ETS homologous factor	protein-coding gene	1	Endoderm	Pancreas	0	0.4	0.0515075	0.019069
Mm Hs	LCORL	Delta cells	MLR1|FLJ30696	0.015	ligand dependent nuclear receptor corepressor like	protein-coding gene	1	Endoderm	Pancreas	0	0	0.0113065	0.0157303
Mm Hs	ETV1	Delta cells	ER81	0.037	ETS variant 1	protein-coding gene	1	Endoderm	Pancreas	0.125	0.8	0.00785176	0.0445586
Mm Hs	IL6	Dendritic cells	IL-6|BSF2|HSF|IFNB2	0.007	interleukin 6	protein-coding gene	1	Mesoderm	Immune system	0	0	0.0141215	0.0064981
Mm Hs	CD86	Dendritic cells	B7.2|B7-2|CD28LG2	0.026	CD86 molecule	protein-coding gene	1	Mesoderm	Immune system	0.204082	0.642857	0.00295567	0.0275365
Mm Hs	CD83	Dendritic cells	HB15|BL11	0.045	CD83 molecule	protein-coding gene	1	Mesoderm	Immune system	0.44898	0.857143	0.0187192	0.045358
Hs	CD1A	Dendritic cells	NA	0	CD1a molecule	protein-coding gene	1	Mesoderm	Immune system	0	0	0	0
Mm Hs	CR2	Dendritic cells	CD21|C3DR	0.001	complement C3d receptor 2	protein-coding gene	1	Mesoderm	Immune system	0	0	0.000985222	0.000579039
Mm Hs	TLR9	Dendritic cells	CD289	0	toll like receptor 9	protein-coding gene	1	Mesoderm	Immune system	0	0	0	0
Hs	CD1C	Dendritic cells	NA	0.001	CD1c molecule	protein-coding gene	1	Mesoderm	Immune system	0.0952381	0	0.000656814	0
Hs	CD209	Dendritic cells	DC-SIGN|CDSIGN|DC-SIGN1|CLEC4L	0	CD209 molecule	protein-coding gene	1	Mesoderm	Immune system	0	0	0	0
Mm Hs	LAMP3	Dendritic cells	TSC403|DC-LAMP|DCLAMP|CD208	0.008	lysosomal associated membrane protein 3	protein-coding gene	1	Mesoderm	Immune system	0.0340136	0	0.0124795	0.00688413
Hs	CD1B	Dendritic cells	NA	0	CD1b molecule	protein-coding gene	1	Mesoderm	Immune system	0	0	0	0
Mm Hs	TREM2	Dendritic cells	TREM-2|Trem2a|Trem2b|Trem2c	0.042	triggering receptor expressed on myeloid cells 2	protein-coding gene	1	Mesoderm	Immune system	0.0272109	0	0.00558292	0
Mm Hs	FABP4	Dendritic cells	A-FABP|aP2	0.028	fatty acid binding protein 4	protein-coding gene	1	Mesoderm	Immune system	0.0340136	0.0238095	0.0091954	0.0332626
Mm Hs	S100A9	Dendritic cells	MIF|NIF|LIAG|MRP14|MAC387|CGLB|CAGB	0.061	S100 calcium binding protein A9	protein-coding gene	1	Mesoderm	Immune system	0.517007	0	0.0834154	0
Mm Hs	ARG1	Dendritic cells	NA	0.007	arginase 1	protein-coding gene	1	Mesoderm	Immune system	0	0	0.00361248	0.00720582
Hs	HLA-DRA	Dendritic cells	HLA-DRA1	0.039	major histocompatibility complex, class II, DR alpha	protein-coding gene	1	Mesoderm	Immune system	1	0	0.174384	0
Hs	HLA-DQA1	Dendritic cells	HLA-DQA	0.01	major histocompatibility complex, class II, DQ alpha 1	protein-coding gene	NA	Mesoderm	Immune system	0.55102	0	0.0272578	0
Hs	HLA-DMB	Dendritic cells	D6S221E|RING7	0.009	major histocompatibility complex, class II, DM beta	protein-coding gene	1	Mesoderm	Immune system	0.482993	0	0.0229885	0
Hs	HLA-DMA	Dendritic cells	D6S222E|RING6	0.022	major histocompatibility complex, class II, DM alpha	protein-coding gene	1	Mesoderm	Immune system	0.809524	0	0.090312	0
Hs	HLA-DQB1	Dendritic cells	HLA-DQB	0.012	major histocompatibility complex, class II, DQ beta 1	protein-coding gene	1	Mesoderm	Immune system	0.632653	0	0.0374384	0
Mm Hs	CLEC10A	Dendritic cells	HML2|HML|CD301|CLECSF14	0.01	C-type lectin domain containing 10A	protein-coding gene	1	Mesoderm	Immune system	0.238095	0	0.000985222	0.00971498
Hs	HLA-DRB1	Dendritic cells	HLA-DR1B	0.033	major histocompatibility complex, class II, DR beta 1	protein-coding gene	1	Mesoderm	Immune system	0.986395	0	0.141215	0
Hs	HLA-DPA1	Dendritic cells	HLA-DP1A	0.031	major histocompatibility complex, class II, DP alpha 1	protein-coding gene	1	Mesoderm	Immune system	1	0	0.130706	0
Hs	HLA-DPB1	Dendritic cells	HLA-DP1B	0.032	major histocompatibility complex, class II, DP beta 1	protein-coding gene	1	Mesoderm	Immune system	1	0	0.137603	0
Mm Hs	DNASE1L3	Dendritic cells	DNAS1L3|LSD	0.015	deoxyribonuclease 1 like 3	protein-coding gene	1	Mesoderm	Immune system	0.0952381	0.571429	0.00591133	0.0147333
Mm Hs	CLEC9A	Dendritic cells	UNQ9341|HEEE9341|CD370|DNGR-1	0.002	C-type lectin domain containing 9A	protein-coding gene	1	Mesoderm	Immune system	0.0612245	0.452381	0.00131363	0.000193013
Hs	LILRB2	Dendritic cells	LIR-2|ILT4|MIR-10|LIR2|CD85d|MIR10	0.002	leukocyte immunoglobulin like receptor B2	protein-coding gene	NA	Mesoderm	Immune system	0.190476	0	0.000985222	0
Mm Hs	ETV6	Dendritic cells	TEL	0.015	ETS variant 6	protein-coding gene	1	Mesoderm	Immune system	0.251701	0.238095	0.0394089	0.00720582
Mm Hs	CD163	Dendritic cells	MM130|SCARI1	0.005	CD163 molecule	protein-coding gene	1	Mesoderm	Immune system	0.0952381	0	0.00295567	0.00431062
Mm Hs	CXCR4	Dendritic cells	LESTR|NPY3R|HM89|NPYY3R|D2S201E|fusin|HSY3RR|CD184	0.04	C-X-C motif chemokine receptor 4	protein-coding gene	1	Mesoderm	Immune system	0.455782	0.047619	0.185878	0.00868558
Hs	CXCL8	Dendritic cells	SCYB8|LUCT|LECT|MDNCF|TSG-1|IL-8|NAP-1|3-10C|MONAP|AMCF-I|LYNAP|NAF|b-ENAP|GCP-1|K60|GCP1|IL8	0.02	C-X-C motif chemokine ligand 8	protein-coding gene	1	Mesoderm	Immune system	0.360544	0	0.107061	0
Mm Hs	VSIG4	Dendritic cells	Z39IG	0.005	V-set and immunoglobulin domain containing 4	protein-coding gene	1	Mesoderm	Immune system	0.204082	0	0.00426929	0
Mm Hs	NR4A3	Dendritic cells	CSMF|MINOR	0.01	nuclear receptor subfamily 4 group A member 3	protein-coding gene	1	Mesoderm	Immune system	0.102041	0.214286	0.00788177	0.00900727
Mm Hs	CCR7	Dendritic cells	BLR2|CDw197|CD197|CMKBR7|EBI1	0.016	C-C motif chemokine receptor 7	protein-coding gene	1	Mesoderm	Immune system	0.0544218	0.428571	0.0413793	0.010294
Mm Hs	TRAF1	Dendritic cells	EBI6	0.01	TNF receptor associated factor 1	protein-coding gene	1	Mesoderm	Immune system	0.0204082	0	0.00525452	0
Mm Hs	RELB	Dendritic cells	REL-B	0.015	RELB proto-oncogene, NF-kB subunit	protein-coding gene	1	Mesoderm	Immune system	0.0612245	0	0.0144499	0
Mm Hs	BATF3	Dendritic cells	JUNDM1|SNFT	0.008	basic leucine zipper ATF-like transcription factor 3	protein-coding gene	1	Mesoderm	Immune system	0.0612245	0.904762	0.00656814	0.00469665
Mm Hs	CCL22	Dendritic cells	STCP-1|ABCD-1|DC/B-CK|A-152E5.1|MGC34554|SCYA22	0.002	C-C motif chemokine ligand 22	protein-coding gene	1	Mesoderm	Immune system	0.00680272	0.452381	0.000656814	0.000900727
Mm Hs	SLAMF7	Dendritic cells	CRACC|19A|CS1|CD319	0.013	SLAM family member 7	protein-coding gene	1	Mesoderm	Immune system	0.0204082	0	0.00689655	0
Mm Hs	XCR1	Dendritic cells	GPR5|CCXCR1	0.001	X-C motif chemokine receptor 1	protein-coding gene	1	Mesoderm	Immune system	0.0136054	0	0	0
Mm	H2-DMA	Dendritic cells	NA	0.065	histocompatibility 2, class II, locus DMa	protein coding gene	1	Mesoderm	Immune system	0	0.714286	0	0.0754681
Mm Hs	CXCL16	Dendritic cells	SR-PSOX|CXCLG16|SRPSOX	0.048	C-X-C motif chemokine ligand 16	protein-coding gene	1	Mesoderm	Immune system	0.265306	0.904762	0.0561576	0.0431706
Mm Hs	SCIMP	Dendritic cells	DTFT5783|UNQ5783|FLJ32580|MGC163426|MGC163428|C17orf87	0.008	SLP adaptor and CSK interacting membrane protein	protein-coding gene	1	Mesoderm	Immune system	0.0136054	0	0.000985222	0
Mm Hs	FCGR2B	Dendritic cells	CD32B	0.031	Fc fragment of IgG receptor IIb	protein-coding gene	1	Mesoderm	Immune system	0.0748299	0.404762	0.00131363	0.035064
Mm Hs	FGD2	Dendritic cells	ZFYVE4	0.017	FYVE, RhoGEF and PH domain containing 2	protein-coding gene	NA	Mesoderm	Immune system	0.176871	0.47619	0.00361248	0.0171782
Mm Hs	RAB7B	Dendritic cells	MGC9726|MGC16212	0.013	RAB7B, member RAS oncogene family	protein-coding gene	1	Mesoderm	Immune system	0.0272109	0	0.000985222	0
Mm Hs	NAAA	Dendritic cells	ASAHL	0.025	N-acylethanolamine acid amidase	protein-coding gene	1	Mesoderm	Immune system	0.217687	0.5	0.00426929	0.0266358
Mm Hs	HCK	Dendritic cells	JTK9	0.031	HCK proto-oncogene, Src family tyrosine kinase	protein-coding gene	1	Mesoderm	Immune system	0.401361	0.595238	0.0045977	0.0322332
Mm Hs	CD180	Dendritic cells	RP105|Ly78|LY64	0.012	CD180 molecule	protein-coding gene	1	Mesoderm	Immune system	0	0.333333	0.000985222	0.0133822
Mm	RETNLA	Dendritic cells	NA	0.004	resistin like alpha	protein coding gene	NA	Mesoderm	Immune system	NA	NA	NA	NA
Mm Hs	HFE	Dendritic cells	HLA-H	0.017	homeostatic iron regulator	protein-coding gene	NA	Mesoderm	Immune system	0	0.452381	0.000328407	0.020202
Mm Hs	CCR2	Dendritic cells	CC-CKR-2|CKR2|MCP-1-R|CD192|FLJ78302|CMKBR2	0.022	C-C motif chemokine receptor 2	protein-coding gene	1	Mesoderm	Immune system	0	0.452381	0	0.025156
Mm Hs	RYR1	Dendritic cells	RYR|PPP1R137|MHS|MHS1|CCO	0.002	ryanodine receptor 1	protein-coding gene	1	Mesoderm	Immune system	0	0	0.00164204	0
Mm Hs	ITGAE	Dendritic cells	CD103|HUMINAE	0.033	integrin subunit alpha E	protein-coding gene	1	Mesoderm	Immune system	0.047619	0.238095	0.132677	0.00514701
Mm Hs	SEMA4A	Dendritic cells	SemB|FLJ12287|CORD10|SEMAB	0.013	semaphorin 4A	protein-coding gene	1	Mesoderm	Immune system	0.047619	0	0.00229885	0
Mm Hs	DPP4	Dendritic cells	CD26|ADCP2	0.02	dipeptidyl peptidase 4	protein-coding gene	1	Mesoderm	Immune system	0	0.428571	0.0137931	0.020202
Mm Hs	SLAMF8	Dendritic cells	BLAME|SBBI42|CD353	0.003	SLAM family member 8	protein-coding gene	1	Mesoderm	Immune system	0	0	0.00197044	0
Mm Hs	CXCR3	Dendritic cells	CKR-L2|CMKAR3|IP10-R|MigR|CD183|GPR9	0.005	C-X-C motif chemokine receptor 3	protein-coding gene	NA	Mesoderm	Immune system	0	0.285714	0.00558292	0.00398893
Mm Hs	BTLA	Dendritic cells	BTLA1|CD272	0.001	B and T lymphocyte associated	protein-coding gene	1	Mesoderm	Immune system	0	0.357143	0.000328407	0.000579039
Mm Hs	FLT3	Dendritic cells	FLK2|CD135	0.009	fms related tyrosine kinase 3	protein-coding gene	1	Mesoderm	Immune system	0.0136054	0.761905	0.000328407	0.00720582
Mm Hs	TLR3	Dendritic cells	CD283	0.003	toll like receptor 3	protein-coding gene	1	Mesoderm	Immune system	0	0	0.00755337	0
Mm	H2-M2	Dendritic cells	NA	0.002	histocompatibility 2, M region locus 2	protein coding gene	1	Mesoderm	Immune system	0	0.285714	0	0.00173712
Mm Hs	ITGAX	Dendritic cells	CD11c|CD11C	0.007	integrin subunit alpha X	protein-coding gene	1	Mesoderm	Immune system	0.183673	0.166667	0.00821018	0.00482532
Mm Hs	GPR132	Dendritic cells	G2A	0.009	G protein-coupled receptor 132	protein-coding gene	1	Mesoderm	Immune system	0.00680272	0.595238	0	0.00920028
Mm Hs	ADAM19	Dendritic cells	MLTNB	0.013	ADAM metallopeptidase domain 19	protein-coding gene	1	Mesoderm	Immune system	0.122449	0.238095	0.0190476	0.0107444
None	AMICA1	Dendritic cells	NA	0.015	NA	NA	1	Mesoderm	Immune system	0	0.47619	0	0.0167921
Mm Hs	AP1S3	Dendritic cells	NA	0.003	adaptor related protein complex 1 subunit sigma 3	protein-coding gene	1	Mesoderm	Immune system	0	0.166667	0.00361248	0.00225182
Mm Hs	ASS1	Dendritic cells	CTLN1|ASS	0.048	argininosuccinate synthase 1	protein-coding gene	1	Mesoderm	Immune system	0	0.52381	0.0426929	0.0472882
Mm Hs	ADGRG5	Dendritic cells	PGR27|GPR114	0	adhesion G protein-coupled receptor G5	protein-coding gene	1	Mesoderm	Immune system	0	0	0.000328407	0.000193013
Mm Hs	GPR68	Dendritic cells	OGR1	0	G protein-coupled receptor 68	protein-coding gene	1	Mesoderm	Immune system	0	0.0238095	0	0.000128675
Mm	H2-EB2	Dendritic cells	NA	0	histocompatibility 2, class II antigen E beta2	protein coding gene	1	Mesoderm	Immune system	0	0.142857	0	0.000193013
Mm Hs	KIT	Dendritic cells	CD117|SCFR|C-Kit|PBT	0.015	KIT proto-oncogene receptor tyrosine kinase	protein-coding gene	1	Mesoderm	Immune system	0	0.0714286	0.00262726	0.0184006
Mm	KLRI1	Dendritic cells	NA	0	killer cell lectin-like receptor family I member 1	protein coding gene	1	Mesoderm	Immune system	0	0.0238095	0	6.43376e-05
Mm Hs	KMO	Dendritic cells	NA	0.004	kynurenine 3-monooxygenase	protein-coding gene	1	Mesoderm	Immune system	0	0.119048	0.000328407	0.004954
Mm Hs	P2RY10	Dendritic cells	P2Y10	0.004	P2Y receptor family member 10	protein-coding gene	1	Mesoderm	Immune system	0	0.261905	0.000656814	0.00411761
Mm Hs	RAB30	Dendritic cells	NA	0.002	RAB30, member RAS oncogene family	protein-coding gene	1	Mesoderm	Immune system	0	0	0.00394089	0
Mm Hs	2021-09-06	Dendritic cells	KIAA0128|SEPT2|MGC16619|MGC20339	0.06	septin 6	protein-coding gene	1	Mesoderm	Immune system	0.190476	0	0.120854	0
Mm Hs	ZBTB46	Dendritic cells	FLJ13502|BZEL|ZNF340|BTBD4	0	zinc finger and BTB domain containing 46	protein-coding gene	1	Mesoderm	Immune system	0	0	0.000328407	0
Mm Hs	S100A4	Dendritic cells	P9KA|18A2|PEL98|42A|CAPL	0.098	S100 calcium binding protein A4	protein-coding gene	1	Mesoderm	Immune system	0.836735	0	0.348768	0
Mm Hs	CLEC7A	Dendritic cells	dectin-1|hDectin-1|CD369|SCARE2|CLECSF12	0.03	C-type lectin domain containing 7A	protein-coding gene	1	Mesoderm	Immune system	0.62585	0.0238095	0.0187192	0.0250917
Mm Hs	AIF1	Dendritic cells	IRT-1|AIF-1|Em:AF129756.17|IBA1	0.085	allograft inflammatory factor 1	protein-coding gene	1	Mesoderm	Immune system	0.884354	0.880952	0.0945813	0.0742456
Mm Hs	LST1	Dendritic cells	B144|D6S49E	0.082	leukocyte specific transcript 1	protein-coding gene	1	Mesoderm	Immune system	0.877551	0.166667	0.0689655	0.0752107
Mm Hs	CTSS	Dendritic cells	NA	0.129	cathepsin S	protein-coding gene	1	Mesoderm	Immune system	0.911565	1	0.0968801	0.124236
Mm	CD209A	Dendritic cells	NA	0.003	CD209a antigen	protein coding gene	1	Mesoderm	Immune system	0	0.047619	0	0.00386026
Mm	CD209B	Dendritic cells	NA	0	CD209b antigen	protein coding gene	1	Mesoderm	Immune system	0	0	0	6.43376e-05
Mm Hs	IRF8	Dendritic cells	IRF-8|ICSBP|ICSBP1	0.069	interferon regulatory factor 8	protein-coding gene	1	Mesoderm	Immune system	0.183673	0.904762	0.0197044	0.0727659
Mm	H2-AB1	Dendritic cells	NA	0.087	histocompatibility 2, class II antigen A, beta 1	protein coding gene	1	Mesoderm	Immune system	0	1	0	0.10146
Mm Hs	ADGRE1	Dendritic cells	TM7LN3|EMR1	0.033	adhesion G protein-coupled receptor E1	protein-coding gene	1	Mesoderm	Immune system	0.00680272	0.0238095	0.000328407	0.0413691
Mm Hs	CCL17	Dendritic cells	TARC|ABCD-2|SCYA17	0.002	C-C motif chemokine ligand 17	protein-coding gene	1	Mesoderm	Immune system	0	0.190476	0	0.00160844
Mm Hs	CD14	Dendritic cells	NA	0.051	CD14 molecule	protein-coding gene	1	Mesoderm	Immune system	0.278912	0.119048	0.0144499	0.0553304
Mm Hs	CD207	Dendritic cells	Langerin|CLEC4K	0.001	CD207 molecule	protein-coding gene	1	Mesoderm	Immune system	0	0.0238095	0	0.00141543
Mm Hs	CD8A	Dendritic cells	CD8	0.01	CD8a molecule	protein-coding gene	1	Mesoderm	Immune system	0	0.0714286	0.0167488	0.00842823
Mm Hs	CX3CR1	Dendritic cells	CMKDR1|V28|GPR13|CMKBRL1	0.039	C-X3-C motif chemokine receptor 1	protein-coding gene	1	Mesoderm	Immune system	0.0408163	0.047619	0.000328407	0.0482532
Mm	H2-EB1	Dendritic cells	NA	0.066	histocompatibility 2, class II antigen E beta	protein coding gene	1	Mesoderm	Immune system	0	1	0	0.0768835
Mm Hs	ITGAM	Dendritic cells	CD11b|CR3A|CD11B	0.025	integrin subunit alpha M	protein-coding gene	1	Mesoderm	Immune system	0.00680272	0	0.00295567	0.0303674
Mm Hs	LY75	Dendritic cells	DEC-205|CLEC13B|CD205	0.003	lymphocyte antigen 75	protein-coding gene	1	Mesoderm	Immune system	0	0.0952381	0	0.00418195
Mm Hs	PDCD1LG2	Dendritic cells	PD-L2|Btdc|PDL2|bA574F11.2|CD273|B7-DC	0	programmed cell death 1 ligand 2	protein-coding gene	1	Mesoderm	Immune system	0	0.0238095	0	0
Mm Hs	PTPRC	Dendritic cells	T200|CD45	0.125	protein tyrosine phosphatase, receptor type C	protein-coding gene	1	Mesoderm	Immune system	0.782313	0.690476	0.188834	0.104613
Mm Hs	SIRPA	Dendritic cells	SHPS1|SIRP|MYD-1|BIT|SHPS-1|SIRPalpha|CD172a|SIRPalpha2|MFR|SIRP-ALPHA-1|PTPNS1	0.074	signal regulatory protein alpha	protein-coding gene	1	Mesoderm	Immune system	0.0340136	0	0.00492611	0
Hs	FCGR3A	Dendritic cells	CD16a	0.006	Fc fragment of IgG receptor IIIa	protein-coding gene	1	Mesoderm	Immune system	0.326531	0	0.0213465	0
Hs	FTL	Dendritic cells	MGC71996|NBIA3	0.178	ferritin light chain	protein-coding gene	1	Mesoderm	Immune system	0.993197	0	0.935961	0
Hs	SERPINA1	Dendritic cells	AAT|A1A|PI1|alpha-1-antitrypsin|A1AT|alpha1AT|PI	0.016	serpin family A member 1	protein-coding gene	1	Mesoderm	Immune system	0.44898	0	0.0676519	0
Mm Hs	AXL	Dendritic cells	UFO|JTK11|Tyro7	0.054	AXL receptor tyrosine kinase	protein-coding gene	1	Mesoderm	Immune system	0.047619	0.047619	0.0571429	0.0524352
Mm Hs	PPP1R14A	Dendritic cells	CPI-17|PPP1INL	0.07	protein phosphatase 1 regulatory inhibitor subunit 14A	protein-coding gene	1	Mesoderm	Immune system	0.0136054	0.0238095	0.0778325	0.0705141
Hs	SIGLEC6	Dendritic cells	OB-BP1|SIGLEC-6|CD327|CD33L|CD33L1	0	sialic acid binding Ig like lectin 6	protein-coding gene	1	Mesoderm	Immune system	0	0	0	0
Mm Hs	CD22	Dendritic cells	SIGLEC-2|SIGLEC2	0.003	CD22 molecule	protein-coding gene	1	Mesoderm	Immune system	0	0	0.00328407	0.00231616
Mm Hs	DAB2	Dendritic cells	DOC-2	0.068	DAB2, clathrin adaptor protein	protein-coding gene	1	Mesoderm	Immune system	0.0748299	0.0238095	0.0466338	0.0739883
Mm Hs	S100A8	Dendritic cells	P8|CGLA|CAGA	0.064	S100 calcium binding protein A8	protein-coding gene	1	Mesoderm	Immune system	0.367347	0	0.0660098	0
Mm Hs	VCAN	Dendritic cells	PG-M|CSPG2	0.056	versican	protein-coding gene	1	Mesoderm	Immune system	0.0952381	0	0.0968801	0
Hs	LYZ	Dendritic cells	NA	0.008	lysozyme	protein-coding gene	1	Mesoderm	Immune system	0.442177	0	0.0213465	0
Mm Hs	ANXA1	Dendritic cells	ANX1|LPC1	0.161	annexin A1	protein-coding gene	1	Mesoderm	Immune system	0.748299	0.47619	0.341215	0.11806
Mm Hs	FCER1A	Dendritic cells	FCE1A	0.004	Fc fragment of IgE receptor Ia	protein-coding gene	1	Mesoderm	Immune system	0.204082	0	0.00952381	0.00167278
Hs	C1ORF54	Dendritic cells	FLJ23221	0.008	chromosome 1 open reading frame 54	protein-coding gene	1	Mesoderm	Immune system	0.122449	0	0.0367816	0
Mm Hs	CADM1	Dendritic cells	NECL2|ST17|BL2|SYNCAM|IGSF4A|Necl-2|SYNCAM1|RA175|TSLC1|IGSF4	0.161	cell adhesion molecule 1	protein-coding gene	1	Mesoderm	Immune system	0.047619	0.428571	0.0738916	0.182462
Mm Hs	CAMK2D	Dendritic cells	CAMKD	0.052	calcium/calmodulin dependent protein kinase II delta	protein-coding gene	1	Mesoderm	Immune system	0.047619	0	0.0298851	0.0588046
Mm Hs	LGALS3	Dendritic cells	MAC-2|GALIG|LGALS2	0.164	galectin 3	protein-coding gene	1	Mesoderm	Immune system	0.585034	0.880952	0.295566	0.126295
Mm Hs	NAPSA	Dendritic cells	NAPA|Kdap	0.054	napsin A aspartic peptidase	protein-coding gene	1	Mesoderm	Immune system	0.00680272	0.761905	0.00853859	0.0608634
Mm Hs	PLBD1	Dendritic cells	FLJ22662	0.03	phospholipase B domain containing 1	protein-coding gene	1	Mesoderm	Immune system	0.0680272	0.571429	0.00952381	0.0317828
Mm Hs	RNASE6	Dendritic cells	RNaseK6|RNS6	0.024	ribonuclease A family member k6	protein-coding gene	1	Mesoderm	Immune system	0.44898	0	0.0187192	0
Mm Hs	PLAC8	Dendritic cells	onzin|C15	0.14	placenta specific 8	protein-coding gene	1	Mesoderm	Immune system	0.360544	0.380952	0.155008	0.129705
Mm	IFITM6	Dendritic cells	NA	0.02	interferon induced transmembrane protein 6	protein coding gene	1	Mesoderm	Immune system	0	0.047619	0	0.02477
Mm	EAR2	Dendritic cells	NA	0.009	eosinophil-associated, ribonuclease A family, member 2	protein coding gene	1	Mesoderm	Immune system	0	0	0	0.0108087
Mm Hs	H2AFY	Dendritic cells	macroH2A1.2	0.385	H2A histone family member Y	protein-coding gene	1	Mesoderm	Immune system	0.62585	0.785714	0.28046	0.401853
Mm Hs	SLC11A1	Dendritic cells	NRAMP|NRAMP1	0.017	solute carrier family 11 member 1	protein-coding gene	1	Mesoderm	Immune system	0.0748299	0	0.00328407	0
Mm Hs	PDPN	Dendritic cells	T1A-2|Gp38|aggrus|PA2.26	0.062	podoplanin	protein-coding gene	1	Mesoderm	Immune system	0	0.0238095	0.0246305	0.0716078
Mm Hs	S100B	Dendritic cells	S100beta	0.066	S100 calcium binding protein B	protein-coding gene	1	Mesoderm	Immune system	0.14966	0	0.0275862	0
Mm Hs	CD28	Dendritic cells	NA	0.011	CD28 molecule	protein-coding gene	1	Mesoderm	Immune system	0	0	0.00295567	0.0129319
Mm Hs	PPL	Dendritic cells	NA	0.004	periplakin	protein-coding gene	1	Mesoderm	Immune system	0	0	0.00558292	0.00431062
Mm Hs	SLURP1	Dendritic cells	ANUP|MDM|ArsB|LY6LS	0.001	secreted LY6/PLAUR domain containing 1	protein-coding gene	1	Mesoderm	Immune system	0	0	0	0
Hs	HLA-A	Dendritic cells	NA	0.126	major histocompatibility complex, class I, A	protein-coding gene	1	Mesoderm	Immune system	0.993197	0	0.679475	0
Hs	HLA-B	Dendritic cells	NA	0.116	major histocompatibility complex, class I, B	protein-coding gene	1	Mesoderm	Immune system	1	0	0.637767	0
Hs	HLA-C	Dendritic cells	HLA-JY3|D6S204|PSORS1	0.113	major histocompatibility complex, class I, C	protein-coding gene	1	Mesoderm	Immune system	0.986395	0	0.607553	0
Hs	HLA-DRB5	Dendritic cells	NA	0.011	major histocompatibility complex, class II, DR beta 5	protein-coding gene	1	Mesoderm	Immune system	0.387755	0	0.0469622	0
Mm Hs	SERPINB9	Dendritic cells	CAP3|PI9	0.018	serpin family B member 9	protein-coding gene	1	Mesoderm	Immune system	0.22449	0	0.0236453	0
Mm Hs	CLDN8	Distal tubule cells	NA	0.004	claudin 8	protein-coding gene	1	Mesoderm	Kidney	0	0.148936	0.000626566	0.00405458
Mm Hs	SLC12A3	Distal tubule cells	NCCT	0.001	solute carrier family 12 member 3	protein-coding gene	1	Mesoderm	Kidney	0	0	0	0
Mm Hs	UMOD	Distal tubule cells	NA	0	uromodulin	protein-coding gene	1	Mesoderm	Kidney	0	0	0	0
Mm Hs	JAG1	Distal tubule cells	AHD|AWS|HJ1|CD339|AGS|JAGL1	0.027	jagged 1	protein-coding gene	NA	Mesoderm	Kidney	0	0	0.0238095	0.0285107
Mm Hs	CALB1	Distal tubule cells	CALB	0.019	calbindin 1	protein-coding gene	NA	Mesoderm	Kidney	0	0.638298	0.00125313	0.0216888
Mm Hs	PVALB	Distal tubule cells	D22S749	0.005	parvalbumin	protein-coding gene	NA	Mesoderm	Kidney	0	0.319149	0.00344612	0.00489123
Mm Hs	PGAM2	Distal tubule cells	PGAM-M	0.012	phosphoglycerate mutase 2	protein-coding gene	1	Mesoderm	Kidney	0	0.531915	0	0.0135796
Mm Hs	WNK4	Distal tubule cells	PRKWNK4	0.003	WNK lysine deficient protein kinase 4	protein-coding gene	1	Mesoderm	Kidney	0	0	0.000626566	0
Mm Hs	SGMS2	Distal tubule cells	MGC26963|SMS2	0.017	sphingomyelin synthase 2	protein-coding gene	NA	Mesoderm	Kidney	0	0	0.0156642	0
Mm Hs	SLC16A7	Distal tubule cells	MCT2	0.008	solute carrier family 16 member 7	protein-coding gene	NA	Mesoderm	Kidney	0	0	0.00814536	0
Mm Hs	LHX1	Distal tubule cells	LIM-1	0.011	LIM homeobox 1	protein-coding gene	NA	Mesoderm	Kidney	0	0.0212766	0.00657895	0.0125499
Mm Hs	ABCA13	Distal tubule cells	FLJ33876|FLJ33951	0.001	ATP binding cassette subfamily A member 13	protein-coding gene	NA	Mesoderm	Kidney	0	0.191489	0.00250627	0.000257433
Mm	HOXB5OS	Distal tubule cells	NA	0.001	homeobox B5 and homeobox B6, opposite strand	antisense lncRNA gene	NA	Mesoderm	Kidney	0	0.12766	0	0.00128717
Mm Hs	EMX1	Distal tubule cells	NA	0.023	empty spiracles homeobox 1	protein-coding gene	NA	Mesoderm	Kidney	0	0.191489	0	0.0286395
Mm Hs	TRPM6	Distal tubule cells	CHAK2|FLJ22628|HOMG|HSH	0.001	transient receptor potential cation channel subfamily M member 6	protein-coding gene	NA	Mesoderm	Kidney	0	0	0.00093985	0
Mm Hs	CWH43	Distal tubule cells	FLJ21511|CWH43-C|PGAP2IP	0.001	cell wall biogenesis 43 C-terminal homolog	protein-coding gene	NA	Mesoderm	Kidney	0	0	0	0.00173768
Mm Hs	TRPM7	Distal tubule cells	CHAK1|LTRPC7|TRP-PLIK	0.031	transient receptor potential cation channel subfamily M member 7	protein-coding gene	NA	Mesoderm	Kidney	0	0	0.00595238	0
Mm Hs	UROC1	Distal tubule cells	FLJ31300|HMFN0320	0.001	urocanate hydratase 1	protein-coding gene	NA	Mesoderm	Kidney	0	0	0	0
Mm Hs	TFRC	Distal tubule cells	CD71|TFR1|p90	0.042	transferrin receptor	protein-coding gene	NA	Mesoderm	Kidney	0	0	0.0614035	0
Mm	LHX1OS	Distal tubule cells	NA	0.013	LIM homeobox 1, opposite strand	lincRNA gene	NA	Mesoderm	Kidney	0	0.0425532	0	0.0164114
Mm Hs	TSC22D2	Distal tubule cells	KIAA0669|TILZ4a|TILZ4b|TILZ4c	0.015	TSC22 domain family member 2	protein-coding gene	NA	Mesoderm	Kidney	0	0	0.0156642	0
Mm Hs	LARP1B	Distal tubule cells	FLJ10378|DKFZp434K245|DKFZp686E0316|LARP2	0.026	La ribonucleoprotein domain family member 1B	protein-coding gene	NA	Mesoderm	Kidney	0	0.12766	0.0435464	0.0225254
Mm Hs	CLCNKB	Distal tubule cells	hClC-Kb	0.002	chloride voltage-gated channel Kb	protein-coding gene	NA	Mesoderm	Kidney	0	0.489362	0	0.00141588
None	GBAS	Distal tubule cells	NA	0.042	NA	NA	NA	Mesoderm	Kidney	0	0.170213	0	0.0525808
Mm Hs	KLHL3	Distal tubule cells	KIAA1129	0.014	kelch like family member 3	protein-coding gene	NA	Mesoderm	Kidney	0	0.468085	0.000626566	0.0164757
Mm Hs	KLK1	Distal tubule cells	Klk6	0.013	kallikrein 1	protein-coding gene	NA	Mesoderm	Kidney	0	0.851064	0.00814536	0.0116489
Mm Hs	KCNJ1	Distal tubule cells	Kir1.1|ROMK1	0.002	potassium voltage-gated channel subfamily J member 1	protein-coding gene	1	Mesoderm	Kidney	0	0.723404	0.000626566	0.000450508
Mm Hs	HOXD8	Distal tubule cells	HOX4E	0.007	homeobox D8	protein-coding gene	NA	Mesoderm	Kidney	0	0.340426	0.018797	0.00353971
Mm Hs	KL	Distal tubule cells	NA	0.004	klotho	protein-coding gene	NA	Mesoderm	Kidney	0	0.468085	0	0.00334663
Mm Hs	EGF	Distal tubule cells	NA	0.002	epidermal growth factor	protein-coding gene	NA	Mesoderm	Kidney	0	0.702128	0	6.43583e-05
Mm Hs	TMEM213	Distal tubule cells	NA	0.005	transmembrane protein 213	protein-coding gene	NA	Mesoderm	Kidney	0	0	0.000626566	0
Mm	KNG2	Distal tubule cells	NA	0.005	kininogen 2	protein coding gene	NA	Mesoderm	Kidney	0	0.87234	0	0.00399022
Mm Hs	TMEM52B	Distal tubule cells	FLJ31166|C12orf59	0.002	transmembrane protein 52B	protein-coding gene	NA	Mesoderm	Kidney	0	0	0.00281955	0
Mm	WFDC15B	Distal tubule cells	NA	0.006	WAP four-disulfide core domain 15B	protein coding gene	NA	Mesoderm	Kidney	NA	NA	NA	NA
Mm Hs	DEFB1	Distal tubule cells	HBD-1|DEFB-1|DEFB101|HBD1|BD1|MGC51822	0.009	defensin beta 1	protein-coding gene	NA	Mesoderm	Kidney	0	0.914894	0.0260025	0.00257433
Mm Hs	FXYD2	Distal tubule cells	MGC12372|ATP1G1|HOMG2	0.025	FXYD domain containing ion transport regulator 2	protein-coding gene	NA	Mesoderm	Kidney	0	1	0.00438596	0.0276741
Mm Hs	USMG5	Distal tubule cells	NA	0.022	upregulated during skeletal muscle growth 5	protein coding gene	NA	Mesoderm	Kidney	0	0	0.023183	0
Mm Hs	TRHDE	Distal tubule cells	PGPEP2|TRH-DE|PAP-II	0.001	thyrotropin releasing hormone degrading enzyme	protein-coding gene	NA	Mesoderm	Kidney	0	0	0.00125313	0
Mm	KAP	Distal tubule cells	NA	0.007	kidney androgen regulated protein	protein coding gene	NA	Mesoderm	Kidney	0	0.574468	0	0.00746557
Mm	ACSM2	Distal tubule cells	NA	0.004	acyl-CoA synthetase medium-chain family member 2	protein coding gene	NA	Mesoderm	Kidney	0	0.106383	0	0.00450508
Mm Hs	KCNJ16	Distal tubule cells	Kir5.1|BIR9	0.005	potassium voltage-gated channel subfamily J member 16	protein-coding gene	1	Mesoderm	Kidney	0	0.361702	0.00156642	0.00547046
Mm Hs	RHCG	Distal tubule cells	RHGK|PDRC2|SLC42A3|C15orf6	0.002	Rh family C glycoprotein	protein-coding gene	1	Mesoderm	Kidney	0	0	0.00219298	0
Mm Hs	SOSTDC1	Distal tubule cells	DKFZp564D206|USAG1|DAND7	0.009	sclerostin domain containing 1	protein-coding gene	1	Mesoderm	Kidney	0	0	0.0018797	0
Mm Hs	SCNN1A	Distal tubule cells	ENaCalpha|SCNN1	0.008	sodium channel epithelial 1 alpha subunit	protein-coding gene	NA	Mesoderm	Kidney	0	0	0.0106516	0
Mm Hs	VDR	Distal tubule cells	NR1I1|PPP1R163	0.011	vitamin D receptor	protein-coding gene	1	Mesoderm	Kidney	0	0	0.00250627	0
Mm Hs	WNK1	Distal tubule cells	HSAN2|PPP1R167|PRKWNK1|HSN2	0.368	WNK lysine deficient protein kinase 1	protein-coding gene	1	Mesoderm	Kidney	0	0	0.0952381	0
Mm Hs	SLC8A1	Distal tubule cells	NCX1	0.002	solute carrier family 8 member A1	protein-coding gene	1	Mesoderm	Kidney	0	0	0.00595238	0
Mm Hs	AQP2	Distal tubule cells	NA	0.001	aquaporin 2	protein-coding gene	1	Mesoderm	Kidney	0	0.0212766	0.000626566	0.000707942
Mm Hs	AVPR2	Distal tubule cells	V2R|DIR3|DIR	0	arginine vasopressin receptor 2	protein-coding gene	1	Mesoderm	Kidney	0	0	0	0
Mm Hs	TH	Dopaminergic neurons	DYT5b	0.002	tyrosine hydroxylase	protein-coding gene	1	Ectoderm	Brain	0	0	0.0018797	0
Mm Hs	SLC6A3	Dopaminergic neurons	DAT	0	solute carrier family 6 member 3	protein-coding gene	1	Ectoderm	Brain	0	0	0.00093985	0
Mm Hs	FOXA2	Dopaminergic neurons	HNF3B	0.009	forkhead box A2	protein-coding gene	NA	Ectoderm	Brain	0	0	0.00595238	0.00994546
Mm Hs	KCNJ6	Dopaminergic neurons	Kir3.2|GIRK2|KATP2|BIR1|hiGIRK2|KCNJ7	0.002	potassium voltage-gated channel subfamily J member 6	protein-coding gene	NA	Ectoderm	Brain	0	0	0.0106516	6.41643e-05
Mm Hs	NR4A2	Dopaminergic neurons	TINUR|NOT|RNR1|HZF-3|NURR1	0.033	nuclear receptor subfamily 4 group A member 2	protein-coding gene	NA	Ectoderm	Brain	0	0	0.0780075	0.0255374
Mm Hs	LMX1B	Dopaminergic neurons	NPS1	0.001	LIM homeobox transcription factor 1 beta	protein-coding gene	NA	Ectoderm	Brain	0	0	0	0.0008983
Mm Hs	CACNA2D2	Dopaminergic neurons	KIAA0558	0.027	calcium voltage-gated channel auxiliary subunit alpha2delta 2	protein-coding gene	NA	Ectoderm	Brain	0	0	0.00125313	0.0343279
Mm Hs	CADPS2	Dopaminergic neurons	CAPS2	0.004	calcium dependent secretion activator 2	protein-coding gene	NA	Ectoderm	Brain	0	0	0.00156642	0.00474816
Mm Hs	CHRNA6	Dopaminergic neurons	NA	0.003	cholinergic receptor nicotinic alpha 6 subunit	protein-coding gene	NA	Ectoderm	Brain	0	0	0	0.00397818
Mm Hs	MAPK8IP2	Dopaminergic neurons	IB2|JIP2|PRKM8IPL	0.025	mitogen-activated protein kinase 8 interacting protein 2	protein-coding gene	NA	Ectoderm	Brain	0	0	0	0.0315047
Mm Hs	NTN1	Dopaminergic neurons	NTN1L	0.007	netrin 1	protein-coding gene	NA	Ectoderm	Brain	0	0	0	0.00866218
Mm Hs	PRKCG	Dopaminergic neurons	PKCC|MGC57564|PKCG|SCA14	0.005	protein kinase C gamma	protein-coding gene	NA	Ectoderm	Brain	0	0	0	0.00596728
Hs	SCN2A	Dopaminergic neurons	Nav1.2|HBSCII|SCN2A1|SCN2A2	0.002	sodium voltage-gated channel alpha subunit 2	protein-coding gene	NA	Ectoderm	Brain	0	0	0.00344612	0
Mm Hs	TENM1	Dopaminergic neurons	TEN-M1|TNM|ODZ1	0.013	teneurin transmembrane protein 1	protein-coding gene	NA	Ectoderm	Brain	0	0	0	0
Mm Hs	ZIM3	Dopaminergic neurons	ZNF657	0	zinc finger imprinted 3	protein-coding gene	NA	Ectoderm	Brain	0	0	0	0
Mm Hs	DDC	Dopaminergic neurons	AADC	0.014	dopa decarboxylase	protein-coding gene	1	Ectoderm	Brain	0	0	0.00469925	0.0166185
Mm Hs	SLC18A2	Dopaminergic neurons	SVMT|SVAT|VMAT2	0.006	solute carrier family 18 member A2	protein-coding gene	1	Ectoderm	Brain	0	0	0.00125313	0
Mm Hs	SLC18A3	Dopaminergic neurons	VACHT	0.002	solute carrier family 18 member A3	protein-coding gene	1	Ectoderm	Brain	0	0	0.00125313	0
Mm Hs	NEUROD6	Dopaminergic neurons	Atoh2|NEX1M|Math-2|bHLHa2|Nex1	0.087	neuronal differentiation 6	protein-coding gene	1	Ectoderm	Brain	0	0	0.00501253	0.108694
Mm Hs	SMAD3	Dopaminergic neurons	JV15-2|HsT17436|MADH3	0.008	SMAD family member 3	protein-coding gene	1	Ectoderm	Brain	0	0	0.0225564	0
Mm Hs	PITX3	Dopaminergic neurons	ASMD	0.001	paired like homeodomain 3	protein-coding gene	1	Ectoderm	Brain	0	0	0	0.00102663
Mm Hs	CFTR	Ductal cells	ABC35|TNR-CFTR|CFTR/MRP|CF|ABCC7	0.003	cystic fibrosis transmembrane conductance regulator	protein-coding gene	1	Endoderm	Pancreas	0.257143	0	0.00380108	0.00288739
Mm Hs	HNF1B	Ductal cells	LFB3|VHNF1|HNF1beta|MODY5|TCF2	0.005	HNF1 homeobox B	protein-coding gene	1	Endoderm	Pancreas	0	0	0.00950269	0.00461983
Mm Hs	KRT20	Ductal cells	CK20|K20|MGC35423	0.012	keratin 20	protein-coding gene	1	Endoderm	Pancreas	0	0	0.0152043	0.0117421
Mm Hs	MUC1	Ductal cells	CD227|PEM|ADMCKD|ADMCKD1|MCKD|MCKD1	0.016	mucin 1, cell surface associated	protein-coding gene	1	Endoderm	Pancreas	0.228571	0	0.0307254	0.012512
Mm Hs	ONECUT1	Ductal cells	HNF-6|HNF6|HNF6A	0.001	one cut homeobox 1	protein-coding gene	NA	Endoderm	Pancreas	0	0	0.000316756	0.00109079
Mm Hs	AMBP	Ductal cells	UTI|EDC1|HI30|IATIL|ITILC|ITI|ITIL	0.013	alpha-1-microglobulin/bikunin precursor	protein-coding gene	1	Endoderm	Pancreas	0.171429	0	0.0120367	0.0121912
Mm Hs	HHEX	Ductal cells	HEX|HOX11L-PEN|PRHX	0.037	hematopoietically expressed homeobox	protein-coding gene	1	Endoderm	Pancreas	0	0	0.0231232	0.0395893
Mm Hs	ANXA4	Ductal cells	ANX4	0.06	annexin A4	protein-coding gene	1	Endoderm	Pancreas	0.342857	0	0.0706367	0.0565287
Mm Hs	SPP1	Ductal cells	BSPI|ETA-1|BNSP|OPN	0.057	secreted phosphoprotein 1	protein-coding gene	1	Endoderm	Pancreas	0.285714	0	0.050681	0
Mm Hs	PDX1	Ductal cells	IDX-1|STF-1|PDX-1|MODY4|IPF1	0.005	pancreatic and duodenal homeobox 1	protein-coding gene	1	Endoderm	Pancreas	0	0	0.00601837	0.00474816
Hs	SERPINA3	Ductal cells	AACT	0	serpin family A member 3	protein-coding gene	1	Endoderm	Pancreas	0	0	0.000316756	0
Mm Hs	CFB	Ductal cells	H2-Bf|BFD|BF	0.001	complement factor B	protein-coding gene	1	Endoderm	Pancreas	0	0	0	0.00153994
Mm Hs	GDF15	Ductal cells	PLAB|MIC-1|PDF|NAG-1|PTGFB	0.014	growth differentiation factor 15	protein-coding gene	1	Endoderm	Pancreas	0.628571	0	0.050681	0.00307988
Hs	AKR1C3	Ductal cells	KIAA0119|DDX|HAKRB|PGFS|HSD17B5	0.007	aldo-keto reductase family 1 member C3	protein-coding gene	1	Endoderm	Pancreas	0.371429	0	0.038961	0
Mm Hs	MMP7	Ductal cells	PUMP-1|MPSL1	0.007	matrix metallopeptidase 7	protein-coding gene	1	Endoderm	Pancreas	0.657143	0	0.0180551	0.00365736
Mm Hs	DEFB1	Ductal cells	HBD-1|DEFB-1|DEFB101|HBD1|BD1|MGC51822	0.009	defensin beta 1	protein-coding gene	1	Endoderm	Pancreas	0.4	0	0.0218562	0.00532563
Mm Hs	SERPING1	Ductal cells	C1IN|C1-INH|HAE1|HAE2|C1NH	0.066	serpin family G member 1	protein-coding gene	1	Endoderm	Pancreas	0.285714	0	0.0972442	0
Mm Hs	TSPAN8	Ductal cells	CO-029|TM4SF3	0.047	tetraspanin 8	protein-coding gene	1	Endoderm	Pancreas	0.485714	0	0.0430789	0
Mm Hs	CLDN10	Ductal cells	OSP-L|CPETRL3	0.028	claudin 10	protein-coding gene	1	Endoderm	Pancreas	0.342857	0	0.0202724	0.0302214
Mm Hs	SLPI	Ductal cells	HUSI-I|BLPI|HUSI|WAP4|WFDC4	0.048	secretory leukocyte peptidase inhibitor	protein-coding gene	1	Endoderm	Pancreas	0.885714	0	0.0861577	0
Mm Hs	SERPINA5	Ductal cells	PAI3|PROCI|PLANH3|PCI	0.005	serpin family A member 5	protein-coding gene	1	Endoderm	Pancreas	0.257143	0	0.0237567	0
Mm Hs	PIGR	Ductal cells	NA	0.031	polymeric immunoglobulin receptor	protein-coding gene	1	Endoderm	Pancreas	0.2	0	0.0424454	0.0291306
Mm Hs	CLDN1	Ductal cells	SEMP1|ILVASC	0.01	claudin 1	protein-coding gene	1	Endoderm	Pancreas	0.228571	0	0.0262908	0.00564646
Mm Hs	LGALS4	Ductal cells	GAL4	0.032	galectin 4	protein-coding gene	1	Endoderm	Pancreas	0.228571	0	0.036427	0.0307347
Mm Hs	PERP	Ductal cells	PIGPC1|dJ496H19.1|KCP1|THW|KRTCAP1	0.077	PERP, TP53 apoptosis effector	protein-coding gene	1	Endoderm	Pancreas	0.971429	0	0.158695	0.0519731
Mm Hs	PDLIM3	Ductal cells	NA	0.013	PDZ and LIM domain 3	protein-coding gene	1	Endoderm	Pancreas	0.114286	0	0.0183719	0.0120629
Mm Hs	WFDC2	Ductal cells	HE4|WAP5|dJ461P17.6|EDDM4	0.056	WAP four-disulfide core domain 2	protein-coding gene	1	Endoderm	Pancreas	0.685714	0	0.0877415	0
Mm Hs	SLC3A1	Ductal cells	CSNU1|D2H|RBAT|ATR1|NBAT	0	solute carrier family 3 member 1	protein-coding gene	1	Endoderm	Pancreas	0	0	0.000316756	0
Mm Hs	AQP1	Ductal cells	CHIP28|CO	0.037	aquaporin 1 (Colton blood group)	protein-coding gene	1	Endoderm	Pancreas	0	0	0.0180551	0.0424767
Mm Hs	ALDH1A3	Ductal cells	RALDH3|ALDH6	0.008	aldehyde dehydrogenase 1 family member A3	protein-coding gene	1	Endoderm	Pancreas	0.485714	0	0.0297751	0.00327238
Mm Hs	VTCN1	Ductal cells	B7-H4|FLJ22418|B7S1|B7X|B7H4	0	V-set domain containing T cell activation inhibitor 1	protein-coding gene	1	Endoderm	Pancreas	0	0	0.000633513	0
Mm Hs	KRT19	Ductal cells	K19|CK19|K1CS|MGC15366	0.088	keratin 19	protein-coding gene	1	Endoderm	Pancreas	0.942857	0	0.162179	0.0654475
Mm Hs	TFF1	Ductal cells	D21S21|pS2|pNR-2|HP1.A|BCEI	0.006	trefoil factor 1	protein-coding gene	1	Endoderm	Pancreas	0.0571429	0	0.0199557	0
Mm Hs	TFF2	Ductal cells	SML1	0.002	trefoil factor 2	protein-coding gene	1	Endoderm	Pancreas	0	0	0.000316756	0
Mm Hs	KRT7	Ductal cells	CK7|K2C7	0.056	keratin 7	protein-coding gene	1	Endoderm	Pancreas	0.914286	0	0.0921761	0.0474174
Mm Hs	CLDN4	Ductal cells	CPE-R|WBSCR8|hCPE-R|CPETR|CPETR1	0.047	claudin 4	protein-coding gene	1	Endoderm	Pancreas	1	0	0.118784	0.0286814
Mm Hs	LAMB3	Ductal cells	nicein-125kDa|kalinin-140kDa|BM600-125kDa|LAMNB1	0.017	laminin subunit beta 3	protein-coding gene	1	Endoderm	Pancreas	0.4	0	0.0497308	0.00943215
Mm Hs	TACSTD2	Ductal cells	TROP2|GA733-1|EGP-1|M1S1	0.033	tumor associated calcium signal transducer 2	protein-coding gene	1	Endoderm	Pancreas	0.971429	0	0.0886918	0
Mm Hs	CCL2	Ductal cells	MCP1|MCP-1|MCAF|SMC-CF|GDCF-2|HC11|MGC9434|SCYA2	0.037	C-C motif chemokine ligand 2	protein-coding gene	1	Endoderm	Pancreas	0.371429	0	0.0614507	0.0318896
Hs	DCDC2	Ductal cells	KIAA1154|DCDC2A|NPHP19|DFNB66	0.003	doublecortin domain containing 2	protein-coding gene	1	Endoderm	Pancreas	0	0	0.0186886	0
Mm Hs	CXCL2	Ductal cells	SCYB2|GROb|MIP-2a|MGSA-b|CINC-2a|GRO2	0.041	C-X-C motif chemokine ligand 2	protein-coding gene	1	Endoderm	Pancreas	0.285714	0	0.0541653	0.0381136
Mm Hs	CTSH	Ductal cells	ACC-4|ACC-5|ACC4|ACC5|CPSB	0.147	cathepsin H	protein-coding gene	1	Endoderm	Pancreas	0.542857	0	0.104213	0.154187
Mm Hs	S100A10	Ductal cells	42C|CLP11|ANX2LG|CAL1L	0.374	S100 calcium binding protein A10	protein-coding gene	1	Endoderm	Pancreas	1	0	0.526449	0
Mm Hs	MYC	Embryonic stem cells	c-Myc|bHLHe39|MYCC	0.047	MYC proto-oncogene, bHLH transcription factor	protein-coding gene	NA	Epiblast	Zygote	0	0	0.109023	0.0331321
Mm Hs	FOXD3	Embryonic stem cells	Genesis|HFH2	0	forkhead box D3	protein-coding gene	1	Epiblast	Zygote	0	0	0	0.000449467
Mm Hs	POU5F1	Embryonic stem cells	Oct4|MGC22487|OTF3	0.003	POU class 5 homeobox 1	protein-coding gene	1	Epiblast	Zygote	0	0.909091	0.000626566	0.00192629
Mm Hs	FUT4	Embryonic stem cells	FUC-TIV|CD15|ELFT	0.001	fucosyltransferase 4	protein-coding gene	1	Epiblast	Zygote	0	0	0	0.000706305
Hs	CD24	Embryonic stem cells	CD24A	0.039	CD24 molecule	protein-coding gene	1	Epiblast	Zygote	0	0	0.192043	0
Mm Hs	ITGA4	Embryonic stem cells	CD49d|CD49D	0.036	integrin subunit alpha 4	protein-coding gene	NA	Epiblast	Zygote	0	0	0.0112782	0.0412868
Mm Hs	CDH1	Embryonic stem cells	uvomorulin|CD324|UVO	0.056	cadherin 1	protein-coding gene	1	Epiblast	Zygote	0	1	0.0416667	0.0565686
Mm Hs	ABCG2	Embryonic stem cells	EST157481|MXR|BCRP|ABCP|CD338	0.038	ATP binding cassette subfamily G member 2 (Junior blood group)	protein-coding gene	NA	Epiblast	Zygote	0	0.181818	0.00469925	0.0466162
Mm Hs	PODXL	Embryonic stem cells	PCLP|Gp200|PC	0.04	podocalyxin like	protein-coding gene	NA	Epiblast	Zygote	0	0	0.0410401	0.0398099
Hs	ALPP	Embryonic stem cells	PALP	0	alkaline phosphatase, placental	protein-coding gene	NA	Epiblast	Zygote	0	0	0	0
Mm Hs	ZIC1	Embryonic stem cells	ZIC|ZNF201	0.046	Zic family member 1	protein-coding gene	NA	Epiblast	Zygote	0	0	0.00845865	0
Mm Hs	PRDM5	Embryonic stem cells	NA	0.001	PR/SET domain 5	protein-coding gene	NA	Epiblast	Zygote	0	0	0.00814536	0.000192629
Mm Hs	ANO6	Embryonic stem cells	DKFZp313M0720|TMEM16F	0.012	anoctamin 6	protein-coding gene	NA	Epiblast	Zygote	0	0	0.00845865	0.0130345
Mm Hs	CDK8	Embryonic stem cells	K35	0.009	cyclin dependent kinase 8	protein-coding gene	NA	Epiblast	Zygote	0	0	0.00595238	0.00988828
Mm Hs	SLC46A2	Embryonic stem cells	Ly110|TSCOT	0.002	solute carrier family 46 member 2	protein-coding gene	NA	Epiblast	Zygote	0	0	0	0
Hs	TEX19	Embryonic stem cells	FLJ35767	0.001	testis expressed 19	protein-coding gene	1	Epiblast	Zygote	0	0	0.00469925	0
Mm Hs	ZSCAN10	Embryonic stem cells	ZNF206	0	zinc finger and SCAN domain containing 10	protein-coding gene	NA	Epiblast	Zygote	0	0	0.000313283	0
Mm Hs	KCNIP3	Embryonic stem cells	DREAM|KCHIP3|CSEN	0.007	potassium voltage-gated channel interacting protein 3	protein-coding gene	NA	Epiblast	Zygote	0	0	0	0.00879671
Mm Hs	PCGF2	Embryonic stem cells	MEL-18|ZNF144|RNF110	0.005	polycomb group ring finger 2	protein-coding gene	NA	Epiblast	Zygote	0	0.909091	0.0147243	0.00186208
Mm Hs	NANOG	Embryonic stem cells	FLJ12581|FLJ40451	0.002	Nanog homeobox	protein-coding gene	1	Epiblast	Zygote	0	1	0	0.00147682
Mm Hs	GAL	Embryonic stem cells	GMAP|GAL-GMAP|GLNN|GALN	0.014	galanin and GMAP prepropeptide	protein-coding gene	NA	Epiblast	Zygote	0	0	0.0184837	0.0112367
Mm Hs	PITX2	Embryonic stem cells	IGDS|Brx1|Otlx2|IRID2|IHG2|RIEG|RIEG1|RGS	0.01	paired like homeodomain 2	protein-coding gene	NA	Epiblast	Zygote	0	0.0909091	0.0109649	0.00860408
Mm Hs	BCL3	Embryonic stem cells	D19S37|BCL4	0.012	B cell CLL/lymphoma 3	protein-coding gene	NA	Epiblast	Zygote	0	0.636364	0.00877193	0.0127777
Mm Hs	SALL4	Embryonic stem cells	dJ1112F19.1|ZNF797	0.015	spalt like transcription factor 4	protein-coding gene	1	Epiblast	Zygote	0	0	0.0115915	0
Mm	DPPA5A	Embryonic stem cells	NA	0.013	developmental pluripotency associated 5A	protein coding gene	NA	Epiblast	Zygote	0	1	0	0.0128419
Mm Hs	TDGF1	Embryonic stem cells	CRIPTO|Cripto-1	0.007	teratocarcinoma-derived growth factor 1	protein-coding gene	1	Epiblast	Zygote	0	0	0.00814536	0
Mm Hs	HOXB5	Embryonic stem cells	HOX2A	0.003	homeobox B5	protein-coding gene	NA	Epiblast	Zygote	0	0	0.00501253	0.00237575
Mm Hs	SUMO2	Embryonic stem cells	SMT3B|SMT3H2	0.163	small ubiquitin-like modifier 2	protein-coding gene	NA	Epiblast	Zygote	0	0	0.717105	0
Mm Hs	BNIP3	Embryonic stem cells	Nip3	0.042	BCL2 interacting protein 3	protein-coding gene	NA	Epiblast	Zygote	0	0.0909091	0.162594	0.00661359
Mm Hs	GJC1	Embryonic stem cells	CX45|GJA7	0.026	gap junction protein gamma 1	protein-coding gene	1	Epiblast	Zygote	0	1	0.0112782	0.0290869
Mm Hs	TRIM6	Embryonic stem cells	RNF89	0.006	tripartite motif containing 6	protein-coding gene	1	Epiblast	Zygote	0	0	0.000626566	0
Mm Hs	PUM2	Embryonic stem cells	PUMH2|KIAA0235	0.094	pumilio RNA binding family member 2	protein-coding gene	1	Epiblast	Zygote	0	1	0.0093985	0.113458
Mm Hs	GJB4	Embryonic stem cells	CX30.3	0.003	gap junction protein beta 4	protein-coding gene	1	Epiblast	Zygote	0	0	0.000626566	0.00378837
Mm Hs	SOX15	Embryonic stem cells	SOX27|SOX26|SOX20	0.003	SRY-box 15	protein-coding gene	1	Epiblast	Zygote	0	0	0.0037594	0
Mm Hs	UTF1	Embryonic stem cells	NA	0	undifferentiated embryonic cell transcription factor 1	protein-coding gene	1	Epiblast	Zygote	0	0	0	0
Mm Hs	GJB1	Embryonic stem cells	CX32|CMTX1|CMTX	0.033	gap junction protein beta 1	protein-coding gene	1	Epiblast	Zygote	0	0	0.0103383	0.0384615
Mm Hs	LMNA	Embryonic stem cells	LMN1|CMD1A|LGMD1B	0.201	lamin A/C	protein-coding gene	1	Epiblast	Zygote	0	0.0909091	0.33302	0.167266
Mm Hs	FBXO15	Embryonic stem cells	MGC39671|FBX15	0.005	F-box protein 15	protein-coding gene	1	Epiblast	Zygote	0	1	0.0109649	0.00231154
Mm Hs	PML	Embryonic stem cells	MYL|TRIM19|RNF71	0.007	promyelocytic leukemia	protein-coding gene	1	Epiblast	Zygote	0	1	0.00783208	0.00590728
Mm Hs	THY1	Embryonic stem cells	CD90	0.095	Thy-1 cell surface antigen	protein-coding gene	1	Epiblast	Zygote	0	0	0.0322682	0
Mm Hs	KIT	Embryonic stem cells	CD117|SCFR|C-Kit|PBT	0.015	KIT proto-oncogene receptor tyrosine kinase	protein-coding gene	1	Epiblast	Zygote	0	0.909091	0.00250627	0.0179145
Mm Hs	EPCAM	Embryonic stem cells	Ly74|TROP1|GA733-2|EGP34|EGP40|EGP-2|KSA|CD326|Ep-CAM|HEA125|KS1/4|MK-1|MH99|MOC31|323/A3|17-1A|TACST-1|CO-17A|M4S1|MIC18|TACSTD1	0.117	epithelial cell adhesion molecule	protein-coding gene	1	Epiblast	Zygote	0	0.818182	0.16886	0.103698
Mm Hs	CD9	Embryonic stem cells	BA2|P24|TSPAN29|MRP-1|MIC3	0.344	CD9 molecule	protein-coding gene	1	Epiblast	Zygote	0	1	0.27099	0.365738
Mm Hs	ITGB1	Embryonic stem cells	CD29|GPIIA|FNRB|MSK12|MDF2	0.276	integrin subunit beta 1	protein-coding gene	1	Epiblast	Zygote	0	0.818182	0.168546	0.301657
Hs	CD59	Embryonic stem cells	16.3A5|EJ16|EJ30|EL32|G344|p18-20|MIC11|MIN1|MSK21|MIN2|MIN3	0.07	CD59 molecule (CD59 blood group)	protein-coding gene	1	Epiblast	Zygote	0	0	0.371554	0
Mm Hs	PROM1	Embryonic stem cells	AC133|CD133|RP41|CORD12|PROML1|STGD4	0.021	prominin 1	protein-coding gene	1	Epiblast	Zygote	0	0	0.00720551	0.024207
Mm Hs	PECAM1	Embryonic stem cells	CD31	0.051	platelet and endothelial cell adhesion molecule 1	protein-coding gene	1	Epiblast	Zygote	0	0.545455	0.0441729	0.0531655
Mm Hs	ITGA6	Embryonic stem cells	CD49f	0.059	integrin subunit alpha 6	protein-coding gene	1	Epiblast	Zygote	0	1	0.0501253	0.0609349
Mm Hs	FZD1	Embryonic stem cells	DKFZp564G072	0.01	frizzled class receptor 1	protein-coding gene	NA	Epiblast	Zygote	0	0	0.00281955	0.012264
Hs	KITLG	Embryonic stem cells	SCF|Kitl|KL-1|FPH2|SLF|DFNA69	0.001	KIT ligand	protein-coding gene	1	Epiblast	Zygote	0	0	0.00626566	0
Mm Hs	SOX2	Embryonic stem cells	NA	0.082	SRY-box 2	protein-coding gene	1	Epiblast	Zygote	0	0	0.0288221	0
Mm Hs	KLF4	Embryonic stem cells	EZF|GKLF	0.126	Kruppel like factor 4	protein-coding gene	1	Epiblast	Zygote	0	1	0.138784	0.126878
Mm Hs	ZFP42	Embryonic stem cells	REX1|ZNF754	0.006	ZFP42 zinc finger protein	protein-coding gene	1	Epiblast	Zygote	0	0	0.00313283	0
Mm Hs	ZFX	Embryonic stem cells	ZNF926	0.006	zinc finger protein X-linked	protein-coding gene	1	Epiblast	Zygote	0	0	0.0140977	0
Mm Hs	TAF8	Embryonic stem cells	FLJ32821|TAF(II)43|TBN	0.001	TATA-box binding protein associated factor 8	protein-coding gene	1	Epiblast	Zygote	0	0	0.00532581	0
Mm Hs	HMGA2	Embryonic stem cells	BABL|LIPO|HMGIC	0.038	high mobility group AT-hook 2	protein-coding gene	1	Epiblast	Zygote	0	0.454545	0.0604637	0.0274817
Mm Hs	NACC1	Embryonic stem cells	NAC-1|BEND8|BTBD30|BTBD14B	0.01	nucleus accumbens associated 1	protein-coding gene	1	Epiblast	Zygote	0	1	0.00125313	0.0108514
Mm Hs	NR6A1	Embryonic stem cells	GCNF1|RTR|CT150|GCNF	0.017	nuclear receptor subfamily 6 group A member 1	protein-coding gene	1	Epiblast	Zygote	0	0.272727	0.0704887	0.00410941
Mm Hs	STAT3	Embryonic stem cells	APRF	0.099	signal transducer and activator of transcription 3	protein-coding gene	1	Epiblast	Zygote	0	0	0.149436	0
Mm Hs	LEF1	Embryonic stem cells	TCF1ALPHA|TCF10|TCF7L3	0.025	lymphoid enhancer binding factor 1	protein-coding gene	1	Epiblast	Zygote	0	0	0.0093985	0.0278027
Mm Hs	L1TD1	Embryonic stem cells	FLJ10884|ECAT11	0.011	LINE1 type transposase domain containing 1	protein-coding gene	1	Epiblast	Zygote	0	0.909091	0.0260025	0.0060357
Hs	KHDC3L	Embryonic stem cells	ECAT1|C6orf221	0	KH domain containing 3 like, subcortical maternal complex member	protein-coding gene	1	Epiblast	Zygote	0	0	0	0
Mm Hs	GDF3	Embryonic stem cells	NA	0.003	growth differentiation factor 3	protein-coding gene	1	Epiblast	Zygote	0	1	0.00501253	0.00224734
Hs	DPPA5	Embryonic stem cells	Esg1	0	developmental pluripotency associated 5	protein-coding gene	1	Epiblast	Zygote	0	0	0	0
Mm Hs	DPPA4	Embryonic stem cells	FLJ10713	0.007	developmental pluripotency associated 4	protein-coding gene	1	Epiblast	Zygote	0	1	0.0128446	0.00327469
Mm Hs	DPPA2	Embryonic stem cells	PESCRG1|CT100	0.003	developmental pluripotency associated 2	protein-coding gene	1	Epiblast	Zygote	0	0.909091	0.00313283	0.00192629
Mm Hs	DPPA3	Embryonic stem cells	Stella|Pgc7	0.002	developmental pluripotency associated 3	protein-coding gene	1	Epiblast	Zygote	0	0.363636	0	0.00173366
Mm Hs	SMAD1	Embryonic stem cells	MADR1|JV4-1|MADH1	0.036	SMAD family member 1	protein-coding gene	1	Epiblast	Zygote	0	0	0.0153509	0
Mm Hs	SMAD5	Embryonic stem cells	Dwfc|JV5-1|MADH5	0.019	SMAD family member 5	protein-coding gene	1	Epiblast	Zygote	0	0	0.0272556	0
Mm Hs	SMAD9	Embryonic stem cells	SMAD8|SMAD8/9|MADH9	0.002	SMAD family member 9	protein-coding gene	1	Epiblast	Zygote	0	0	0.00845865	0
Mm Hs	SMAD4	Embryonic stem cells	DPC4|MADH4	0.018	SMAD family member 4	protein-coding gene	1	Epiblast	Zygote	0	0	0.00908521	0
Mm Hs	SMAD2	Embryonic stem cells	MADR2|JV18-1|MADH2	0.024	SMAD family member 2	protein-coding gene	1	Epiblast	Zygote	0	0	0.0689223	0
Mm Hs	SMAD3	Embryonic stem cells	JV15-2|HsT17436|MADH3	0.008	SMAD family member 3	protein-coding gene	1	Epiblast	Zygote	0	0	0.0225564	0
Mm Hs	CTNNB1	Embryonic stem cells	beta-catenin|armadillo|CTNNB	0.052	catenin beta 1	protein-coding gene	1	Epiblast	Zygote	0	0	0.212406	0.0114293
Mm Hs	HHEX	Embryonic stem cells	HEX|HOX11L-PEN|PRHX	0.037	hematopoietically expressed homeobox	protein-coding gene	1	Epiblast	Zygote	0	0.363636	0.0228697	0.0393605
Mm Hs	HES1	Embryonic stem cells	FLJ20408|HES-1|Hes1|bHLHb39|HRY	0.129	hes family bHLH transcription factor 1	protein-coding gene	1	Epiblast	Zygote	0	0.909091	0.145677	0.127071
Mm Hs	ESRRB	Embryonic stem cells	ERR2|ERRbeta|NR3B2|ERRb|ESRL2|DFNB35	0.002	estrogen related receptor beta	protein-coding gene	1	Epiblast	Zygote	0	1	0.000313283	0.00128419
Mm Hs	DNMT3B	Embryonic stem cells	NA	0.012	DNA methyltransferase 3 beta	protein-coding gene	1	Epiblast	Zygote	0	0.363636	0.0103383	0.0114293
Mm Hs	TRIM28	Embryonic stem cells	TIF1B|KAP1|TF1B|RNF96|PPP1R157	0.18	tripartite motif containing 28	protein-coding gene	1	Epiblast	Zygote	0	0	0.0971178	0
Mm Hs	PIWIL1	Embryonic stem cells	PIWI|HIWI|CT80.1	0.003	piwi like RNA-mediated gene silencing 1	protein-coding gene	1	Epiblast	Zygote	0	0	0.0140977	0.0013484
Mm Hs	PIWIL2	Embryonic stem cells	HILI|FLJ10351|Mili|CT80	0.005	piwi like RNA-mediated gene silencing 2	protein-coding gene	1	Epiblast	Zygote	0	0	0.0197368	0.0026968
Mm Hs	PIWIL4	Embryonic stem cells	FLJ36156|HIWI2|Miwi2	0.001	piwi like RNA-mediated gene silencing 4	protein-coding gene	1	Epiblast	Zygote	0	0	0.00344612	0.000256838
Mm Hs	LIFR	Embryonic stem cells	CD118	0.042	LIF receptor alpha	protein-coding gene	1	Epiblast	Zygote	0	0.363636	0.0222431	0.0461667
Mm Hs	IL6ST	Embryonic stem cells	CD130	0.055	interleukin 6 signal transducer	protein-coding gene	1	Epiblast	Zygote	0	0	0.0911654	0.0477077
Mm	ZSCAN4D	Embryonic stem cells	NA	0	zinc finger and SCAN domain containing 4D	protein coding gene	1	Epiblast	Zygote	NA	NA	NA	NA
Mm Hs	PECAM1	Endothelial cells	CD31	0.051	platelet and endothelial cell adhesion molecule 1	protein-coding gene	1	Mesoderm	Vasculature	0.798077	0.910156	0.0187824	0.00911116
Mm Hs	ICAM1	Endothelial cells	CD54	0.009	intercellular adhesion molecule 1	protein-coding gene	1	Mesoderm	Vasculature	0.0865385	0.0768229	0.00323834	0.00654653
Mm Hs	ITGB3	Endothelial cells	CD61|GPIIIa|GP3A	0.001	integrin subunit beta 3	protein-coding gene	1	Mesoderm	Vasculature	0	0	0.000323834	0.00128231
Mm Hs	SELE	Endothelial cells	ESEL|CD62E|ELAM1|ELAM	0.001	selectin E	protein-coding gene	1	Mesoderm	Vasculature	0.105769	0	0.00194301	0
Mm Hs	VCAM1	Endothelial cells	CD106	0.041	vascular cell adhesion molecule 1	protein-coding gene	1	Mesoderm	Vasculature	0	0	0.00744819	0
Mm Hs	MCAM	Endothelial cells	MUC18|CD146	0.031	melanoma cell adhesion molecule	protein-coding gene	1	Mesoderm	Vasculature	0.278846	0.184896	0.0126295	0.0258487
Mm Hs	PROCR	Endothelial cells	EPCR|CCD41|CD201	0.016	protein C receptor	protein-coding gene	1	Mesoderm	Vasculature	0.240385	0.0638021	0.0213731	0.0101235
Mm Hs	TEK	Endothelial cells	TIE2|TIE-2|VMCM1|CD202b|VMCM	0.02	TEK receptor tyrosine kinase	protein-coding gene	1	Mesoderm	Vasculature	0.0480769	0	0.000323834	0
Mm Hs	FLT4	Endothelial cells	VEGFR3	0.007	fms related tyrosine kinase 4	protein-coding gene	1	Mesoderm	Vasculature	0.0384615	0.154948	0.000647668	0.00033745
Mm Hs	APLN	Endothelial cells	apelin|XNPEP2	0.015	apelin	protein-coding gene	1	Mesoderm	Vasculature	0.25	0.207031	0.00453368	0.00593912
Mm Hs	VWF	Endothelial cells	F8VWF	0.016	von Willebrand factor	protein-coding gene	1	Mesoderm	Vasculature	0.711538	0	0.00356218	0
Mm Hs	NOS3	Endothelial cells	ECNOS|eNOS	0.003	nitric oxide synthase 3	protein-coding gene	1	Mesoderm	Vasculature	0	0.0377604	0.00744819	0.00060741
Mm Hs	THBD	Endothelial cells	CD141	0.022	thrombomodulin	protein-coding gene	1	Mesoderm	Vasculature	0.259615	0	0.00485751	0
Mm Hs	PLVAP	Endothelial cells	gp68|PV-1|PV1|FELS	0.026	plasmalemma vesicle associated protein	protein-coding gene	1	Mesoderm	Vasculature	0.394231	0.338542	0.00485751	0.0121482
Mm Hs	ACKR1	Endothelial cells	CCBP1|GPD|Dfy|CD234|FY|DARC	0.008	atypical chemokine receptor 1 (Duffy blood group)	protein-coding gene	1	Mesoderm	Vasculature	0.201923	0.0729167	0.00582902	0.0040494
Mm Hs	SLCO1C1	Endothelial cells	OATP-F|OATP1C1|OATP1|SLC21A14	0.032	solute carrier organic anion transporter family member 1C1	protein-coding gene	1	Mesoderm	Vasculature	0	0	0	0
Mm Hs	TMEM100	Endothelial cells	FLJ10970|FLJ37856	0.021	transmembrane protein 100	protein-coding gene	1	Mesoderm	Vasculature	0.0288462	0	0.00291451	0
Mm Hs	ADGRF5	Endothelial cells	DKFZp564O1923|KIAA0758|GPR116	0.047	adhesion G protein-coupled receptor F5	protein-coding gene	1	Mesoderm	Vasculature	0.346154	0.873698	0.00680052	0.0121482
Mm	ABCB1A	Endothelial cells	NA	0.023	ATP-binding cassette, sub-family B (MDR/TAP), member 1A	protein coding gene	1	Mesoderm	Vasculature	0	0.5	0	0.00465681
Mm Hs	ABCG2	Endothelial cells	EST157481|MXR|BCRP|ABCP|CD338	0.038	ATP binding cassette subfamily G member 2 (Junior blood group)	protein-coding gene	1	Mesoderm	Vasculature	0.0384615	0.598958	0.00356218	0.0180873
Mm Hs	PODXL	Endothelial cells	PCLP|Gp200|PC	0.04	podocalyxin like	protein-coding gene	1	Mesoderm	Vasculature	0.346154	0.542969	0.0307642	0.0137005
Mm Hs	NOSTRIN	Endothelial cells	MGC20702	0.025	nitric oxide synthase trafficking	protein-coding gene	1	Mesoderm	Vasculature	0.384615	0.43099	0.011658	0.00512924
Mm Hs	MFSD2A	Endothelial cells	FLJ14490|MFSD2	0.02	major facilitator superfamily domain containing 2A	protein-coding gene	1	Mesoderm	Vasculature	0.0288462	0.294271	0.00777202	0.0095161
Mm Hs	ACVRL1	Endothelial cells	HHT2|HHT|ACVRLK1|ORW2	0.03	activin A receptor like type 1	protein-coding gene	1	Mesoderm	Vasculature	0.269231	0.53125	0.00388601	0.00823379
Mm Hs	AQP1	Endothelial cells	CHIP28|CO	0.037	aquaporin 1 (Colton blood group)	protein-coding gene	1	Mesoderm	Vasculature	0.173077	0.304688	0.0126295	0.0288857
Mm Hs	MYLK	Endothelial cells	smMLCK|MYLK1|MLCK1	0.047	myosin light chain kinase	protein-coding gene	1	Mesoderm	Vasculature	0.0576923	0.0872396	0.0553756	0.0446784
Mm Hs	RASIP1	Endothelial cells	FLJ20401|RAIN	0.026	Ras interacting protein 1	protein-coding gene	1	Mesoderm	Vasculature	0.163462	0	0.000971503	0
Mm Hs	FLI1	Endothelial cells	SIC-1	0.036	Fli-1 proto-oncogene, ETS transcription factor	protein-coding gene	1	Mesoderm	Vasculature	0.144231	0.410156	0.00129534	0.0246339
Mm Hs	TIE1	Endothelial cells	JTK14|TIE	0.025	tyrosine kinase with immunoglobulin like and EGF like domains 1	protein-coding gene	1	Mesoderm	Vasculature	0.413462	0	0.00194301	0
Mm Hs	APLNR	Endothelial cells	FLJ90771|APJ|APJR|AGTRL1	0.015	apelin receptor	protein-coding gene	1	Mesoderm	Vasculature	0.201923	0.295573	0.0103627	0.00047243
Mm Hs	NRP2	Endothelial cells	VEGF165R2	0.04	neuropilin 2	protein-coding gene	1	Mesoderm	Vasculature	0.336538	0.173177	0.0252591	0.0345549
Mm Hs	ADAMTS1	Endothelial cells	C3-C5|METH1|KIAA1346	0.053	ADAM metallopeptidase with thrombospondin type 1 motif 1	protein-coding gene	1	Mesoderm	Vasculature	0.115385	0.35026	0.0540803	0.0390767
Mm Hs	RPRM	Endothelial cells	FLJ90327|REPRIMO	0.039	reprimo, TP53 dependent G2 arrest mediator homolog	protein-coding gene	1	Mesoderm	Vasculature	0	0	0.00291451	0
Mm Hs	FABP4	Endothelial cells	A-FABP|aP2	0.028	fatty acid binding protein 4	protein-coding gene	1	Mesoderm	Vasculature	0.0961538	0.273438	0.00744819	0.0207869
Mm Hs	GPIHBP1	Endothelial cells	LOC338328|GPI-HBP1	0.017	glycosylphosphatidylinositol anchored high density lipoprotein binding protein 1	protein-coding gene	1	Mesoderm	Vasculature	0.134615	0.334635	0.000323834	0.00330701
Mm Hs	FHL2	Endothelial cells	SLIM3|DRAL	0.043	four and a half LIM domains 2	protein-coding gene	1	Mesoderm	Vasculature	0.173077	0.00260417	0.101684	0.0299656
Mm Hs	LOX	Endothelial cells	NA	0.017	lysyl oxidase	protein-coding gene	1	Mesoderm	Vasculature	0.00961538	0.00260417	0.0152202	0.0176149
Mm Hs	KLK1	Endothelial cells	Klk6	0.013	kallikrein 1	protein-coding gene	1	Mesoderm	Vasculature	0	0	0.00841969	0.0149153
Mm Hs	ADORA2A	Endothelial cells	RDC8|ADORA2	0.01	adenosine A2a receptor	protein-coding gene	NA	Mesoderm	Vasculature	0	0.197917	0	0.00296956
Mm Hs	ARAP3	Endothelial cells	FLJ21065|DRAG1|CENTD3	0.009	ArfGAP with RhoGAP domain, ankyrin repeat and PH domain 3	protein-coding gene	NA	Mesoderm	Vasculature	0	0.214844	0	0.00026996
Mm Hs	ARHGEF15	Endothelial cells	KIAA0915|Vsm-RhoGEF|ARGEF15|FLJ13791|MGC44868	0.01	Rho guanine nucleotide exchange factor 15	protein-coding gene	1	Mesoderm	Vasculature	0.0384615	0.166667	0	0.00465681
Mm Hs	CARD10	Endothelial cells	CARMA3|BIMP1	0.002	caspase recruitment domain family member 10	protein-coding gene	1	Mesoderm	Vasculature	0.0192308	0.00651042	0.000323834	0.00175474
Mm Hs	CLEC14A	Endothelial cells	C14orf27	0.024	C-type lectin domain containing 14A	protein-coding gene	1	Mesoderm	Vasculature	0.769231	0.445312	0.00420984	0.00188972
Mm Hs	DLL4	Endothelial cells	NA	0.007	delta like canonical Notch ligand 4	protein-coding gene	1	Mesoderm	Vasculature	0.0769231	0.144531	0.000323834	0.0006749
Mm Hs	ESM1	Endothelial cells	NA	0.006	endothelial cell specific molecule 1	protein-coding gene	1	Mesoderm	Vasculature	0.269231	0.0299479	0.00356218	0.00357697
Mm	EXOC3L	Endothelial cells	NA	0	exocyst complex component 3-like	protein coding gene	1	Mesoderm	Vasculature	0	0	0	0
Mm Hs	GIMAP5	Endothelial cells	HIMAP3|IAN5|IAN4L1	0.016	GTPase, IMAP family member 5	protein-coding gene	1	Mesoderm	Vasculature	0	0.164062	0	0.0122832
Mm Hs	GJA4	Endothelial cells	CX37	0.02	gap junction protein alpha 4	protein-coding gene	NA	Mesoderm	Vasculature	0.115385	0.09375	0.0100389	0.0180873
Mm Hs	MMRN2	Endothelial cells	EndoGlyx-1|FLJ13465|EMILIN3	0.022	multimerin 2	protein-coding gene	1	Mesoderm	Vasculature	0.259615	0.497396	0	0.00182223
Mm Hs	NOTCH4	Endothelial cells	NA	0.003	notch 4	protein-coding gene	1	Mesoderm	Vasculature	0.0384615	0.0664062	0.00226684	0.00040494
Mm Hs	NPR1	Endothelial cells	GUCY2A|ANPa|ANPRA|NPRA	0.009	natriuretic peptide receptor 1	protein-coding gene	1	Mesoderm	Vasculature	0.00961538	0.110677	0.00161917	0.0060741
Mm Hs	PRKCH	Endothelial cells	PKC-L|PKCL|PRKCL	0.012	protein kinase C eta	protein-coding gene	1	Mesoderm	Vasculature	0.105769	0.117188	0.0200777	0.00519673
Mm Hs	RASGRP3	Endothelial cells	KIAA0846|GRP3|CalDAG-GEFIII	0.025	RAS guanyl releasing protein 3	protein-coding gene	1	Mesoderm	Vasculature	0.0769231	0	0.00712435	0
Mm Hs	ROBO4	Endothelial cells	FLJ20798|MRB|ECSM4	0.013	roundabout guidance receptor 4	protein-coding gene	1	Mesoderm	Vasculature	0.125	0	0.000323834	0
Mm Hs	SCARF1	Endothelial cells	SREC|KIAA0149|SREC1	0.004	scavenger receptor class F member 1	protein-coding gene	1	Mesoderm	Vasculature	0.0673077	0	0.000323834	0
Mm Hs	SOX18	Endothelial cells	NA	0.012	SRY-box 18	protein-coding gene	1	Mesoderm	Vasculature	0.365385	0	0.00809585	0
Mm Hs	SOX7	Endothelial cells	NA	0.011	SRY-box 7	protein-coding gene	1	Mesoderm	Vasculature	0.0961538	0	0.00323834	0
Mm Hs	SPNS2	Endothelial cells	NA	0.002	sphingolipid transporter 2	protein-coding gene	1	Mesoderm	Vasculature	0	0	0	0
Mm Hs	THSD1	Endothelial cells	TMTSP	0.008	thrombospondin type 1 domain containing 1	protein-coding gene	1	Mesoderm	Vasculature	0.0576923	0	0.00323834	0
Mm Hs	APOLD1	Endothelial cells	FLJ25138|DKFZP434F0318	0.03	apolipoprotein L domain containing 1	protein-coding gene	1	Mesoderm	Vasculature	0.0769231	0.509115	0.00323834	0.0117433
Mm Hs	EMP1	Endothelial cells	TMP|CL-20	0.076	epithelial membrane protein 1	protein-coding gene	1	Mesoderm	Vasculature	0.75	0.259115	0.0913212	0.0591213
Mm Hs	CD36	Endothelial cells	SCARB3|GPIV|GP4|GP3B	0.042	CD36 molecule	protein-coding gene	1	Mesoderm	Vasculature	0.115385	0.28776	0.0317358	0.0315179
Mm Hs	RNASE1	Endothelial cells	RAC1|RNS1	0.022	ribonuclease A family member 1, pancreatic	protein-coding gene	1	Mesoderm	Vasculature	0.807692	0	0.0660622	0
Mm Hs	CTGF	Endothelial cells	IGFBP8|CCN2	0.028	connective tissue growth factor	protein-coding gene	1	Mesoderm	Vasculature	0.644231	0.00130208	0.0812824	0.0130256
Mm Hs	HYAL2	Endothelial cells	LuCa-2|LUCA2	0.031	hyaluronoglucosaminidase 2	protein-coding gene	1	Mesoderm	Vasculature	0.567308	0.153646	0.0540803	0.0143754
Mm Hs	CLEC4G	Endothelial cells	UNQ431|LSECtin	0.001	C-type lectin domain family 4 member G	protein-coding gene	1	Mesoderm	Vasculature	0.00961538	0.0130208	0	0.00026996
Mm Hs	GPR182	Endothelial cells	hrhAMR|G10D|AM-R|ADMR	0.005	G protein-coupled receptor 182	protein-coding gene	1	Mesoderm	Vasculature	0	0.0950521	0.00356218	0.00040494
Mm Hs	F8	Endothelial cells	FVIII|DXS1253E|HEMA|F8C	0.003	coagulation factor VIII	protein-coding gene	1	Mesoderm	Vasculature	0.182692	0.046875	0	0.00020247
Mm Hs	RBP7	Endothelial cells	CRBPIV	0.009	retinol binding protein 7	protein-coding gene	1	Mesoderm	Vasculature	0.326923	0	0.0119819	0
Mm Hs	CALCRL	Endothelial cells	CGRPR|CRLR	0.017	calcitonin receptor like receptor	protein-coding gene	1	Mesoderm	Vasculature	0.605769	0.24349	0.00518135	0.00425187
Mm Hs	FOXF1	Endothelial cells	FREAC1|FKHL5	0.008	forkhead box F1	protein-coding gene	1	Mesoderm	Vasculature	0.0288462	0.09375	0.00777202	0.00371195
Mm Hs	CASZ1	Endothelial cells	FLJ20321|ZNF693|castor|cst|SRG	0.016	castor zinc finger 1	protein-coding gene	1	Mesoderm	Vasculature	0	0.0403646	0	0.0193022
Mm Hs	AQP7	Endothelial cells	AQP9|AQPap|AQP7L	0.005	aquaporin 7	protein-coding gene	1	Mesoderm	Vasculature	0	0.0325521	0.00939119	0.00330701
Mm Hs	TCF15	Endothelial cells	EC2|PARAXIS|bHLHa40	0.006	transcription factor 15	protein-coding gene	1	Mesoderm	Vasculature	0.00961538	0	0.000323834	0
Mm Hs	CD300LG	Endothelial cells	Trem4|CLM9	0.008	CD300 molecule like family member g	protein-coding gene	1	Mesoderm	Vasculature	0.0384615	0.174479	0	0.000944861
Mm Hs	BTNL9	Endothelial cells	FLJ32535|BTN8	0.004	butyrophilin like 9	protein-coding gene	1	Mesoderm	Vasculature	0.115385	0.0729167	0	0.00026996
Mm Hs	MEOX2	Endothelial cells	GAX	0.004	mesenchyme homeobox 2	protein-coding gene	1	Mesoderm	Vasculature	0.0384615	0.0325521	0.00420984	0.00256462
Mm Hs	ERG	Endothelial cells	erg-3	0.01	ERG, ETS transcription factor	protein-coding gene	1	Mesoderm	Vasculature	0.240385	0.1875	0.000323834	0.00215968
Mm Hs	HEXIM1	Endothelial cells	CLP-1|MAQ1	0.019	hexamethylene bisacetamide inducible 1	protein-coding gene	1	Mesoderm	Vasculature	0.0480769	0.0455729	0.0297927	0.0162651
Mm Hs	GLYCAM1	Endothelial cells	NA	0.004	glycosylation dependent cell adhesion molecule 1 (pseudogene)	pseudogene	1	Mesoderm	Vasculature	0	0.0286458	0	0.00391442
Mm Hs	CD55	Endothelial cells	TC|CROM|DAF	0.037	CD55 molecule (Cromer blood group)	protein-coding gene	1	Mesoderm	Vasculature	0.326923	0.0351562	0.119171	0.0188972
Mm Hs	MMRN1	Endothelial cells	ECM|EMILIN4|GPIa*|MMRN	0.005	multimerin 1	protein-coding gene	1	Mesoderm	Vasculature	0.134615	0.0703125	0.00485751	0.00047243
Mm Hs	C7	Endothelial cells	NA	0.003	complement C7	protein-coding gene	1	Mesoderm	Vasculature	0.0384615	0	0.0145725	0.0013498
Mm Hs	RAMP3	Endothelial cells	NA	0.014	receptor activity modifying protein 3	protein-coding gene	1	Mesoderm	Vasculature	0.423077	0	0.000971503	0
Mm Hs	VEGFC	Endothelial cells	NA	0.005	vascular endothelial growth factor C	protein-coding gene	1	Mesoderm	Vasculature	0	0	0.0142487	0
Mm Hs	GJA5	Endothelial cells	CX40	0.002	gap junction protein alpha 5	protein-coding gene	1	Mesoderm	Vasculature	0.00961538	0.00390625	0.00129534	0.00155227
Mm Hs	HEY1	Endothelial cells	HESR-1|CHF2|HESR1|HRT-1|CHF-2|HERP2|bHLHb31	0.01	hes related family bHLH transcription factor with YRPW motif 1	protein-coding gene	1	Mesoderm	Vasculature	0.201923	0.0390625	0.0113342	0.00620908
Mm Hs	RND1	Endothelial cells	Rho6|ARHS|RHOS	0.007	Rho family GTPase 1	protein-coding gene	1	Mesoderm	Vasculature	0.105769	0	0.00161917	0
Mm Hs	BDP1	Endothelial cells	TFIIIB150|TFC5|KIAA1689|HSA238520|KIAA1241|TFNR|TAF3B1	0.037	B double prime 1, subunit of RNA polymerase III transcription initiation factor IIIB	protein-coding gene	1	Mesoderm	Vasculature	0.0288462	0.0208333	0.102332	0.0172775
Mm Hs	CD46	Endothelial cells	TRA2.10|MGC26544|MIC10	0.014	CD46 molecule	protein-coding gene	1	Mesoderm	Vasculature	0.134615	0	0.0767487	0.000944861
Mm Hs	MEOX1	Endothelial cells	NA	0.005	mesenchyme homeobox 1	protein-coding gene	1	Mesoderm	Vasculature	0.0480769	0.0924479	0.000647668	0.0020247
Mm Hs	CCL19	Endothelial cells	ELC|MIP-3b|exodus-3|CKb11|SCYA19	0.002	C-C motif chemokine ligand 19	protein-coding gene	1	Mesoderm	Vasculature	0	0.0104167	0.00161917	0.0020247
Mm	CLCA3A1	Endothelial cells	NA	0.003	chloride channel accessory 3A1	protein coding gene	1	Mesoderm	Vasculature	0	0.0559896	0	0.00060741
Mm Hs	MADCAM1	Endothelial cells	MACAM1	0.001	mucosal vascular addressin cell adhesion molecule 1	protein-coding gene	1	Mesoderm	Vasculature	0.0673077	0.0247396	0	0.00026996
Mm Hs	CYP1B1	Endothelial cells	CP1B|GLC3A	0.016	cytochrome P450 family 1 subfamily B member 1	protein-coding gene	1	Mesoderm	Vasculature	0.0673077	0.00911458	0.0485751	0.00897618
Mm Hs	IRX3	Endothelial cells	IRX-1	0.015	iroquois homeobox 3	protein-coding gene	1	Mesoderm	Vasculature	0.00961538	0.0195312	0.0110104	0.0155227
Mm Hs	BIRC2	Endothelial cells	cIAP1|hiap-2|MIHB|RNF48|c-IAP1|API1	0.015	baculoviral IAP repeat containing 2	protein-coding gene	1	Mesoderm	Vasculature	0	0.0078125	0.0359456	0.0111359
Mm Hs	LYVE1	Endothelial cells	LYVE-1|XLKD1	0.012	lymphatic vessel endothelial hyaluronan receptor 1	protein-coding gene	1	Mesoderm	Vasculature	0.0384615	0.128906	0.00420984	0.00762638
Mm Hs	SEMA3D	Endothelial cells	coll-2|Sema-Z2	0.005	semaphorin 3D	protein-coding gene	1	Mesoderm	Vasculature	0.00961538	0	0.000971503	0
Mm	SLCO1A4	Endothelial cells	NA	0.014	solute carrier organic anion transporter family, member 1a4	protein coding gene	1	Mesoderm	Vasculature	NA	NA	NA	NA
Mm Hs	EMCN	Endothelial cells	MUC14	0.043	endomucin	protein-coding gene	1	Mesoderm	Vasculature	0.653846	0.742188	0.0100389	0.0116083
Mm Hs	WFDC1	Endothelial cells	PS20	0.024	WAP four-disulfide core domain 1	protein-coding gene	1	Mesoderm	Vasculature	0	0	0.0152202	0
Mm Hs	ADGRL4	Endothelial cells	ETL|ELTD1	0.042	adhesion G protein-coupled receptor L4	protein-coding gene	1	Mesoderm	Vasculature	0.778846	0.75	0.0126295	0.00796383
Mm Hs	VWA1	Endothelial cells	FLJ22215|VWA-1|WARP	0.034	von Willebrand factor A domain containing 1	protein-coding gene	1	Mesoderm	Vasculature	0.269231	0	0.0145725	0
Mm Hs	ECE1	Endothelial cells	ECE	0.062	endothelin converting enzyme 1	protein-coding gene	1	Mesoderm	Vasculature	0.259615	0.740885	0.0197539	0.0372545
Mm Hs	PTPRB	Endothelial cells	PTPB	0.041	protein tyrosine phosphatase, receptor type B	protein-coding gene	1	Mesoderm	Vasculature	0.336538	0.872396	0.000647668	0.00526422
Mm Hs	CLDN5	Endothelial cells	CPETRL1|AWAL|TMVCF	0.054	claudin 5	protein-coding gene	1	Mesoderm	Vasculature	0.971154	0.880208	0.0210492	0.0128231
None	SDPR	Endothelial cells	NA	0.044	NA	NA	1	Mesoderm	Vasculature	NA	NA	NA	NA
Mm	CAR4	Endothelial cells	NA	0.032	carbonic anhydrase 4	protein coding gene	1	Mesoderm	Vasculature	0	0.389323	0	0.0217993
Mm Hs	TBX1	Endothelial cells	VCF	0.003	T-box 1	protein-coding gene	1	Mesoderm	Vasculature	0	0	0.000971503	0
Mm Hs	SEMA7A	Endothelial cells	H-Sema-L|CD108|SEMAL	0.006	semaphorin 7A (John Milton Hagen blood group)	protein-coding gene	1	Mesoderm	Vasculature	0	0	0.000323834	0
Mm Hs	FOXF2	Endothelial cells	FREAC2|FKHL6	0.016	forkhead box F2	protein-coding gene	1	Mesoderm	Vasculature	0.0192308	0.230469	0.000647668	0.00863873
Mm Hs	PDGFB	Endothelial cells	SSV|SIS	0.01	platelet derived growth factor subunit B	protein-coding gene	1	Mesoderm	Vasculature	0.0480769	0.207031	0	0.00249713
Mm Hs	ECSCR	Endothelial cells	ECSM2|ARIA	0.047	endothelial cell surface expressed chemotaxis and apoptosis regulator	protein-coding gene	1	Mesoderm	Vasculature	0.855769	0.654948	0.00906736	0.0195046
Mm Hs	ELK3	Endothelial cells	ERP|SAP2	0.034	ELK3, ETS transcription factor	protein-coding gene	1	Mesoderm	Vasculature	0.269231	0.515625	0.0148964	0.0122157
Mm Hs	CDH5	Endothelial cells	7B4|CD144	0.043	cadherin 5	protein-coding gene	1	Mesoderm	Vasculature	0.644231	0.825521	0.00453368	0.00742391
Mm Hs	PLEC	Endothelial cells	PLTN|EBS1|PLEC1	0.056	plectin	protein-coding gene	1	Mesoderm	Vasculature	0.00961538	0.174479	0.0310881	0.0569616
Mm Hs	STAB1	Endothelial cells	KIAA0246|STAB-1|FEEL-1|CLEVER-1|FELE-1|FEX1|SCARH2	0.018	stabilin 1	protein-coding gene	1	Mesoderm	Vasculature	0.0288462	0	0.00161917	0
Mm Hs	TGFBR2	Endothelial cells	TBRII|TBR-ii|MFS2	0.044	transforming growth factor beta receptor 2	protein-coding gene	1	Mesoderm	Vasculature	0.528846	0	0.0229922	0
Mm Hs	CD93	Endothelial cells	C1qRP|C1qR(P)|dJ737E23.1|CDw93|ECSM3|MXRA4|C1QR1	0.044	CD93 molecule	protein-coding gene	1	Mesoderm	Vasculature	0.471154	0.705729	0.00388601	0.0149153
Mm Hs	CXCL1	Endothelial cells	SCYB1|GROa|MGSA-a|NAP-3|MGSA|GRO1|FSP	0.032	C-X-C motif chemokine ligand 1	protein-coding gene	1	Mesoderm	Vasculature	0.0288462	0.0989583	0.0463083	0.026996
Mm	LY6C1	Endothelial cells	NA	0.054	lymphocyte antigen 6 complex, locus C1	protein coding gene	1	Mesoderm	Vasculature	0	0.809896	0	0.0280759
Mm Hs	RGS5	Endothelial cells	NA	0.043	regulator of G protein signaling 5	protein-coding gene	1	Mesoderm	Vasculature	NA	NA	NA	NA
Mm Hs	SLC7A5	Endothelial cells	E16|D16S469E|MPE16	0.043	solute carrier family 7 member 5	protein-coding gene	1	Mesoderm	Vasculature	0.0673077	0	0.0297927	0
Mm Hs	ENG	Endothelial cells	END|HHT1|CD105|ORW1|ORW	0.058	endoglin	protein-coding gene	1	Mesoderm	Vasculature	0.846154	0.865885	0.0395078	0.0174799
Mm Hs	KDR	Endothelial cells	FLK1|VEGFR|VEGFR2|CD309	0.041	kinase insert domain receptor	protein-coding gene	1	Mesoderm	Vasculature	0.25	0.799479	0.0110104	0.00755889
Mm Hs	SLC2A1	Endothelial cells	DYT18|DYT9|GLUT1|GLUT|HTLVR|CSE	0.062	solute carrier family 2 member 1	protein-coding gene	1	Mesoderm	Vasculature	0.0576923	0	0.0563472	0
Mm Hs	EGFL7	Endothelial cells	ZNEU1	0.092	EGF like domain multiple 7	protein-coding gene	1	Mesoderm	Vasculature	0.913462	0.996094	0.0880829	0.0387393
Mm Hs	FLT1	Endothelial cells	VEGFR1|FLT	0.051	fms related tyrosine kinase 1	protein-coding gene	1	Mesoderm	Vasculature	0.615385	0.894531	0.0262306	0.0112033
Mm Hs	EPAS1	Endothelial cells	MOP2|PASD2|HIF2A|HLF|bHLHe73	0.076	endothelial PAS domain protein 1	protein-coding gene	1	Mesoderm	Vasculature	0.576923	0.858073	0.0391839	0.0429237
Mm Hs	EDNRB	Endothelial cells	ETB|HSCR2|HSCR	0.057	endothelin receptor type B	protein-coding gene	1	Mesoderm	Vasculature	0.0480769	0.0989583	0.0204016	0.0658028
Mm Hs	KCNJ8	Endothelial cells	Kir6.1	0.017	potassium voltage-gated channel subfamily J member 8	protein-coding gene	1	Mesoderm	Vasculature	0	0.0794271	0.00194301	0.0172775
Mm Hs	CD82	Endothelial cells	R2|IA4|TSPAN27|ST6|KAI1	0.097	CD82 molecule	protein-coding gene	1	Mesoderm	Vasculature	0.0480769	0.247396	0.0637953	0.0975231
Mm Hs	CHST1	Endothelial cells	KSGal6ST	0.032	carbohydrate sulfotransferase 1	protein-coding gene	1	Mesoderm	Vasculature	0.00961538	0.0963542	0.0132772	0.0346224
Mm Hs	PLAC8	Endothelial cells	onzin|C15	0.14	placenta specific 8	protein-coding gene	1	Mesoderm	Vasculature	0.0288462	0.0455729	0.169041	0.134778
Mm Hs	TSPAN8	Endothelial cells	CO-029|TM4SF3	0.047	tetraspanin 8	protein-coding gene	1	Mesoderm	Vasculature	0	0	0.0495466	0
Mm Hs	ETS1	Endothelial cells	FLJ10768|ETS-1	0.095	ETS proto-oncogene 1, transcription factor	protein-coding gene	1	Mesoderm	Vasculature	0.259615	0.709635	0.0314119	0.0780185
Mm Hs	CD34	Endothelial cells	NA	0.071	CD34 molecule	protein-coding gene	1	Mesoderm	Vasculature	0.538462	0.752604	0.0236399	0.044341
Mm Hs	PDPN	Endothelial cells	T1A-2|Gp38|aggrus|PA2.26	0.062	podoplanin	protein-coding gene	1	Mesoderm	Vasculature	0.0288462	0.0403646	0.0233161	0.0730917
Mm Hs	PROX1	Endothelial cells	NA	0.028	prospero homeobox 1	protein-coding gene	1	Mesoderm	Vasculature	0.0384615	0.0494792	0.0100389	0.0315853
Mm Hs	EHD3	Endothelial cells	PAST3	0.017	EH domain containing 3	protein-coding gene	1	Mesoderm	Vasculature	0	0.0598958	0	0.0193022
Mm Hs	SRGN	Endothelial cells	PPG	0.236	serglycin	protein-coding gene	1	Mesoderm	Vasculature	0.798077	0	0.314767	0
Mm Hs	S100A10	Endothelial cells	42C|CLP11|ANX2LG|CAL1L	0.374	S100 calcium binding protein A10	protein-coding gene	1	Mesoderm	Vasculature	0.971154	0	0.516839	0
Mm Hs	CLIC4	Endothelial cells	DKFZP566G223|CLIC4L|P64H1|huH1|p64H1	0.152	chloride intracellular channel 4	protein-coding gene	1	Mesoderm	Vasculature	0.451923	0.746094	0.0634715	0.141257
Mm	LY6A	Endothelial cells	NA	0.098	lymphocyte antigen 6 complex, locus A	protein coding gene	1	Mesoderm	Vasculature	0	0.65625	0	0.0907066
Mm Hs	USHBP1	Endothelial cells	MCC2|AIEBP|FLJ38709	0.001	USH1 protein network component harmonin binding protein 1	protein-coding gene	1	Mesoderm	Vasculature	0	0	0	0
Mm Hs	MYF6	Endothelial cells	MRF4|bHLHc4	0	myogenic factor 6	protein-coding gene	1	Mesoderm	Vasculature	0	0	0.000323834	0.00013498
Mm Hs	OIT3	Endothelial cells	LZP|FLJ39116	0	oncoprotein induced transcript 3	protein-coding gene	1	Mesoderm	Vasculature	0.00961538	0.0117188	0	0
Mm Hs	IL1A	Endothelial cells	IL1F1|IL-1A|IL1-ALPHA|IL1	0.006	interleukin 1 alpha	protein-coding gene	1	Mesoderm	Vasculature	0	0.00130208	0.00582902	0.006749
Mm Hs	BMP2	Endothelial cells	BMP2A	0.008	bone morphogenetic protein 2	protein-coding gene	1	Mesoderm	Vasculature	0	0.0169271	0.00874352	0.00728892
Mm Hs	C1QTNF1	Endothelial cells	CTRP1|ZSIG37|FLJ90694	0.002	C1q and TNF related 1	protein-coding gene	1	Mesoderm	Vasculature	0	0.00260417	0.00388601	0.0020247
Mm Hs	PCDH12	Endothelial cells	VE-cadherin-2	0.003	protocadherin 12	protein-coding gene	1	Mesoderm	Vasculature	0.0576923	0.0729167	0	0.00013498
Mm Hs	DPP4	Endothelial cells	CD26|ADCP2	0.02	dipeptidyl peptidase 4	protein-coding gene	1	Mesoderm	Vasculature	0	0.015625	0.013601	0.0215968
Mm Hs	IGFBP7	Endothelial cells	MAC25|IGFBP-7|FSTL2	0.172	insulin like growth factor binding protein 7	protein-coding gene	1	Mesoderm	Vasculature	0.913462	0.889323	0.216321	0.125599
Mm Hs	PALMD	Endothelial cells	FLJ20271|PALML|C1orf11	0.026	palmdelphin	protein-coding gene	1	Mesoderm	Vasculature	0.461538	0.403646	0.0123057	0.00749139
Mm Hs	POSTN	Endothelial cells	OSF-2|PN|periostin	0.033	periostin	protein-coding gene	1	Mesoderm	Vasculature	0.0384615	0.0299479	0.0226684	0.0349598
Mm Hs	BMX	Endothelial cells	PSCTK3	0.003	BMX non-receptor tyrosine kinase	protein-coding gene	1	Mesoderm	Vasculature	0.125	0.0143229	0.00194301	0.00182223
Mm Hs	SLC38A5	Endothelial cells	SN2|JM24	0.02	solute carrier family 38 member 5	protein-coding gene	1	Mesoderm	Vasculature	0.0384615	0	0.0223446	0
Mm Hs	XDH	Endothelial cells	XOR|XO	0.011	xanthine dehydrogenase	protein-coding gene	1	Mesoderm	Vasculature	0	0	0.00518135	0
Mm Hs	SPARC	Endothelial cells	ON	0.307	secreted protein acidic and cysteine rich	protein-coding gene	1	Mesoderm	Vasculature	0.884615	0	0.208873	0
Mm Hs	MGLL	Endothelial cells	HU-K5|MGL	0.064	monoglyceride lipase	protein-coding gene	1	Mesoderm	Vasculature	0.307692	0.22526	0.0563472	0.0567591
Mm Hs	SLC9A3R2	Endothelial cells	TKA-1|NHERF-2|E3KARP	0.078	SLC9A3 regulator 2	protein-coding gene	1	Mesoderm	Vasculature	0.740385	0	0.0569948	0
Mm Hs	RGCC	Endothelial cells	bA157L14.2|RGC-32|RGC32|C13orf15	0.14	regulator of cell cycle	protein-coding gene	1	Mesoderm	Vasculature	0.423077	0	0.118523	0
Mm Hs	ICAM2	Endothelial cells	CD102	0.035	intercellular adhesion molecule 2	protein-coding gene	1	Mesoderm	Vasculature	0	0.611979	0	0.0128906
Mm Hs	MGP	Endothelial cells	NA	0.082	matrix Gla protein	protein-coding gene	1	Mesoderm	Vasculature	0.596154	0.166667	0.100389	0.0683674
Mm Hs	SPARCL1	Endothelial cells	MAST9	0.156	SPARC like 1	protein-coding gene	1	Mesoderm	Vasculature	0.557692	0	0.0867876	0
Mm Hs	TM4SF1	Endothelial cells	M3S1	0.118	transmembrane 4 L six family member 1	protein-coding gene	1	Mesoderm	Vasculature	0.961538	0	0.150259	0
Mm Hs	ID1	Endothelial cells	dJ857M17.1.2|bHLHb24	0.149	inhibitor of DNA binding 1, HLH protein	protein-coding gene	1	Mesoderm	Vasculature	0.769231	0.824219	0.190738	0.0923939
Hs	ADIRF	Endothelial cells	APM2|AFRO|C10orf116	0	adipogenesis regulatory factor	protein-coding gene	1	Mesoderm	Vasculature	NA	NA	NA	NA
Mm Hs	CD9	Endothelial cells	BA2|P24|TSPAN29|MRP-1|MIC3	0.344	CD9 molecule	protein-coding gene	1	Mesoderm	Vasculature	0.634615	0.43099	0.258744	0.362826
Mm Hs	SRPX	Endothelial cells	ETX1	0.014	sushi repeat containing protein X-linked	protein-coding gene	1	Mesoderm	Vasculature	0.221154	0	0.0139249	0
Mm Hs	ID3	Endothelial cells	HEIR-1|bHLHb25	0.245	inhibitor of DNA binding 3, HLH protein	protein-coding gene	1	Mesoderm	Vasculature	0.923077	0.971354	0.206282	0.203887
Mm Hs	CAV1	Endothelial cells	NA	0.077	caveolin 1	protein-coding gene	1	Mesoderm	Vasculature	0.807692	0.690104	0.0981218	0.0355673
Mm Hs	GNG11	Endothelial cells	GNGT11	0.138	G protein subunit gamma 11	protein-coding gene	1	Mesoderm	Vasculature	1	0.964844	0.0867876	0.102855
Mm Hs	HSPG2	Endothelial cells	perlecan|PRCAN|SJS1	0.042	heparan sulfate proteoglycan 2	protein-coding gene	1	Mesoderm	Vasculature	0.00961538	0.398438	0	0.03388
Hs	CCL14	Endothelial cells	HCC-1|HCC-3|NCC-2|SCYL2|CKb1|MCIF|SCYA14	0	C-C motif chemokine ligand 14	protein-coding gene	1	Mesoderm	Vasculature	0	0	0	0
Mm Hs	CLEC1B	Endothelial cells	CLEC2	0.003	C-type lectin domain family 1 member B	protein-coding gene	1	Mesoderm	Vasculature	0.00961538	0.0117188	0.000647668	0.00283458
Hs	FCN2	Endothelial cells	P35|FCNL|EBP-37|ficolin-2	0	ficolin 2	protein-coding gene	1	Mesoderm	Vasculature	0.0192308	0	0.000323834	0
Mm Hs	S100A13	Endothelial cells	NA	0.229	S100 calcium binding protein A13	protein-coding gene	1	Mesoderm	Vasculature	0.730769	0	0.146049	0
Hs	FCN3	Endothelial cells	FCNH|HAKA1	0.001	ficolin 3	protein-coding gene	1	Mesoderm	Vasculature	0.0961538	0	0.00129534	0
Mm Hs	CRHBP	Endothelial cells	CRF-BP|CRFBP	0.003	corticotropin releasing hormone binding protein	protein-coding gene	1	Mesoderm	Vasculature	0.0865385	0	0.00388601	0.00256462
Mm Hs	IFI27	Endothelial cells	P27|FAM14D|ISG12	0.15	interferon alpha inducible protein 27	protein-coding gene	1	Mesoderm	Vasculature	0.740385	0.30599	0.0835492	0.153472
Hs	CCL23	Endothelial cells	Ckb-8|MPIF-1|MIP-3|CKb8|SCYA23	0	C-C motif chemokine ligand 23	protein-coding gene	1	Mesoderm	Vasculature	0.00961538	0	0.000647668	0
Mm Hs	SGK1	Endothelial cells	SGK	0.096	serum/glucocorticoid regulated kinase 1	protein-coding gene	1	Mesoderm	Vasculature	0.211538	0	0.0440415	0
Mm Hs	DNASE1L3	Endothelial cells	DNAS1L3|LSD	0.015	deoxyribonuclease 1 like 3	protein-coding gene	1	Mesoderm	Vasculature	0.0384615	0.0703125	0.00906736	0.0134305
Mm Hs	LIFR	Endothelial cells	CD118	0.042	LIF receptor alpha	protein-coding gene	1	Mesoderm	Vasculature	0.346154	0.179688	0.0113342	0.0394817
Hs	PCAT19	Endothelial cells	LINC01190|LOC100505495	0.005	prostate cancer associated transcript 19	non-coding RNA	1	Mesoderm	Vasculature	0.75	0	0.00809585	0
Mm Hs	CDKN1C	Endothelial cells	P57|BWCR|BWS	0.097	cyclin dependent kinase inhibitor 1C	protein-coding gene	1	Mesoderm	Vasculature	0	0.354167	0.0485751	0.0958359
Mm Hs	INMT	Endothelial cells	NA	0.016	indolethylamine N-methyltransferase	protein-coding gene	1	Mesoderm	Vasculature	0.0384615	0.0325521	0.00874352	0.0158602
Mm Hs	PTGDS	Endothelial cells	L-PGDS	0.054	prostaglandin D2 synthase	protein-coding gene	1	Mesoderm	Vasculature	0.0769231	0.00911458	0.0576425	0.0575015
Mm Hs	TIMP3	Endothelial cells	NA	0.147	TIMP metallopeptidase inhibitor 3	protein-coding gene	1	Mesoderm	Vasculature	0.759615	0	0.140868	0
Mm Hs	GPM6A	Endothelial cells	GPM6	0.241	glycoprotein M6A	protein-coding gene	1	Mesoderm	Vasculature	0.00961538	0.0950521	0.0239637	0.306337
Mm Hs	FAM167B	Endothelial cells	MGC10820|C1orf90	0.008	family with sequence similarity 167 member B	protein-coding gene	1	Mesoderm	Vasculature	0.240385	0.135417	0.000971503	0.00060741
Mm Hs	LTC4S	Endothelial cells	MGC33147	0.037	leukotriene C4 synthase	protein-coding gene	1	Mesoderm	Vasculature	0.0961538	0.0481771	0.00485751	0.0446784
Mm Hs	STAB2	Endothelial cells	DKFZP434E0321|FELL|STAB-2|HARE|FEEL-2|SCARH1	0.003	stabilin 2	protein-coding gene	1	Mesoderm	Vasculature	0	0	0	0
Mm Hs	ITGA5	Endothelial cells (aorta)	CD49e|FNRA	0.016	integrin subunit alpha 5	protein-coding gene	NA	Mesoderm	Vasculature	0	0.75	0.0184837	0.0161176
Mm Hs	TMTC2	Endothelial cells (aorta)	DKFZp762A217	0.002	transmembrane and tetratricopeptide repeat containing 2	protein-coding gene	NA	Mesoderm	Vasculature	0	0	0.00250627	0
Mm Hs	NR1D1	Endothelial cells (aorta)	ear-1|hRev|Rev-ErbAalpha|REVERBA|REVERBalpha|THRAL	0.005	nuclear receptor subfamily 1 group D member 1	protein-coding gene	NA	Mesoderm	Vasculature	0	0.333333	0.000626566	0.00642137
Mm Hs	HFE	Endothelial cells (aorta)	HLA-H	0.017	homeostatic iron regulator	protein-coding gene	NA	Mesoderm	Vasculature	0	0.5	0.000313283	0.0209979
Mm Hs	PKN3	Endothelial cells (aorta)	PKNbeta|UTDP4-1	0.001	protein kinase N3	protein-coding gene	NA	Mesoderm	Vasculature	0	0.5	0.000313283	0.000321069
Mm Hs	SULT1A1	Endothelial cells (aorta)	P-PST|STP1	0.012	sulfotransferase family 1A member 1	protein-coding gene	NA	Mesoderm	Vasculature	0	0	0.0203634	0
Mm Hs	TMTC1	Endothelial cells (aorta)	ARG99|OLF|FLJ31400|FLJ41625	0.005	transmembrane and tetratricopeptide repeat containing 1	protein-coding gene	NA	Mesoderm	Vasculature	0	0	0.00689223	0
Mm Hs	SHE	Endothelial cells (aorta)	NA	0.006	Src homology 2 domain containing E	protein-coding gene	NA	Mesoderm	Vasculature	0	0	0.00438596	0
Mm Hs	ITGBL1	Endothelial cells (aorta)	TIED	0.004	integrin subunit beta like 1	protein-coding gene	NA	Mesoderm	Vasculature	0	0.333333	0	0.00430232
Mm Hs	GRASP	Endothelial cells (aorta)	Tamalin	0.011	general receptor for phosphoinositides 1 associated scaffold protein	protein-coding gene	NA	Mesoderm	Vasculature	0	0.416667	0.000626566	0.0128427
Mm Hs	ENPP4	Endothelial cells (aorta)	NPP4|KIAA0879	0.01	ectonucleotide pyrophosphatase/phosphodiesterase 4	protein-coding gene	NA	Mesoderm	Vasculature	0	0.583333	0.00156642	0.01143
Mm Hs	ARHGEF15	Endothelial cells (aorta)	KIAA0915|Vsm-RhoGEF|ARGEF15|FLJ13791|MGC44868	0.01	Rho guanine nucleotide exchange factor 15	protein-coding gene	NA	Mesoderm	Vasculature	0	0.75	0.00125313	0.0120722
Mm Hs	TMEM184B	Endothelial cells (aorta)	HS5O6A|DKFZP586A1024|FM08|C22orf5	0.015	transmembrane protein 184B	protein-coding gene	NA	Mesoderm	Vasculature	0	0	0.0159774	0
Mm Hs	FOXC2	Endothelial cells (aorta)	MFH-1|FKHL14	0.003	forkhead box C2	protein-coding gene	NA	Mesoderm	Vasculature	0	0.333333	0.00814536	0.00218327
Mm Hs	DHH	Endothelial cells (aorta)	HHG-3|MGC35145	0.002	desert hedgehog	protein-coding gene	NA	Mesoderm	Vasculature	0	0.416667	0	0.0028254
Mm Hs	DENND5B	Endothelial cells (aorta)	MGC24039	0.013	DENN domain containing 5B	protein-coding gene	NA	Mesoderm	Vasculature	0	0.583333	0.00595238	0.0147049
Mm Hs	KAZALD1	Endothelial cells (aorta)	FKSG40|FKSG28	0.009	Kazal type serine peptidase inhibitor domain 1	protein-coding gene	NA	Mesoderm	Vasculature	0	0.416667	0.000313283	0.0104668
Mm Hs	FGD5	Endothelial cells (aorta)	ZFYVE23|FLJ39957|FLJ00274	0.007	FYVE, RhoGEF and PH domain containing 5	protein-coding gene	NA	Mesoderm	Vasculature	0	0.666667	0.00093985	0.00815514
Mm Hs	FAS	Endothelial cells (aorta)	CD95|APO-1|FAS1|APT1|TNFRSF6	0.011	Fas cell surface death receptor	protein-coding gene	NA	Mesoderm	Vasculature	0	0.5	0.0147243	0.0104026
Mm Hs	ITGB4	Endothelial cells (aorta)	CD104	0.013	integrin subunit beta 4	protein-coding gene	NA	Mesoderm	Vasculature	0	0.416667	0.0140977	0.0133565
Mm Hs	EMILIN1	Endothelial cells (aorta)	DKFZp586M121|gp115	0.028	elastin microfibril interfacer 1	protein-coding gene	NA	Mesoderm	Vasculature	0	0.75	0.0297619	0.0271624
Mm Hs	MICAL2	Endothelial cells (aorta)	KIAA0750	0.008	microtubule associated monooxygenase, calponin and LIM domain containing 2	protein-coding gene	NA	Mesoderm	Vasculature	0	0.5	0.0100251	0.00764143
Mm Hs	NKX2-3	Endothelial cells (aorta)	NKX2.3|CSX3|NKX4-3|NKX2C	0.003	NK2 homeobox 3	protein-coding gene	NA	Mesoderm	Vasculature	0	0.333333	0.00438596	0.00263276
Mm Hs	STXBP6	Endothelial cells (aorta)	amisyn|HSPC156	0.014	syntaxin binding protein 6	protein-coding gene	NA	Mesoderm	Vasculature	0	0	0.0140977	0
Mm Hs	SYNPO	Endothelial cells (aorta)	KIAA1029	0.009	synaptopodin	protein-coding gene	NA	Mesoderm	Vasculature	0	0	0.0093985	0
Mm Hs	ATP2A3	Endothelial cells (aorta)	SERCA3	0.01	ATPase sarcoplasmic/endoplasmic reticulum Ca2+ transporting 3	protein-coding gene	NA	Mesoderm	Vasculature	0	0.833333	0.0109649	0.00950363
Mm Hs	GIMAP4	Endothelial cells (aorta)	HIMAP4|FLJ11110|IMAP4|IAN1	0.043	GTPase, IMAP family member 4	protein-coding gene	NA	Mesoderm	Vasculature	0	0.583333	0.0573308	0.0398767
None	SQRDL	Endothelial cells (aorta)	NA	0.015	NA	NA	NA	Mesoderm	Vasculature	NA	NA	NA	NA
Mm Hs	CMKLR1	Endothelial cells (aorta)	RVER1	0.003	chemerin chemokine-like receptor 1	protein-coding gene	NA	Mesoderm	Vasculature	0	0.416667	0.000313283	0.0028254
Mm Hs	ITGA9	Endothelial cells (aorta)	RLC|ITGA4L|ALPHA-RLC	0.004	integrin subunit alpha 9	protein-coding gene	NA	Mesoderm	Vasculature	0	0.666667	0	0.00436653
Mm Hs	SMAD6	Endothelial cells (aorta)	HsT17432	0.005	SMAD family member 6	protein-coding gene	NA	Mesoderm	Vasculature	0	0	0.00093985	0
Mm Hs	EFNB2	Endothelial cells (aorta)	LERK5|Htk-L|HTKL|MGC126226|MGC126227|MGC126228|EPLG5	0.016	ephrin B2	protein-coding gene	NA	Mesoderm	Vasculature	0	0.5	0.0291353	0.0136775
Mm Hs	LOX	Endothelial cells (aorta)	NA	0.017	lysyl oxidase	protein-coding gene	NA	Mesoderm	Vasculature	0	0.5	0.0150376	0.0165029
Mm Hs	FZD4	Endothelial cells (aorta)	CD344	0.007	frizzled class receptor 4	protein-coding gene	NA	Mesoderm	Vasculature	0	0.75	0.000626566	0.00802671
Mm Hs	NTN1	Endothelial cells (aorta)	NTN1L	0.007	netrin 1	protein-coding gene	NA	Mesoderm	Vasculature	0	0.833333	0	0.00802671
Mm Hs	NPR1	Endothelial cells (aorta)	GUCY2A|ANPa|ANPRA|NPRA	0.009	natriuretic peptide receptor 1	protein-coding gene	NA	Mesoderm	Vasculature	0	0.75	0.0018797	0.0106595
Mm Hs	ARL4D	Endothelial cells (aorta)	ARF4L	0.014	ADP ribosylation factor like GTPase 4D	protein-coding gene	NA	Mesoderm	Vasculature	0	0.583333	0.0363409	0.007513
Mm Hs	HEY2	Endothelial cells (aorta)	bHLHb32|HERP1|HESR2	0.004	hes related family bHLH transcription factor with YRPW motif 2	protein-coding gene	NA	Mesoderm	Vasculature	0	0.666667	0.0150376	0.00102742
Mm Hs	HYAL2	Endothelial cells (aorta)	LuCa-2|LUCA2	0.031	hyaluronoglucosaminidase 2	protein-coding gene	NA	Mesoderm	Vasculature	0	0.666667	0.070802	0.020741
Mm Hs	FKBP7	Endothelial cells (aorta)	FKBP23	0.031	FK506 binding protein 7	protein-coding gene	NA	Mesoderm	Vasculature	0	0.5	0.0184837	0.0315931
Mm Hs	NXN	Endothelial cells (aorta)	FLJ12614|NRX	0.022	nucleoredoxin	protein-coding gene	NA	Mesoderm	Vasculature	0	0.666667	0.0191103	0.0224748
Mm Hs	PDIA5	Endothelial cells (aorta)	FLJ30401	0.011	protein disulfide isomerase family A member 5	protein-coding gene	NA	Mesoderm	Vasculature	0	0.333333	0.00469925	0.0125859
Mm Hs	APH1B	Endothelial cells (aorta)	PSFL|APH-1B|DKFZp564D0372	0.007	aph-1 homolog B, gamma-secretase subunit	protein-coding gene	NA	Mesoderm	Vasculature	0	0.666667	0.0357143	0.00102742
Mm	GSTT1	Endothelial cells (aorta)	NA	0.022	glutathione S-transferase theta 1	protein-coding gene	NA	Mesoderm	Vasculature	0	0.666667	0	0.0274835
Mm Hs	SOX18	Endothelial cells (aorta)	NA	0.012	SRY-box 18	protein-coding gene	NA	Mesoderm	Vasculature	0	0	0.0197368	0
Mm Hs	WBP1L	Endothelial cells (aorta)	FLJ20154|OPAL1|C10orf26	0.014	WW domain binding protein 1 like	protein-coding gene	NA	Mesoderm	Vasculature	0	0	0.0037594	0
Mm Hs	LAMB2	Endothelial cells (aorta)	NPHS5|LAMS	0.019	laminin subunit beta 2	protein-coding gene	NA	Mesoderm	Vasculature	0	0.916667	0.0131579	0.0203557
Mm Hs	CHST12	Endothelial cells (aorta)	C4S-2|C4ST2	0.023	carbohydrate sulfotransferase 12	protein-coding gene	NA	Mesoderm	Vasculature	0	0.5	0.0266291	0.0179798
Mm Hs	P3H3	Endothelial cells (aorta)	GRCB|HSU47926|LEPREL2	0.014	prolyl 3-hydroxylase 3	protein-coding gene	NA	Mesoderm	Vasculature	0	0.583333	0.00438596	0.0166313
Mm Hs	KLK10	Endothelial cells (aorta)	NES1	0.004	kallikrein related peptidase 10	protein-coding gene	NA	Mesoderm	Vasculature	0	0.5	0.00219298	0.00366018
Mm Hs	MALL	Endothelial cells (aorta)	BENE	0.008	mal, T cell differentiation protein like	protein-coding gene	NA	Mesoderm	Vasculature	0	0.75	0.00281955	0.00886149
Mm Hs	CLEC1A	Endothelial cells (aorta)	CLEC1|MGC34328	0.007	C-type lectin domain family 1 member A	protein-coding gene	NA	Mesoderm	Vasculature	0	0.75	0.00156642	0.007513
Mm Hs	MARVELD1	Endothelial cells (aorta)	MGC4415|GB14|FLJ23440|FLJ22343|bA548K23.8|MRVLDC1	0.007	MARVEL domain containing 1	protein-coding gene	NA	Mesoderm	Vasculature	0	0.833333	0.0100251	0.00642137
Mm Hs	FAM198B	Endothelial cells (aorta)	FLJ38155|DKFZp434L142|ENED|C4orf18	0.011	family with sequence similarity 198 member B	protein-coding gene	NA	Mesoderm	Vasculature	0	0.833333	0.00501253	0.0118795
Mm Hs	THBD	Endothelial cells (aorta)	CD141	0.022	thrombomodulin	protein-coding gene	NA	Mesoderm	Vasculature	0	0	0.0131579	0
Mm Hs	NOS3	Endothelial cells (aorta)	ECNOS|eNOS	0.003	nitric oxide synthase 3	protein-coding gene	NA	Mesoderm	Vasculature	0	0.75	0.00720551	0.0018622
Mm Hs	TNS2	Endothelial cells (aorta)	KIAA1075|C1-TEN|TENC1	0.007	tensin 2	protein-coding gene	NA	Mesoderm	Vasculature	0	0	0.00313283	0
Mm Hs	ATL2	Endothelial cells (aorta)	ARL6IP2	0.013	atlastin GTPase 2	protein-coding gene	NA	Mesoderm	Vasculature	0	0.75	0.00438596	0.0148976
Mm Hs	ACKR3	Endothelial cells (aorta)	GPR159|CMKOR1|CXCR7	0.01	atypical chemokine receptor 3	protein-coding gene	NA	Mesoderm	Vasculature	0	0.5	0.00657895	0.0110448
Mm Hs	COL4A4	Endothelial cells (aorta)	CA44	0.007	collagen type IV alpha 4 chain	protein-coding gene	NA	Mesoderm	Vasculature	0	0.583333	0.00250627	0.00764143
Mm Hs	CALCRL	Endothelial cells (aorta)	CGRPR|CRLR	0.017	calcitonin receptor like receptor	protein-coding gene	NA	Mesoderm	Vasculature	0	0.5	0.0247494	0.0156681
Mm	CAR8	Endothelial cells (aorta)	NA	0.013	carbonic anhydrase 8	protein coding gene	NA	Mesoderm	Vasculature	0	0.583333	0	0.0156039
Mm Hs	COL4A3	Endothelial cells (aorta)	NA	0.006	collagen type IV alpha 3 chain	protein-coding gene	NA	Mesoderm	Vasculature	0	0.416667	0.000626566	0.00661401
Mm Hs	PER3	Endothelial cells (aorta)	NA	0.025	period circadian regulator 3	protein-coding gene	NA	Mesoderm	Vasculature	0	0.833333	0.000313283	0.0308226
Mm Hs	STAB1	Endothelial cells (aorta)	KIAA0246|STAB-1|FEEL-1|CLEVER-1|FELE-1|FEX1|SCARH2	0.018	stabilin 1	protein-coding gene	NA	Mesoderm	Vasculature	0	0	0.00250627	0
Mm Hs	CYP1B1	Endothelial cells (aorta)	CP1B|GLC3A	0.016	cytochrome P450 family 1 subfamily B member 1	protein-coding gene	NA	Mesoderm	Vasculature	0	0.5	0.0491855	0.00860464
Mm Hs	EPHX2	Endothelial cells (aorta)	NA	0.009	epoxide hydrolase 2	protein-coding gene	NA	Mesoderm	Vasculature	0	0.666667	0.0056391	0.00963206
Mm Hs	KLK8	Endothelial cells (aorta)	HNP|TADG14|ovasin|PRSS19	0.016	kallikrein related peptidase 8	protein-coding gene	NA	Mesoderm	Vasculature	0	0.416667	0	0.0197136
None	SSFA2	Endothelial cells (aorta)	NA	0.011	NA	NA	NA	Mesoderm	Vasculature	0	0	0.0234962	0
Mm Hs	BACE2	Endothelial cells (aorta)	CEAP1|DRAP|ALP56|AEPLC	0.018	beta-secretase 2	protein-coding gene	NA	Mesoderm	Vasculature	0	0.666667	0.0494987	0.011109
Mm Hs	BMP6	Endothelial cells (aorta)	VGR1|VGR	0.004	bone morphogenetic protein 6	protein-coding gene	NA	Mesoderm	Vasculature	0	0.666667	0	0.00391704
Mm	ADH1	Endothelial cells (aorta)	NA	0.017	alcohol dehydrogenase 1 (class I)	protein coding gene	NA	Mesoderm	Vasculature	0	0.75	0	0.0211905
Mm	H2-Q6	Endothelial cells (aorta)	NA	0.023	histocompatibility 2, Q region locus 6	protein coding gene	NA	Mesoderm	Vasculature	0	0.75	0	0.0272908
Mm Hs	SULF1	Endothelial cells (aorta)	KIAA1077|SULF-1|hSulf-1	0.013	sulfatase 1	protein-coding gene	NA	Mesoderm	Vasculature	0	0	0.0175439	0
Mm Hs	CPQ	Endothelial cells (aorta)	LDP|PGCP	0.03	carboxypeptidase Q	protein-coding gene	NA	Mesoderm	Vasculature	0	0.75	0.0131579	0.0342259
Mm Hs	PI16	Endothelial cells (aorta)	MGC45378|dJ90K10.5|MSMBBP|CD364	0.011	peptidase inhibitor 16	protein-coding gene	NA	Mesoderm	Vasculature	0	1	0.00219298	0.0123932
Mm Hs	AMIGO2	Endothelial cells (aorta)	ALI1|DEGA	0.004	adhesion molecule with Ig like domain 2	protein-coding gene	NA	Mesoderm	Vasculature	0	0.666667	0.00250627	0.00333911
Mm Hs	PTPRJ	Endothelial cells (aorta)	DEP1|HPTPeta|CD148	0.011	protein tyrosine phosphatase, receptor type J	protein-coding gene	NA	Mesoderm	Vasculature	0	0.833333	0.000313283	0.0133565
Mm Hs	TRIM47	Endothelial cells (aorta)	GOA|RNF100	0.02	tripartite motif containing 47	protein-coding gene	NA	Mesoderm	Vasculature	0	0	0.0137845	0
Mm Hs	LMCD1	Endothelial cells (aorta)	NA	0.01	LIM and cysteine rich domains 1	protein-coding gene	NA	Mesoderm	Vasculature	0	0.916667	0.0253759	0.00597187
Mm Hs	PDE3A	Endothelial cells (aorta)	CGI-PDE	0.01	phosphodiesterase 3A	protein-coding gene	NA	Mesoderm	Vasculature	0	0.916667	0.000626566	0.0113658
Mm Hs	BMX	Endothelial cells (aorta)	PSCTK3	0.003	BMX non-receptor tyrosine kinase	protein-coding gene	1	Mesoderm	Vasculature	0	0.833333	0.00595238	0.00179798
Mm Hs	PROCR	Endothelial cells (aorta)	EPCR|CCD41|CD201	0.016	protein C receptor	protein-coding gene	NA	Mesoderm	Vasculature	0	0.833333	0.0285088	0.0121364
Mm Hs	SMOC1	Endothelial cells (aorta)	NA	0.006	SPARC related modular calcium binding 1	protein-coding gene	NA	Mesoderm	Vasculature	0	0	0.00595238	0
Mm Hs	CRACR2B	Endothelial cells (aorta)	MGC45840|EFCAB4A	0.016	calcium release activated channel regulator 2B	protein-coding gene	NA	Mesoderm	Vasculature	0	0.75	0.00657895	0.0179798
Mm Hs	GJA5	Endothelial cells (aorta)	CX40	0.002	gap junction protein alpha 5	protein-coding gene	NA	Mesoderm	Vasculature	0	0.833333	0.00156642	0.00102742
Mm Hs	BMP4	Endothelial cells (aorta)	BMP2B	0.019	bone morphogenetic protein 4	protein-coding gene	NA	Mesoderm	Vasculature	0	0.833333	0.0241228	0.0159892
Mm Hs	SOD3	Endothelial cells (aorta)	EC-SOD	0.027	superoxide dismutase 3	protein-coding gene	NA	Mesoderm	Vasculature	0	0	0.0614035	0
Mm Hs	ADH7	Endothelial cells (aorta)	ADH-4	0.006	alcohol dehydrogenase 7 (class IV), mu or sigma polypeptide	protein-coding gene	NA	Mesoderm	Vasculature	0	0.916667	0.00438596	0.00558659
Mm Hs	PCOLCE2	Endothelial cells (aorta)	PCPE2	0.017	procollagen C-endopeptidase enhancer 2	protein-coding gene	NA	Mesoderm	Vasculature	0	0.75	0.0103383	0.0187504
Mm Hs	PTGIS	Endothelial cells (aorta)	PGIS|CYP8A1	0.019	prostaglandin I2 synthase	protein-coding gene	NA	Mesoderm	Vasculature	0	1	0.00250627	0.0213832
Mm Hs	ACE	Endothelial cells (aorta)	ACE1|CD143|DCP1	0.022	angiotensin I converting enzyme	protein-coding gene	NA	Mesoderm	Vasculature	0	1	0.0256892	0.0208695
Mm Hs	GXYLT2	Endothelial cells (aorta)	GLT8D4	0.01	glucoside xylosyltransferase 2	protein-coding gene	NA	Mesoderm	Vasculature	0	1	0.00344612	0.0102742
Mm	GKN3	Endothelial cells (aorta)	NA	0.004	gastrokine 3	protein coding gene	NA	Mesoderm	Vasculature	0	0.916667	0	0.00398125
Mm Hs	CYTL1	Endothelial cells (aorta)	C17|C4orf4	0.012	cytokine like 1	protein-coding gene	NA	Mesoderm	Vasculature	0	1	0.0278822	0.00725615
Mm Hs	EHD3	Endothelial cells (aorta)	PAST3	0.017	EH domain containing 3	protein-coding gene	1	Mesoderm	Vasculature	0	0	0	0.0213189
Mm Hs	ABCG2	Endothelial cells (blood brain barrier)	EST157481|MXR|BCRP|ABCP|CD338	0.038	ATP binding cassette subfamily G member 2 (Junior blood group)	protein-coding gene	NA	Mesoderm	Vasculature	0	0	0.00469925	0.0467116
Mm Hs	GFAP	Endothelial cells (blood brain barrier)	FLJ45472	0.013	glial fibrillary acidic protein	protein-coding gene	NA	Mesoderm	Vasculature	0	0	0.0056391	0.0149503
Mm Hs	GPR37L1	Endothelial cells (blood brain barrier)	ETBR-LP-2	0.041	G protein-coupled receptor 37 like 1	protein-coding gene	NA	Mesoderm	Vasculature	0	0	0.00438596	0.0506898
Mm Hs	SLC13A4	Endothelial cells (blood brain barrier)	SUT-1|SUT1	0.004	solute carrier family 13 member 4	protein-coding gene	NA	Mesoderm	Vasculature	0	0	0.0018797	0
Mm Hs	SLC19A1	Endothelial cells (blood brain barrier)	FOLT|RFC1	0.015	solute carrier family 19 member 1	protein-coding gene	NA	Mesoderm	Vasculature	0	0	0.00125313	0
Mm Hs	SLC23A2	Endothelial cells (blood brain barrier)	SVCT2|KIAA0238|YSPL2|SLC23A1	0.007	solute carrier family 23 member 2	protein-coding gene	NA	Mesoderm	Vasculature	0	0	0.000313283	0
Mm Hs	SLC38A3	Endothelial cells (blood brain barrier)	SN1	0.018	solute carrier family 38 member 3	protein-coding gene	NA	Mesoderm	Vasculature	0	0	0.00125313	0
Mm Hs	TNFRSF19	Endothelial cells (blood brain barrier)	TAJ-alpha|TROY|TAJ|TRADE	0.017	TNF receptor superfamily member 19	protein-coding gene	NA	Mesoderm	Vasculature	0	0	0.00156642	0
Mm Hs	TNFRSF21	Endothelial cells (blood brain barrier)	DR6|CD358	0.047	TNF receptor superfamily member 21	protein-coding gene	NA	Mesoderm	Vasculature	0	0	0.037594	0
Mm Hs	FOXF2	Endothelial cells (blood brain barrier)	FREAC2|FKHL6	0.016	forkhead box F2	protein-coding gene	NA	Mesoderm	Vasculature	0	0	0.00125313	0.0195701
Mm Hs	FOXL2	Endothelial cells (blood brain barrier)	BPES1|BPES	0	forkhead box L2	protein-coding gene	NA	Mesoderm	Vasculature	0	0	0	0.00044915
Mm Hs	FOXQ1	Endothelial cells (blood brain barrier)	HFH1	0.026	forkhead box Q1	protein-coding gene	NA	Mesoderm	Vasculature	0	0	0.00093985	0.0325313
Mm Hs	LEF1	Endothelial cells (blood brain barrier)	TCF1ALPHA|TCF10|TCF7L3	0.025	lymphoid enhancer binding factor 1	protein-coding gene	NA	Mesoderm	Vasculature	0	0	0.0093985	0.0277831
Mm Hs	PPARD	Endothelial cells (blood brain barrier)	NUC1|NUCII|FAAR|NR1C2	0.009	peroxisome proliferator activated receptor delta	protein-coding gene	NA	Mesoderm	Vasculature	0	0	0.0018797	0.0104588
Mm	ZFP551	Endothelial cells (blood brain barrier)	NA	0	zinc fingr protein 551	protein coding gene	NA	Mesoderm	Vasculature	NA	NA	NA	NA
Mm Hs	ZIC3	Endothelial cells (blood brain barrier)	HTX|ZNF203|HTX1	0.01	Zic family member 3	protein-coding gene	NA	Mesoderm	Vasculature	0	0	0.000626566	0
Mm Hs	ALCAM	Endothelial cells (blood brain barrier)	CD166|MEMD	0	activated leukocyte cell adhesion molecule	protein-coding gene	NA	Mesoderm	Vasculature	0	0	0.0545113	0.0852101
Mm Hs	GFRA3	Enteric glia cells	GFRa-3	0.005	GDNF family receptor alpha 3	protein-coding gene	1	Endoderm	GI tract	0.833333	0	0.00094162	0.00558229
Mm Hs	MPZ	Enteric glia cells	HMSNIB|CMT2I|CMT2J|CMT1|CMT1B	0.002	myelin protein zero	protein-coding gene	NA	Endoderm	GI tract	1	0	0.000313873	0.0017966
Mm Hs	LGI4	Enteric glia cells	NA	0.002	leucine rich repeat LGI family member 4	protein-coding gene	NA	Endoderm	GI tract	0.833333	0	0.00282486	0.00128329
Mm Hs	RGS16	Enteric glia cells	A28-RGS14|RGS-r	0.01	regulator of G protein signaling 16	protein-coding gene	NA	Endoderm	GI tract	0.833333	0	0.0188324	0
[truncated: 6,287 more rows]

## Sheet: Cellmarker
speciesType	tissueType	UberonOntologyID	cancerType	cellType	cellName	CellOntologyID	cellMarker	geneSymbol	geneID	proteinName	proteinID	markerResource	PMID	Company
Human	Kidney	UBERON_0002113	Normal	Normal cell	Proximal tubular cell	NA	Intestinal Alkaline Phosphatase	ALPI	248	PPBI	P09923	Experiment	9263997	NA
Human	Liver	UBERON_0002107	Normal	Normal cell	Ito cell (hepatic stellate cell)	CL_0000632	Synaptophysin	SYP	6855	SYPH	P08247	Experiment	10595912	NA
Human	Endometrium	UBERON_0001295	Normal	Normal cell	Trophoblast cell	CL_0000351	CEACAM1	CEACAM1	634	CEAM1	P13688	Experiment	10751340	NA
Human	Germ	UBERON_0000923	Normal	Normal cell	Primordial germ cell	CL_0000670	VASA	DDX4	54514	DDX4	Q9NQI0	Experiment	10920202	NA
Human	Corneal epithelium	UBERON_0001772	Normal	Normal cell	Epithelial cell	CL_0000066	KLF6	KLF6	1316	KLF6	Q99612	Experiment	12407152	NA
Human	Placenta	UBERON_0001987	Normal	Normal cell	Cytotrophoblast	CL_0000351	FGF10	FGF10	2255	FGF10	O15520	Experiment	15950061	NA
Human	Periosteum	UBERON_0002515	Normal	Normal cell	Periosteum-derived progenitor cell	NA	CD166, CD45, CD9, CD90	ALCAM, PTPRC, CD9, THY1	214, 5788, 928, 7070	CD166, PTPRC, CD9, THY1	Q13740, P08575, P21926, P04216	Experiment	15977065	NA
Human	Amniotic membrane	UBERON_0009742	Normal	Normal cell	Amnion epithelial cell	CL_0002536	NANOG, OCT3/4	NANOG, POU5F1	79923, 5460	NANOG, PO5F1	Q9H9S0, Q01860	Experiment	16081662	NA
Human	Primitive streak	UBERON_0004341	Normal	Normal cell	Primitive streak cell	NA	LHX1, MIXL1	LHX1, MIXL1	3975, 83881	LHX1, MIXL1	P48742, Q9H2W2	Experiment	16258519	NA
Human	Adipose tissue	UBERON_0001013	Normal	Normal cell	Stromal vascular fraction cell	CL_0000499	CD34	CD34	947	CD34	P28906	Experiment	16322640	NA
Human	Scalp	UBERON_0000403	Normal	Normal cell	Bulge stem cell	CL_0002337	CD200	CD200	4345	OX2G	P41217	Experiment	16395407	NA
Human	Heart	UBERON_0000948	Normal	Normal cell	Semilunar valve cell	NA	MMP-13	MMP13	4322	MMP13	P45452	Experiment	16534030	NA
Human	Chorionic villus	UBERON_0007106	Normal	Normal cell	Villous stromal cell	NA	NOV, CYR61	NOV, CYR61	4856, 3491	NOV, CYR61	P48745, O00622	Experiment	16675545	NA
Human	Liver	UBERON_0002107	Normal	Normal cell	Kupffer cell	CL_0000091	CD11b, CD14, CD18, CD32, CD68	ITGAM, CD14, ITGB2, [FCGR2A, FCGR2B, FCGR2C], CD68	3684, 929, 3689, [2212, 2213, 9103], 968	ITAM, CD14, ITB2, [FCG2A, FCG2B, FCG2C], CD68	P11215, P08571, P05107, [P12318, P31994, P31995], P34810	Experiment	17692868	NA
Human	Adipose tissue	UBERON_0001013	Normal	Normal cell	Adipose-derived stromal cell	CL_0000499	CD144, CD31, CD34	CDH5, PECAM1, CD34	1003, 5175, 947	CADH5, PECA1, CD34	P33151, P16284, P28906	Experiment	17967785	NA
Human	Brain	UBERON_0000955	Normal	Normal cell	Oligodendrocyte	CL_0000128	NOGO	RTN4	57142	RTN4	Q9NQC3	Experiment	18515322	NA
Human	Amniotic fluid	UBERON_0000173	Normal	Normal cell	Mesenchymal stem cell	CL_0000134	CD44	CD44	960	CD44	P16070	Experiment	28017358	NA
Human	Cartilage	UBERON_0002418	Normal	Normal cell	Cartilage progenitor cell	CL_0000138	CD146, COL2	MCAM, COL2A1	4162, 1280	MUC18, COL2A1	P43121, P02458	Experiment	27130221	NA
Human	Bone	UBERON_0002481	Normal	Normal cell	Osteocyte	CL_0000137	DMP1, E11, MEPE, PHEX, SOST	DMP1, NA, MEPE, PHEX, SOST	1758, NA, 56955, 5251, 50964	DMP1, NA, MEPE, PHEX, SOST	Q13316, NA, Q9NQ76, P78562, Q9BQB4	Experiment	27109824	NA
Human	Bone	UBERON_0002481	Normal	Normal cell	Osteoclast	CL_0000092	CD56, RUNX2	NCAM1, RUNX2	4684, 860	NCAM1, RUNX2	P13591, Q13950	Experiment	26860863	NA
Human	Retina	UBERON_0000966	Normal	Normal cell	Bipolar cell	NA	Aquaporin-0, Go-alpha, ISLET-1	MIP, GNAS, ISL1	4282, 2778, 3670	MIP, GNAS2, ISL1	P30301, P63092, P61371	Experiment	26769220	NA
Human	Retina	UBERON_0000966	Normal	Normal cell	Muller cell	CL_0011107	GS	GLUL	2752	GLNA	P15104	Experiment	26769220	NA
Human	Peripheral blood	UBERON_0005408	Normal	Normal cell	Monocyte	CL_0000576	CD11b, CD16, CD19, CD2, CD3, CD56, CD94, NKG2A	ITGAM, [FCGR3A, FCGR3B], CD19, CD2, [CD3D, CD3E, CD3G], NCAM1, KLRD1, KLRC1	3684, [2214, 2215], 930, 914, [915, 916, 917], 4684, 3824, 3821	ITAM, [FCG3A, FCG3B], CD19, CD2, [CD3D, CD3E, CD3G], NCAM1, KLRD1, NKG2A	P11215, [P08637, O75015], P15391, P06729, [P04234, P07766, P09693], P13591, Q13241, P26715	Experiment	29610856	NA
Human	Blood	UBERON_0000178	Normal	Normal cell	Natural killer cell	CL_0000623	CD11b, CD16, CD19, CD2, CD3, CD56, CD94, NKG2A	ITGAM, [FCGR3A, FCGR3B], CD19, CD2, [CD3D, CD3E, CD3G], NCAM1, KLRD1, KLRC1	3684, [2214, 2215], 930, 914, [915, 916, 917], 4684, 3824, 3821	ITAM, [FCG3A, FCG3B], CD19, CD2, [CD3D, CD3E, CD3G], NCAM1, KLRD1, NKG2A	P11215, [P08637, O75015], P15391, P06729, [P04234, P07766, P09693], P13591, Q13241, P26715	Experiment	29610856	NA
Human	Tongue	UBERON_0001723	Tongue Squamous Cell Carcinoma	Cancer cell	Cancer stem cell	NA	BMI1, CD44, NANOG, OCT4	BMI1, CD44, NANOG, POU5F1	648, 960, 79923, 5460	BMI1, CD44, NANOG, PO5F1	P35226, P16070, Q9H9S0, Q01860	Experiment	29607565	NA
Human	Gingiva	UBERON_0001828	Normal	Normal cell	Mesenchymal stem cell	CL_0000134	CD105, CD166, CD29, CD44, CD49e, CD73, CD90	ENG, ALCAM, ITGB1, CD44, ITGA5, NT5E, THY1	2022, 214, 3688, 960, 3678, 4907, 7070	EGLN, CD166, ITB1, CD44, ITA5, 5NTD, THY1	P17813, Q13740, P05556, P16070, P08648, P21589, P04216	Experiment	29604386	NA
Human	Undefined	NA	Esophageal Adenocarcinoma	Cancer cell	Cancer stem cell	NA	ALDH, ALDH1, CD44	ALDH family, ALDH1A1, CD44	ALDH family, 216, 960	ALDH family, AL1A1, CD44	ALDH family, P00352, P16070	Experiment	29600369	NA
Human	Undefined	NA	Glioblastoma	Cancer cell	Mesenchymal stem cell	CL_0000134	CD105, CD14, CD31, CD34, CD44, CD73, CD90	ENG, CD14, PECAM1, CD34, CD44, NT5E, THY1	2022, 929, 5175, 947, 960, 4907, 7070	EGLN, CD14, PECA1, CD34, CD44, 5NTD, THY1	P17813, P08571, P16284, P28906, P16070, P21589, P04216	Experiment	29590646	NA
Human	Peripheral blood	UBERON_0005408	Normal	Normal cell	Monocyte	CL_0000576	CD14, CD19, CD20, CD27, CD3, CD38, IgA, IgG	CD14, CD19, MS4A1, CD27, [CD3D, CD3E, CD3G], CD38, CD79A, IgG family	929, 930, 931, 939, [915, 916, 917], 952, 973, IgG family	CD14, CD19, CD20, CD27, [CD3D, CD3E, CD3G], CD38, CD79A, IgG family	P08571, P15391, P11836, P26842, [P04234, P07766, P09693], P28907, P11912, IgG family	Experiment	29579044	NA
Human	Uterus	UBERON_0000995	Normal	Normal cell	Endometrial stem cell	CL_0000034	ICAM1, SUSD2	ICAM1, SUSD2	3383, 56241	ICAM1, SUSD2	P05362, Q9UGT4	Experiment	29575998	NA
Human	Liver	UBERON_0002107	Hepatocellular Cancer	Cancer cell	Cancer stem cell	NA	SOX9	SOX9	6662	SOX9	P48436	Experiment	27457505	NA
Human	Dental pulp	UBERON_0001754	Normal	Normal cell	Mesenchymal stem cell	CL_0000134	CD105, STRO-1	ENG, NA	2022, NA	EGLN, NA	P17813, NA	Experiment	28781092	NA
Human	Breast	UBERON_0000310	Normal	Normal cell	Natural killer cell	CL_0000623	CD56	NCAM1	4684	NCAM1	P13591	Experiment	29090365	NA
Human	Dental pulp	UBERON_0001754	Normal	Normal cell	Dental pulp stem cell	CL_0000034	CD105, CD29, CD44, CD73	ENG, ITGB1, CD44, NT5E	2022, 3688, 960, 4907	EGLN, ITB1, CD44, 5NTD	P17813, P05556, P16070, P21589	Experiment	24837475	NA
Human	Liver	UBERON_0002107	Liver Cancer	Cancer cell	Cancer stem cell	NA	KIAA1114	TRO	7216	TROP	Q12816	Experiment	24713374	NA
Human	Peripheral blood	UBERON_0005408	Normal	Normal cell	B cell	CL_0000236	CD19, CD27, CD38, CD45, IgD, ZAP70	CD19, CD27, CD38, PTPRC, IgD family, ZAP70	930, 939, 952, 5788, IgD family, 7535	CD19, CD27, CD38, PTPRC, IgD family, ZAP70	P15391, P26842, P28907, P08575, IgD family, P43403	Experiment	25187226	NA
Human	Adipose tissue	UBERON_0001013	Normal	Normal cell	Adipose-derived stem cell	CL_0000034	CD146, CD90, KLF4, NANOG, Nestin, OCT4, PDGFR, SOX2	MCAM, THY1, KLF4, NANOG, NES, POU5F1, PDGFRB, SOX2	4162, 7070, 9314, 79923, 10763, 5460, 5159, 6657	MUC18, THY1, KLF4, NANOG, NEST, PO5F1, PGFRB, SOX2	P43121, P04216, O43474, Q9H9S0, P48681, Q01860, P09619, P48431	Experiment	29214313	NA
Human	Adipose tissue	UBERON_0001013	Normal	Normal cell	Preadipocyte progenitor cell	NA	CD34, PDGFR-alpha	CD34, PDGFRA	947, 5156	CD34, PGFRA	P28906, P16234	Experiment	28715395	NA
Human	Undefined	NA	Osteosarcoma	Cancer cell	Cancer stem cell	NA	CD271	NGFR	4804	TNR16	P08138	Experiment	24893164	NA
Human	Undefined	NA	Normal	Normal cell	Regulatory T (Treg) cell	CL_0000815	CD49b, LAG3	ITGA2, LAG3	3673, 3902	ITA2, LAG3	P17301, P18627	Experiment	28929191	NA
Human	Stomach	UBERON_0000945	Gastric Cancer	Cancer cell	Cancer stem cell	NA	CD49f	ITGA6	3655	ITA6	P23229	Experiment	24015244	NA
Human	Nucleus pulposus	UBERON_0002242	Normal	Normal cell	Nucleus pulposus cell	CL_0002564	CA12, CD24, FOXF1, KRT19, PAX1, PTN	CA12, CD24, FOXF1, KRT19, PAX1, PTN	771, 100133941, 2294, 3880, 5075, 5764	CAH12, CD24, FOXF1, K1C19, PAX1, PTN	O43570, P25063, Q12946, P08727, P15863, P21246	Experiment	24972717	NA
Human	Urine	UBERON_0001088	Normal	Normal cell	Urine-derived stem cell	NA	CD105, CD146, CD34, CD45, CD73, CD90, OCT3/4, STRO-1	ENG, MCAM, CD34, PTPRC, NT5E, THY1, POU5F1, NA	2022, 4162, 947, 5788, 4907, 7070, 5460, NA	EGLN, MUC18, CD34, PTPRC, 5NTD, THY1, PO5F1, NA	P17813, P43121, P28906, P08575, P21589, P04216, Q01860, NA	Experiment	28409292	NA
Human	Pancreas	UBERON_0001264	Pancreatic Ductal Adenocarcinomas	Cancer cell	Fibroblast	CL_0000057	COL11A1	COL11A1	1301	COBA1	P12107	Experiment	24194920	NA
Human	Undefined	NA	Serous Ovarian Cancer	Cancer cell	Fibroblast	CL_0000057	CD90	THY1	7070	THY1	P04216	Experiment	25170899	NA
Human	Undefined	NA	Renal Clear Cell Carcinoma	Cancer cell	Immune cell	CL_0000738	CD11a, CD11b, CD170, CD172g, CD18, CD195, CD2, CD229, CD28, CD3, CD305, CD319, CD32, CD352, CD4, CD43, CD45, CD45RB, CD45RO, CD48, CD5, CD50, CD52, CD53, CD6, CD60b, CD69, CD7, CD85a, CD86, CD96, CDW198, HLA-DR	ITGAL, ITGAM, SIGLEC5, SIRPG, ITGB2, CCR5, CD2, LY9, CD28, [CD3D, CD3E, CD3G], LAIR1, SLAMF7, [FCGR2A, FCGR2B, FCGR2C], SLAMF6, CD4, SPN, PTPRC, NA, PTPRC, CD48, CD5, ICAM3, CD52, CD53, CD6, CD6, CD69, CD7, LILRB3, CD86, CD96, CCR8, HLA-DR family	3683, 3684, 8778, 55423, 3689, 1234, 914, 4063, 940, [915, 916, 917], 3903, 57823, [2212, 2213, 9103], 114836, 920, 6693, 5788, NA, 5788, 962, 921, 3385, 1043, 963, 923, 923, 969, 924, 11025, 942, 10225, 1237, HLA-DR family	ITAL, ITAM, SIGL5, SIRPG, ITB2, CCR5, CD2, LY9, CD28, [CD3D, CD3E, CD3G], LAIR1, SLAF7, [FCG2A, FCG2B, FCG2C], SLAF6, CD4, LEUK, PTPRC, NA, PTPRC, CD48, CD5, ICAM3, CD52, CD53, CD6, CD6, CD69, CD7, LIRB3, CD86, TACT, CCR8, HLA-DR family	P20701, P11215, O15389, Q9P1W8, P05107, P51681, P06729, Q9HBG7, P10747, [P04234, P07766, P09693], Q6GTX8, Q9NQ25, [P12318, P31994, P31995], Q96DU3, P01730, P16150, P08575, NA, P08575, P09326, P06127, P32942, P31358, P19397, P30203, P30203, Q07108, P09564, O75022, P42081, P40200, P51685, HLA-DR family	Experiment	25170899	NA
Human	Undefined	NA	Renal Clear Cell Carcinoma	Cancer cell	Endothelial cell	CL_0000115	CD123, CD144, CD201, CD202b, CD220, CD231, CD269, CD292, CD309, CD332, CD66, CD66d, CD73, CD77, HPC	IL3RA, CDH5, A4GALT, TEK, INSR, TSPAN7, TNFRSF17, BMPR1A, KDR, FGFR2, CEA family, CEACAM3, NT5E, PROCR, NA	3563, 1003, 10544, 7010, 3643, 7102, 608, 657, 3791, 2263, CEA family, 1084, 4907, 53947, NA	IL3RA, CADH5, EPCR, TIE2, INSR, TSN7, TNR17, BMR1A, VGFR2, FGFR2, CEA family, CEAM3, 5NTD, A4GAT, NA	P26951, P33151, Q9UNN8, Q02763, P06213, P41732, Q02223, P36894, P35968, P21802, CEA family, P40198, P21589, Q9NPC4, NA	Experiment	25170899	NA
Human	Undefined	NA	Renal Clear Cell Carcinoma	Cancer cell	Fibroblast	CL_0000057	CD111, CD140b, CD156b, CD271	NECTIN1, PDGFRB, ADAM17, NGFR	5818, 5159, 6868, 4804	NECT1, PGFRB, ADA17, TNR16	Q15223, P09619, P78536, P08138	Experiment	25170899	NA
Human	Undefined	NA	Normal	Normal cell	Endothelial cell	CL_0000115	CD209	CD209	30835	CD209	Q9NNX6	Experiment	25170899	NA
Human	Undefined	NA	Normal	Normal cell	T cell	CL_0000084	CD150	SLAMF1	6504	SLAF1	Q13291	Experiment	25170899	NA
Human	Undefined	NA	Normal	Normal cell	B cell	CL_0000236	CD150	SLAMF1	6504	SLAF1	Q13291	Experiment	25170899	NA
Human	Undefined	NA	Normal	Normal cell	Thymocyte	CL_0000893	CD150	SLAMF1	6504	SLAF1	Q13291	Experiment	25170899	NA
Human	Undefined	NA	Normal	Normal cell	Dendritic cell	CL_0000451	CD150	SLAMF1	6504	SLAF1	Q13291	Experiment	25170899	NA
Human	Undefined	NA	Normal	Normal cell	Neutrophil	CL_0000775	CD16b	FCGR3B	2215	FCG3B	O75015	Experiment	25170899	NA
Human	Undefined	NA	Normal	Normal cell	B cell	CL_0000236	FMC7	MS4A1	931	CD20	P11836	Experiment	25170899	NA
Human	Undefined	NA	Normal	Normal cell	Lymphocyte	CL_0000542	CD197	CCR7	1236	CCR7	P32248	Experiment	25170899	NA
Human	Brain	UBERON_0000955	Glioblastoma	Cancer cell	Cancer stem cell	NA	CD133	PROM1	8842	PROM1	O43490	Experiment	29492900	NA
Human	Peripheral blood	UBERON_0005408	Normal	Normal cell	Endothelial progenitor cell	CL_0002619	CD34, CD45, VEGFR-2	CD34, PTPRC, KDR	947, 5788, 3791	CD34, PTPRC, VGFR2	P28906, P08575, P35968	Experiment	27561827	NA
Human	Peripheral blood	UBERON_0005408	Normal	Normal cell	Endothelial cell	CL_0000115	CD133, CD144, CD34, CD45	PROM1, CDH5, CD34, PTPRC	8842, 1003, 947, 5788	PROM1, CADH5, CD34, PTPRC	O43490, P33151, P28906, P08575	Experiment	27561827	NA
Human	Kidney	UBERON_0002113	Renal Cell Carcinoma	Cancer cell	Tumor endothelial cell	CL_0000115	SBSN	SBSN	374897	SBSN	Q6UWP8	Experiment	25283635	NA
Human	Colon	UBERON_0001155	Colon Cancer	Cancer cell	Tumor endothelial cell	CL_0000115	SBSN	SBSN	374897	SBSN	Q6UWP8	Experiment	25283635	NA
Human	Gonad	UBERON_0000991	Normal	Normal cell	Premeiotic germ cell	CL_0000586	MAGE-A4	MAGEA4	4103	MAGA4	P43358	Experiment	29393262	NA
Human	Gonad	UBERON_0000991	Normal	Normal cell	Gonocyte	CL_0000670	OCT3/4	POU5F1	5460	PO5F1	Q01860	Experiment	29393262	NA
Human	Adipose tissue	UBERON_0001013	Normal	Normal cell	Mesenchymal stem cell	CL_0000134	CD31, CD34, CD44, CD45, CD73, CD90, CD105	PECAM1, CD34, CD44, PTPRC, NT5E, THY1, ENG	5175, 947, 960, 5788, 4907, 7070, 2022	PECA1, CD34, CD44, PTPRC, 5NTD, THY1, EGLN	P16284, P28906, P16070, P08575, P21589, P04216, P17813	Experiment	24978442	NA
Human	Testis	UBERON_0000473	Normal	Normal cell	Gonocyte	CL_0000670	SSEA-4	NA	NA	NA	NA	Experiment	25030892	NA
Human	Testis	UBERON_0000473	Normal	Normal cell	Spermatogonial stem cell	CL_0000089	SSEA-4	NA	NA	NA	NA	Experiment	25030892	NA
Human	Testis	UBERON_0000473	Normal	Normal cell	Sertoli cell	CL_0000216	SSEA-4	NA	NA	NA	NA	Experiment	25030892	NA
Human	Testis	UBERON_0000473	Normal	Normal cell	Gonocyte	CL_0000670	THY1	THY1	7070	THY1	P04216	Experiment	25030892	NA
Human	Testis	UBERON_0000473	Normal	Normal cell	Gonocyte	CL_0000670	c-Kit	KIT	3815	KIT	P10721	Experiment	25030892	NA
Human	Bone marrow	UBERON_0002371	Normal	Normal cell	Mesenchymal stromal cell	CL_0000134	beta-2-microglobulin, CD105, CD13, CD147, CD151, CD276, CD29, CD44, CD47, CD59, CD73, CD81, CD90, CD98, HLA-ABC, Vimentin	B2M, ENG, ANPEP, BSG, CD151, CD276, ITGB1, CD44, CD47, CD59, NT5E, CD81, THY1, SLC3A2, HLA-ABC family, VIM	567, 2022, 290, 682, 977, 80381, 3688, 960, 961, 966, 4907, 975, 7070, 6520, HLA-ABC family, 7431	B2MG, EGLN, AMPN, BASI, CD151, CD276, ITB1, CD44, CD47, CD59, 5NTD, CD81, THY1, 4F2, HLA-ABC family, VIME	P61769, P17813, P15144, P35613, P48509, Q5ZPR3, P05556, P16070, Q08722, P13987, P21589, P60033, P04216, P08195, HLA-ABC family, P08670	Experiment	29338788	NA
Human	Pancreas	UBERON_0001264	Normal	Normal cell	Pancreatic stem cell	CL_0000034	c-Kit	KIT	3815	KIT	P10721	Experiment	23978330	NA
Human	Peripheral blood	UBERON_0005408	Normal	Normal cell	Myeloid-derived suppressor cell	CL_0000889	CD11b, CD33, CD39	ITGAM, CD33, ENTPD1	3684, 945, 953	ITAM, CD33, ENTP1	P11215, P20138, P49961	Experiment	29108995	NA
Human	Peripheral blood	UBERON_0005408	Normal	Normal cell	Myeloid-derived suppressor cell	CL_0000889	CD11b, CD11c, CD14, CD1d, CD220, CD226, CD24, CD244, CD328, CD33, CD39, CD42b, CD46, CD49a, CD49d, CD49e, CD49f, CD52, CD53, CD54, CD56, CD62L, CD62P, CD66a, CD66c, CD66e, CD69, CD71, CD81, CD84, CD85d, CD85h, CD85j, CD85k	ITGAM, ITGAX, CD14, CD1D, INSR, CD226, CD24, CD244, SIGLEC7, CD33, ENTPD1, GP1BA, CD46, ITGA1, ITGA4, ITGA5, ITGA6, CD52, CD53, ICAM1, NCAM1, SELL, SELP, CEACAM1, CEACAM6, CEACAM5, CD69, TFRC, CD81, CD84, LILRB2, LILRA2, LILRB1, LILRB4ITGAM	3684, 3687, 929, 912, 3643, 10666, 100133941, 51744, 27036, 945, 953, 2811, 4179, 3672, 3676, 3678, 3655, 1043, 963, 3383, 4684, 6402, 6403, 634, 4680, 1048, 969, 7037, 975, 8832, 10288, 11027, 10859, 11006	ITAM, ITAX, CD14, CD1D, INSR, CD226, CD24, CD244, SIGL7, CD33, ENTP1, GP1BA, MCP, ITA1, ITA4, ITA5, ITA6, CD52, CD53, ICAM1, NCAM1, LYAM1, LYAM3, CEAM1, CEAM6, CEAM5, CD69, TFR1, CD81, SLAF5, LIRB2, LIRA2, LIRB1, LIRB4	P11215, P20702, P08571, P15813, P06213, Q15762, P25063, Q9BZW8, Q9Y286, P20138, P49961, P07359, P15529, P56199, P13612, P08648, P23229, P31358, P19397, P05362, P13591, P14151, P16109, P13688, P40199, P06731, Q07108, P02786, P60033, Q9UIB8, Q8N423, Q8N149, Q8NHL6, Q8NHJ6	Experiment	29108995	NA
Human	Brain	UBERON_0000955	Glioblastoma	Cancer cell	Cancer stem cell	NA	CADM1, CLCC1, HMOX1, SCAMP3, SLC16A1	CADM1, CLCC1, HMOX1, SCAMP3, SLC16A1	23705, 23155, 3162, 10067, 6566	CADM1, CLCC1, HMOX1, SCAM3, MOT1	Q9BY67, Q96S66, P09601, O14828, P53985	Experiment	27354342	NA
Human	Undefined	NA	Normal	Normal cell	Mesenchymal stem cell	CL_0000134	CD29, CD73, CD90, D105	ITGB1, NT5E, THY1, ENG	3688, 4907, 7070, 2022	ITB1, 5NTD, THY1, EGLN	P05556, P21589, P04216, P17813	Experiment	28096632	NA
Human	Breast	UBERON_0000310	Breast Cancer	Cancer cell	Cancer stem cell	NA	ALDH1	ALDH1A1	216	AL1A1	P00352	Experiment	24461456	NA
Human	Colon	UBERON_0001155	Normal	Normal cell	CD4+ T cell	CL_0000624	CCR6	CCR6	1235	CCR6	P51684	Experiment	27835617	NA
Human	Blood	UBERON_0000178	Normal	Normal cell	CD4+ T cell	CL_0000624	CCR6	CCR6	1235	CCR6	P51684	Experiment	27835617	NA
Human	Lung	UBERON_0002048	Normal	Normal cell	Anterior foregut endoderm cell	CL_0000223	Carboxypeptidase M	CPM	1368	CBPM	P14384	Experiment	25241738	NA
Human	Breast	UBERON_0000310	Breast Cancer	Cancer cell	Cancer stem cell	NA	CD24, CD44	CD24, CD44	100133941, 960	CD24, CD44	P25063, P16070	Experiment	24099815	NA
Human	Bone marrow	UBERON_0002371	Normal	Normal cell	Dendritic cell	CL_0000451	CD40, CD80, CD86, MHC class II	CD40, CD80, CD86, MHC class II	958, 941, 942, MHC class II	TNR5, CD80, CD86, MHC class II	P25942, P33681, P42081, MHC class II	Experiment	27809931	NA
Human	Adipose tissue	UBERON_0001013	Normal	Normal cell	Endoderm progenitor cell	NA	CD133, CD31, CD34	PROM1, PECAM1, CD34	8842, 5175, 947	PROM1, PECA1, CD34	O43490, P16284, P28906	Experiment	24094492	NA
Human	Blood	UBERON_0000178	Normal	Normal cell	Natural killer cell	CL_0000623	CD94	KLRD1	3824	KLRD1	Q13241	Experiment	29123958	NA
Human	Blood	UBERON_0000178	Normal	Normal cell	Circulating fetal cell	NA	ACTB, ATF4, CD33, CD68, CD9, CDC42_1, CLDN6, COL1A2, CRABP1, CRIP1, CRYL1, CTNNB1, DLX5, EN1, F11R, FIGD, FOXA2, GATA5, HAMP, HMGA1, IL7R, JUN, JUNB, KCNQ4, MCAM, MMP9, NCAM1, OLIG2, PBLD, PDGFC, PF4, PUM2, SELE, SELPLG, SMAD3, SMC3, SOX13, TCF3, TNC	ACTB, ATF4, CD33, CD68, CD9, CDC42, CLDN6, COL1A2, CRABP1, CRIP1, CRYL1, CTNNB1, DLX5, EN1, F11R, NA, FOXA2, GATA5, HAMP, HMGA1, IL7R, JUN, JUNB, KCNQ4, MCAM, MMP9, NCAM1, OLIG2, PBLD, PDGFC, PF4, PUM2, SELE, SELPLG, SMAD3, SMC3, SOX13, TCF3, TNC,	60, 468, 945, 968, 928, 998, 9074, 1278, 1381, 1396, 51084, 1499, 1749, 2019, 50848, NA, 3170, 140628, 57817, 3159, 3575, 3725, 3726, 9132, 4162, 4318, 4684, 10215, 64081, 56034, 5196, 23369, 6401, 6404, 4088, 9126, 9580, 6929, 3371,	ACTB, ATF4, CD33, CD68, CD9, CDC42, CLD6, CO1A2, RABP1, CRIP1, CRYL1, NA, DLX5, HME1, JAM1, NA, FOXA2, GATA5, HEPC, HMGA1, IL7RA, JUN, JUNB, KCNQ4, MUC18, MMP9, NCAM1, OLIG2, PBLD, PDGFC, PLF4, PUM2, LYAM2, SELPL, SMAD3, SMC3, SOX13, TFE2, TENA,	P60709, P18848, P20138, P34810, P21926, P60953, P56747, P08123, P29762, P50238, Q9Y2S2, P56178, Q05925, Q9Y624, Q9Y261, NA, Q9BWX5, P81172, P17096, P16871, P05412, P17275, P56696, P43121, P14780, P13591, Q13516, P30039, Q9NRA1, P02776, Q8TB72, P16581, Q14242, P84022, Q9UQE7, Q9UN79, P15923, P24821, P24821	Experiment	24217417	NA
Human	Brain	UBERON_0000955	Normal	Normal cell	Neural progenitor cell	NA	CD271, GFAPdelta	NGFR, GFAP	4804, 2670	TNR16, GFAP	P08138, P14136	Experiment	24604282	NA
Human	Embryo	UBERON_0000922	Normal	Normal cell	Astroglial progenitor cell	NA	PBXIP1	PBXIP1	57326	PBIP1	Q96AQ6	Experiment	24470547	NA
Human	Undefined	NA	Colorectal Cancer	Cancer cell	Cancer stem cell	NA	FLT1	FLT1	2321	VGFR1	P17948	Experiment	29100318	NA
Human	Skin	UBERON_0002097	Normal	Normal cell	Endothelial cell	CL_0000115	CD31, VWF	PECAM1, VWF	5175, 7450	PECA1, VWF	P16284, P04275	Experiment	28135608	NA
Human	Undefined	NA	Leukemia	Cancer cell	Cancer stem cell	NA	CD34, CD38	CD34, CD38	947, 952	CD34, CD38	P28906, P28907	Experiment	24689055	NA
Human	Undefined	NA	Pancreatic Cancer	Cancer cell	Cancer stem cell	NA	CD133, CD24, CD44	PROM1, CD24, CD44	8842, 100133941, 960	PROM1, CD24, CD44	O43490, P25063, P16070	Experiment	24689055	NA
Human	Undefined	NA	Normal	Normal cell	Endothelial cell	CL_0000115	CD31	PECAM1	5175	PECA1	P16284	Experiment	25001945	NA
Human	Peripheral blood	UBERON_0005408	Normal	Normal cell	Natural killer cell	CL_0000623	CD49a, CXCR6	ITGA1, CXCR6	3672, 10663	ITA1, CXCR6	P56199, O00574	Experiment	28952190	NA
Human	Undefined	NA	Prostate Cancer	Cancer cell	Paneth cell	CL_0000510	AMACR	AMACR	23600	AMACR	Q9UHK6	Experiment	25031776	NA
Human	Undefined	NA	Glioblastoma	Cancer cell	Cancer stem cell	NA	CD133	PROM1	8842	PROM1	O43490	Experiment	29392691	NA
Human	Thymus	UBERON_0002370	Normal	Normal cell	Epithelial cell	CL_0000066	EpCAM, FZ4, K8, WNT4	EPCAM, FZD4, KRT8, WNT4	4072, 8322, 3856, 54361	EPCAM, FZD4, K2C8, WNT4	P16422, Q9ULV1, P05787, P56705	Experiment	24768153	NA
Human	Blood vessel	UBERON_0001981	Normal	Normal cell	Mesenchymal stromal cell	CL_0000134	CD90	THY1	7070	THY1	P04216	Experiment	25244528	NA
Human	Liver	UBERON_0002107	Normal	Normal cell	Hepatoblast	CL_0005026	CD45, CD71, DLK1, PDGFR-alpha, TER119	PTPRC, TFRC, DLK1, PDGFRA, NA	5788, 7037, 8788, 5156, NA	PTPRC, TFR1, DLK1, PGFRA, NA	P08575, P02786, P80370, P16234, NA	Experiment	24238062	NA
Human	Liver	UBERON_0002107	Normal	Normal cell	Mesenchymal cell	CL_0008019	CD45, CD71, DLK1, PDGFR-alpha, TER119	PTPRC, TFRC, DLK1, PDGFRA, NA	5788, 7037, 8788, 5156, NA	PTPRC, TFR1, DLK1, PGFRA, NA	P08575, P02786, P80370, P16234, NA	Experiment	24238062	NA
Human	Liver	UBERON_0002107	Normal	Normal cell	Endothelial cell	CL_0000115	CD45, CD71, DLK1, FLK1, TER119	PTPRC, TFRC, DLK1, KDR, NA	5788, 7037, 8788, 3791, NA	PTPRC, TFR1, DLK1, VGFR2, NA	P08575, P02786, P80370, P35968, NA	Experiment	24238062	NA
Human	Liver	UBERON_0002107	Normal	Normal cell	Hematopoietic cell	CL_0000988	CD45	PTPRC	5788	PTPRC	P08575	Experiment	24238062	NA
Human	Liver	UBERON_0002107	Normal	Normal cell	Hematopoietic cell	CL_0000988	CD71	TFRC	7037	TFR1	P02786	Experiment	24238062	NA
Human	Liver	UBERON_0002107	Normal	Normal cell	Hematopoietic cell	CL_0000988	TER119	NA	NA	NA	NA	Experiment	24238062	NA
Human	Liver	UBERON_0002107	Hepatocellular Cancer	Cancer cell	Cancer stem cell	NA	CD133	PROM1	8842	PROM1	O43490	Experiment	28034805	NA
Human	Undefined	NA	Hepatocellular Cancer	Cancer cell	Cancer stem cell	NA	CXCR4	CXCR4	7852	CXCR4	P61073	Experiment	28789425	NA
Human	Synovial fluid	UBERON_0001090	Normal	Normal cell	Mesenchymal stem cell	CL_0000134	CD90	THY1	7070	THY1	P04216	Experiment	29068101	NA
Human	Liver	UBERON_0002107	Normal	Normal cell	CD4+ T cell	CL_0000624	CD3, CD4	[CD3D, CD3E, CD3G], CD4	[915, 916, 917], 920	[CD3D, CD3E, CD3G], CD4	[P04234, P07766, P09693], P01730	Experiment	27781378	NA
Human	Liver	UBERON_0002107	Normal	Normal cell	CD8+ T cell	CL_0000625	CD3, CD8	[CD3D, CD3E, CD3G], CD8A	[915, 916, 917], 925	[CD3D, CD3E, CD3G], CD8A	[P04234, P07766, P09693], P01732	Experiment	27781378	NA
Human	Liver	UBERON_0002107	Normal	Normal cell	Monocyte	CL_0000576	CD14	CD14	929	CD14	P08571	Experiment	27781378	NA
Human	Liver	UBERON_0002107	Normal	Normal cell	Dendritic cell	CL_0000451	CD11c, HLA-DR	ITGAX, HLA-DR family	3687, HLA-DR family	ITAX, HLA-DR family	P20702, HLA-DR family	Experiment	27781378	NA
Human	Liver	UBERON_0002107	Normal	Normal cell	Natural killer cell	CL_0000623	CD16	[FCGR3A, FCGR3B]	[2214, 2215]	[FCG3A, FCG3B]	[P08637, O75015]	Experiment	27781378	NA
Human	Liver	UBERON_0002107	Normal	Normal cell	B cell	CL_0000236	CD19, CD20	CD19, MS4A1	930, 931	CD19, CD20	P15391, P11836	Experiment	27781378	NA
Human	Stomach	UBERON_0000945	Gastric Cancer	Cancer cell	Cancer stem cell	NA	CD44v8-10	CD44	960	CD44	P16070	Experiment	24618343	NA
Human	Periodontal ligament	UBERON_0008266	Normal	Normal cell	Periodontal stem cell	CL_0000034	SSEA-4, STRO-1	NA, NA	NA, NA	NA, NA	NA, NA	Experiment	24370188	NA
Human	Blood	UBERON_0000178	Normal	Normal cell	Natural regulatory T (Treg) cell	CL_0000903	CD6	CD6	923	CD6	P30203	Experiment	25088497	NA
Human	Blood	UBERON_0000178	Normal	Normal cell	FOXP3+ natural regulatory T (Treg) cell	CL_0000792	CD25, CD6, CD4	IL2RA, CD6, CD4	3559, 923, 920	IL2RA, CD68, CD4	P01589, P30203, P01730	Experiment	25088497	NA
Human	Stomach	UBERON_0000945	Gastric Cancer	Cancer cell	Cancer stem cell	NA	CD133	PROM1	8842	PROM1	O43490	Experiment	24062002	NA
Human	Peripheral blood	UBERON_0005408	Normal	Normal cell	Dendritic cell	CL_0000451	CD83	CD83	9308	CD83	Q01151	Experiment	29112895	NA
Human	Adipose tissue	UBERON_0001013	Normal	Normal cell	Beige adipogenic precursor cell	NA	EBF2	EBF2	64641	COE2	Q9HAK2	Experiment	25197048	NA
Human	Adipose tissue	UBERON_0001013	Normal	Normal cell	Brown adipogenic precursor cell	NA	EBF2	EBF2	64641	COE2	Q9HAK2	Experiment	25197048	NA
Human	Blood	UBERON_0000178	Normal	Normal cell	Platelet	CL_0000233	CD14	CD14	929	CD14	P08571	Experiment	27720831	NA
Human	Blood	UBERON_0000178	Normal	Normal cell	Leukocyte	CL_0000738	CD42b	GP1BA	2811	GP1BA	P07359	Experiment	27720831	NA
Human	Liver	UBERON_0002107	Normal	Normal cell	Cytotoxic T cell	CL_0000910	CD3, CD8	[CD3D, CD3E, CD3G], CD8A	[915, 916, 917], 925	[CD3D, CD3E, CD3G], CD8A	[P04234, P07766, P09693], P01732	Experiment	29117436	NA
Human	Liver	UBERON_0002107	Normal	Normal cell	Natural killer T (NKT) cell	CL_0000623	CD3, CD56	[CD3D, CD3E, CD3G], NCAM1	[915, 916, 917], 4684	[CD3D, CD3E, CD3G], NCAM1	[P04234, P07766, P09693], P13591	Experiment	29117436	NA
Human	Liver	UBERON_0002107	Normal	Normal cell	T helper cell	CL_0000912	CD3, CD4	[CD3D, CD3E, CD3G], CD4	[915, 916, 917], 920	[CD3D, CD3E, CD3G], CD4	[P04234, P07766, P09693], P01730	Experiment	29117436	NA
Human	Liver	UBERON_0002107	Normal	Normal cell	T cell	CL_0000084	CD3	[CD3D, CD3E, CD3G]	[915, 916, 917]	[CD3D, CD3E, CD3G]	[P04234, P07766, P09693]	Experiment	29117436	NA
Human	Liver	UBERON_0002107	Normal	Normal cell	Memory T cell	CL_0000813	CD3, CD45RO	[CD3D, CD3E, CD3G], PTPRC	[915, 916, 917], 5788	[CD3D, CD3E, CD3G], PTPRC	[P04234, P07766, P09693], P08575	Experiment	29117436	NA
Human	Liver	UBERON_0002107	Normal	Normal cell	B cell	CL_0000236	CD19	CD19	930	CD19	P15391	Experiment	29117436	NA
Human	Liver	UBERON_0002107	Normal	Normal cell	Monocyte	CL_0000576	CD14, CD16	CD14, [FCGR3A, FCGR3B]	929, [2214, 2215]	CD14, [FCG3A, FCG3B]	P08571, [P08637, O75015]	Experiment	29117436	NA
Human	Peripheral blood	UBERON_0005408	Normal	Normal cell	T helper cell	CL_0000912	CD3, CD4	[CD3D, CD3E, CD3G], CD4	[915, 916, 917], 920	[CD3D, CD3E, CD3G], CD4	[P04234, P07766, P09693], P01730	Experiment	28777444	NA
Human	Peripheral blood	UBERON_0005408	Normal	Normal cell	Memory T cell	CL_0000813	CD3, CD45RO	[CD3D, CD3E, CD3G], PTPRC	[915, 916, 917], 5788	[CD3D, CD3E, CD3G], PTPRC	[P04234, P07766, P09693], P08575	Experiment	28777444	NA
Human	Peripheral blood	UBERON_0005408	Normal	Normal cell	Regulatory T (Treg) cell	CL_0000815	CD25, CD3, CD4, FOXP3	IL2RA, [CD3D, CD3E, CD3G], CD4, FOXP3	3559, [915, 916, 917], 920, 50943	IL2RA, [CD3D, CD3E, CD3G], CD4, FOXP3	P01589, [P04234, P07766, P09693], P01730, Q9BZS1	Experiment	28777444	NA
Human	Peripheral blood	UBERON_0005408	Normal	Normal cell	T helper1 (Th1) cell	CL_0000545	CD3, CD4, IFN-gamma	[CD3D, CD3E, CD3G], CD4, IFNG	[915, 916, 917], 920, 3458	[CD3D, CD3E, CD3G], CD4, IFNG	[P04234, P07766, P09693], P01730, P01579	Experiment	28777444	NA
Human	Peripheral blood	UBERON_0005408	Normal	Normal cell	T helper2 (Th2) cell	CL_0000546	CD3, CD4, IL-4	[CD3D, CD3E, CD3G], CD4, IL4	[915, 916, 917], 920, 3565	[CD3D, CD3E, CD3G], CD4, IL4	[P04234, P07766, P09693], P01730, P05112	Experiment	28777444	NA
Human	Peripheral blood	UBERON_0005408	Normal	Normal cell	T helper17 (Th17) cell	CL_0000899	CD3, CD4, IL17Ra	[CD3D, CD3E, CD3G], CD4, IL17RA	[915, 916, 917], 920, 23765	[CD3D, CD3E, CD3G], CD4, I17RA	[P04234, P07766, P09693], P01730, Q96F46	Experiment	28777444	NA
Human	Peripheral blood	UBERON_0005408	Gastric Cancer	Cancer cell	Endothelial progenitor cell	CL_0002619	CD133, CD31, CD34, CD45	PROM1, PECAM1, CD34, PTPRC	8842, 5175, 947, 5788	PROM1, PECA1, CD34, PTPRC	O43490, P16284, P28906, P08575	Experiment	29391882	NA
Human	Peripheral blood	UBERON_0005408	Gastric Cancer	Cancer cell	Endothelial cell	CL_0000115	CD133, CD31, CD34, CD45	PROM1, PECAM1, CD34, PTPRC	8842, 5175, 947, 5788	PROM1, PECA1, CD34, PTPRC	O43490, P16284, P28906, P08575	Experiment	29391882	NA
Human	Undefined	NA	Normal	Normal cell	Mesenchymal stromal cell	CL_0000134	CD105, CD34, CD45, CD73, CD90	ENG, CD34, PTPRC, NT5E, THY1	2022, 947, 5788, 4907, 7070	EGLN, CD34, PTPRC, 5NTD, THY1	P17813, P28906, P08575, P21589, P04216	Experiment	27989346	NA
Human	Undefined	NA	Colorectal Cancer	Cancer cell	Cancer stem cell	NA	CD44, EpCAM	CD44, EPCAM	960, 4072	CD44, EPCAM	P16070, P16422	Experiment	24765173	NA
Human	Lung	UBERON_0002048	Lung Adenocarcinoma	Cancer cell	Cancer stem cell	NA	CD133	PROM1	8842	PROM1	O43490	Experiment	24502949	NA
Human	Lung	UBERON_0002048	Normal	Normal cell	Monocyte	CL_0000576	CD14	CD14	929	CD14	P08571	Experiment	29105205	NA
Human	Lung	UBERON_0002048	Normal	Normal cell	Plasmacytoid dendritic cell	CL_0000784	NRP1	NRP1	8829	NRP1	O14786	Experiment	29105205	NA
Human	Lung	UBERON_0002048	Normal	Normal cell	T helper cell	CL_0000912	CD42b	GP1BA	2811	GP1BA	P07359	Experiment	29105205	NA
Human	Blood	UBERON_0000178	Normal	Normal cell	Monocyte	CL_0000576	CD14	CD14	929	CD14	P08571	Experiment	29105205	NA
Human	Blood	UBERON_0000178	Normal	Normal cell	Plasmacytoid dendritic cell	CL_0000784	NRP1	NRP1	8829	NRP1	O14786	Experiment	29105205	NA
Human	Blood	UBERON_0000178	Normal	Normal cell	T helper cell	CL_0000912	CD42b	GP1BA	2811	GP1BA	P07359	Experiment	29105205	NA
Human	Undefined	NA	Cervical Cancer	Cancer cell	Cancer stem cell	NA	PIWIL1	PIWIL1	9271	PIWL1	Q96J94	Experiment	25119492	NA
Human	Lymph node	UBERON_0000029	Normal	Normal cell	Lymphatic endothelial cell	CL_0002138	CD31, CD34, Podoplanin, PROX1, VEGFR-3	PECAM1, CD34, PDPN, PROX1, FLT4	5175, 947, 10630, 5629, 2324	PECA1, CD34, PDPN, PROX1, VGFR3	P16284, P28906, Q86YL7, Q92786, P35916	Experiment	27172947	NA
Human	Undefined	NA	Normal	Normal cell	Fibroblast	CL_0000057	CD105, CD11b, CD19, CD34, CD44, CD45, CD73, CD90, HLA-DR	ENG, ITGAM, CD19, CD34, CD44, PTPRC, NT5E, THY1, HLA-DR family	2022, 3684, 930, 947, 960, 5788, 4907, 7070, HLA-DR family	EGLN, ITAM, CD19, CD34, CD44, PTPRC, 5NTD, THY1, HLA-DR family	P17813, P11215, P15391, P28906, P16070, P08575, P21589, P04216, HLA-DR family	Experiment	25112013	NA
Human	Peripheral blood	UBERON_0005408	Normal	Normal cell	Platelet	CL_0000233	CD41	ITGA2B	3674	ITA2B	P08514	Experiment	25251668	NA
Human	Colorectum	UBERON_0012652	Colorectum Cancer	Cancer cell	T cell	CL_0000084	CD3	[CD3D, CD3E, CD3G]	[915, 916, 917]	[CD3D, CD3E, CD3G]	[P04234, P07766, P09693]	Experiment	23981607	NA
Human	Blood	UBERON_0000178	Normal	Normal cell	Endothelial progenitor cell	CL_0002619	CD133, CD34, CD45	PROM1, CD34, PTPRC	8842, 947, 5788	PROM1, CD34, PTPRC	O43490, P28906, P08575	Experiment	24641802	NA
Human	Pancreatic islet	UBERON_0000006	Normal	Normal cell	Endocrine cell	CL_0000163	CD99	CD99	4267	CD99	P14209	Experiment	27687889	NA
Human	Placenta	UBERON_0001987	Normal	Normal cell	Mesenchymal stromal cell	CL_2000061	CD105, CD34, CD45, CD90, HLA-DR	ENG, CD34, PTPRC, THY1, HLA-DR family	2022, 947, 5788, 7070, HLA-DR family	EGLN, CD34, PTPRC, THY1, HLA-DR family	P17813, P28906, P08575, P04216, HLA-DR family	Experiment	29108631	NA
Human	Blood	UBERON_0000178	Normal	Normal cell	Responder T cell	CL_0000084	CD25, CD4, GARP	IL2RA, CD4, LRRC32	3559, 920, 2615	IL2RA, CD4, LRC32	P01589, P01730, Q14392	Experiment	24603196	NA
Human	Blood	UBERON_0000178	Normal	Normal cell	Regulatory T (Treg) cell	CL_0000815	GARP	LRRC32	2615	LRC32	Q14392	Experiment	24603196	NA
Human	Undefined	NA	Breast Cancer	Cancer cell	Cancer stem cell	NA	ALDH, CD24, CD44	ALDH family, CD24, CD44	ALDH family, 100133941, 960	ALDH family, CD24, CD44	ALDH family, P25063, P16070	Experiment	24041801	NA
Human	Bone marrow	UBERON_0002371	Normal	Normal cell	Mesenchymal stem cell	CL_0000134	CD34, CD45, CD73, CD90	CD34, PTPRC, NT5E, THY1	947, 5788, 4907, 7070	CD34, PTPRC, 5NTD, THY1	P28906, P08575, P21589, P04216	Experiment	29552046	NA
Human	Blood	UBERON_0000178	Gastric Cancer	Cancer cell	Cancer stem cell	NA	CD44	CD44	960	CD44	P16070	Experiment	28123556	NA
Human	Undefined	NA	Colorectal Cancer	Cancer cell	Cancer stem-like cell	NA	CD133	PROM1	8842	PROM1	O43490	Experiment	24905352	NA
Human	Adipose tissue	UBERON_0001013	Normal	Normal cell	Mesenchymal stem cell	CL_0000134	CD105, CD14, CD29, CD34, CD44, CD45, CD73, CD90	ENG, CD14, ITGB1, CD34, CD44, PTPRC, NT5E, THY1	2022, 929, 3688, 947, 960, 5788, 4907, 7070	EGLN, CD14, ITB1, CD34, CD44, PTPRC, 5NTD, THY1	P17813, P08571, P05556, P28906, P16070, P08575, P21589, P04216	Experiment	28334693	NA
Human	Undefined	NA	Head And Neck Squamous Cell Carcinoma	Cancer cell	Cancer stem cell	NA	CD44	CD44	960	CD44	P16070	Experiment	25280025	NA
Human	Adipose tissue	UBERON_0001013	Normal	Normal cell	Adipose-derived stem cell	CL_0000034	CD106, CD29, CD31, CD34, CD45, CD90	VCAM1, ITGB1, PECAM1, CD34, PTPRC, THY1	7412, 3688, 5175, 947, 5788, 7070	VCAM1, ITB1, PECA1, CD34, PTPRC, THY1	P19320, P05556, P16284, P28906, P08575, P04216	Experiment	29188405	NA
Human	Bone marrow	UBERON_0002371	Normal	Normal cell	Mesenchymal stem cell	CL_0000134	CD105, CD34, CD45, CD73, CD90	ENG, CD34, PTPRC, NT5E, THY1	2022, 947, 5788, 4907, 7070	EGLN, CD34, PTPRC, 5NTD, THY1	P17813, P28906, P08575, P21589, P04216	Experiment	29118937	NA
Human	Breast	UBERON_0000310	Breast Cancer	Cancer cell	Cancer stem cell	NA	CD24, CD44	CD24, CD44	100133941, 960	CD24, CD44	P25063, P16070	Experiment	28986882	NA
Human	Lung	UBERON_0002048	Lung Cancer	Cancer cell	Cancer stem cell	NA	ALDH1, CD133, CD166, CD44, CD90	ALDH1A1, PROM1, ALCAM, CD44, THY1	216, 8842, 214, 960, 7070	AL1A1, PROM1, CD166, CD44, THY1	P00352, O43490, Q13740, P16070, P04216	Experiment	28986882	NA
Human	Colon	UBERON_0001155	Colorectal Cancer	Cancer cell	Cancer stem cell	NA	CD133, CD166, CD24, CD44	PROM1, ALCAM, CD24, CD44	8842, 214, 100133941, 960	PROM1, CD166, CD24, CD44	O43490, Q13740, P25063, P16070	Experiment	28986882	NA
Human	Skin	UBERON_0002097	Cutaneous Squamous Cell Carcinoma	Cancer cell	Cancer stem cell	NA	SOX2	SOX2	6657	SOX2	P48431	Experiment	25061226	NA
Human	Synovium	UBERON_0007616	Normal	Normal cell	Macrophage	CL_0000235	CD68	CD68	968	CD68	P34810	Experiment	25109449	NA
Human	Synovium	UBERON_0007616	Normal	Normal cell	Fibroblast	CL_0000057	CD90	THY1	7070	THY1	P04216	Experiment	25109449	NA
Human	Synovium	UBERON_0007616	Normal	Normal cell	T cell	CL_0000084	CD3	[CD3D, CD3E, CD3G]	[915, 916, 917]	[CD3D, CD3E, CD3G]	[P04234, P07766, P09693]	Experiment	25109449	NA
Human	Synovium	UBERON_0007616	Normal	Normal cell	B cell	CL_0000236	CD20	MS4A1	931	CD20	P11836	Experiment	25109449	NA
Human	Peripheral blood	UBERON_0005408	Normal	Normal cell	Naive B cell	CL_0000788	CD19, CD27, IgD	CD19, CD27, IgD family	930, 939, IgD family	CD19, CD27, IgD family	P15391, P26842, IgD family	Experiment	27780620	NA
Human	Peripheral blood	UBERON_0005408	Normal	Normal cell	Class-switched memory B cell	CL_0000972	CD19, CD27, IgD	CD19, CD27, IgD family	930, 939, IgD family	CD19, CD27, IgD family	P15391, P26842, IgD family	Experiment	27780620	NA
Human	Peripheral blood	UBERON_0005408	Normal	Normal cell	Non-switched memory B cell	CL_0000970	CD19, CD27, IgD	CD19, CD27, IgD family	930, 939, IgD family	CD19, CD27, IgD family	P15391, P26842, IgD family	Experiment	27780620	NA
Human	Peripheral blood	UBERON_0005408	Normal	Normal cell	Double-negative B cell	CL_0000236	CD19, CD27, IgD	CD19, CD27, IgD family	930, 939, IgD family	CD19, CD27, IgD family	P15391, P26842, IgD family	Experiment	27780620	NA
Human	Peripheral blood	UBERON_0005408	Normal	Normal cell	Transitional B cell	CL_0000818	CD19, CD24, CD38	CD19, CD24, CD38	930, 100133941, 952	CD19, CD24, CD38	P15391, P25063, P28907	Experiment	27780620	NA
Human	Peripheral blood	UBERON_0005408	Normal	Normal cell	Plasmablast	CL_0000980	CD19, CD24, CD38	CD19, CD24, CD38	930, 100133941, 952	CD19, CD24, CD38	P15391, P25063, P28907	Experiment	27780620	NA
Human	Adipose tissue	UBERON_0001013	Normal	Normal cell	Adipose-derived stem cell	CL_0000034	CD105, c-Kit	ENG, KIT	2022, 3815	EGLN, KIT	P17813, P10721	Experiment	24713343	NA
Human	Pancreas	UBERON_0001264	Malignant Insulinoma	Cancer cell	Cancer stem cell	NA	CD90	THY1	7070	THY1	P04216	Experiment	27049037	NA
Human	Liver	UBERON_0002107	Liver Cancer	Cancer cell	Cancer stem cell	NA	CD133, CD24	PROM1, CD24	8842, 100133941	PROM1, CD24	O43490, P25063	Experiment	28671046	NA
Human	Oral mucosa	UBERON_0003729	Normal	Normal cell	Oral keratinocyte stem cell	CL_0000034	CD71, Integrin alpha6beta4	TFRC, [ITGA6, ITGB4]	7037, [3655, 3691]	TFR1, [ITA6, ITB4]	P02786, [P23229, P16144]	Experiment	24329011	NA
Human	Adipose tissue	UBERON_0001013	Normal	Normal cell	Mesenchymal stromal cell	CL_0000134	CD105, CD44, CD73, CD90	ENG, CD44, NT5E, THY1	2022, 960, 4907, 7070	EGLN, CD44, 5NTD, THY1	P17813, P16070, P21589, P04216	Experiment	27515308	NA
Human	Urine	UBERON_0001088	Normal	Normal cell	Urine-derived stem cell	NA	CD105, CD117, CD133, CD14, CD146, CD24, CD29, CD31, CD34, CD44, CD45, CD73, CD90, SSEA-4, STRO-1	ENG, KIT, PROM1, CD14, MCAM, CD24, ITGB1, PECAM1, CD34, CD44, PTPRC, NT5E, THY1, NA, NA	2022, 3815, 8842, 929, 4162, 100133941, 3688, 5175, 947, 960, 5788, 4907, 7070, NA, NA	EGLN, KIT, PROM1, CD14, MUC18, CD24, ITB1, PECA1, CD34, CD44, PTPRC, 5NTD, THY1, NA, NA	P17813, P10721, O43490, P08571, P43121, P25063, P05556, P16284, P28906, P16070, P08575, P21589, P04216, NA, NA	Experiment	24945524	NA
Human	Skeletal muscle	UBERON_0014892	Normal	Normal cell	Myogenic endothelial cell	CL_0000115	CD144, CD34, CD45, CD56	CDH5, CD34, PTPRC, NCAM1	1003, 947, 5788, 4684	CADH5, CD34, PTPRC, NCAM1	P33151, P28906, P08575, P13591	Experiment	25177794	NA
Human	Skeletal muscle	UBERON_0014892	Normal	Normal cell	Pericyte	CL_0000669	CD146, CD34, CD45, CD56	MCAM, CD34, PTPRC, NCAM1	4162, 947, 5788, 4684	MUC18, CD34, PTPRC, NCAM1	P43121, P28906, P08575, P13591	Experiment	25177794	NA
Human	Skeletal muscle	UBERON_0014892	Normal	Normal cell	Adventitial cell	CL_0002503	CD31, CD34, CD45, CD56	PECAM1, CD34, PTPRC, NCAM1	5175, 947, 5788, 4684	PECA1, CD34, PTPRC, NCAM1	P16284, P28906, P08575, P13591	Experiment	25177794	NA
Human	Blood	UBERON_0000178	Normal	Normal cell	White blood cell	CL_0000738	CD45	PTPRC	5788	PTPRC	P08575	Experiment	29336105	NA
Human	Undefined	NA	Hepatocellular Cancer	Cancer cell	Cancer stem cell	NA	LIN28B	LIN28B	389421	LN28B	Q6ZN17	Experiment	24244607	NA
Human	Endometrium	UBERON_0001295	Normal	Normal cell	Mesenchymal stem cell	CL_0000134	CD105, CD14, CD166, CD34, CD45, CD73, CD90, HLA-ABC, HLA-DR, MHC class I	ENG, CD14, ALCAM, CD34, PTPRC, NT5E, THY1, HLA-ABC family, HLA-DR family, MHC class I	2022, 929, 214, 947, 5788, 4907, 7070, HLA-ABC family, HLA-DR family, MHC class I	EGLN, CD14, CD166, CD34, PTPRC, 5NTD, THY1, HLA-ABC family, HLA-DR family, MHC class I	P17813, P08571, Q13740, P28906, P08575, P21589, P04216, HLA-ABC family, HLA-DR family, MHC class I	Experiment	28761446	NA
Human	Undefined	NA	Ovarian Teratocarcinoma	Cancer cell	Cancer stem cell	NA	CD133	PROM1	8842	PROM1	O43490	Experiment	24793306	NA
Human	Undefined	NA	Astroblastoma	Cancer cell	Cancer stem cell	NA	CD105, CD14, CD29, CD31, CD34, CD44, CD45, CD73, CD90	ENG, CD14, ITGB1, PECAM1, CD34, CD44, PTPRC, NT5E, THY1	2022, 929, 3688, 5175, 947, 960, 5788, 4907, 7070	EGLN, CD14, ITB1, PECA1, CD34, CD44, PTPRC, 5NTD, THY1	P17813, P08571, P05556, P16284, P28906, P16070, P08575, P21589, P04216	Experiment	28232116	NA
Human	Eye	UBERON_0000970	Normal	Normal cell	Pigment epithelial cell	CL_0002586	RPE65	RPE65	6121	RPE65	Q16518	Experiment	24265548	NA
Human	Eye	UBERON_0000970	Normal	Normal cell	Bipolar cell	NA	PKC-alpha	PRKCA	5578	KPCA	P17252	Experiment	24265548	NA
Human	Eye	UBERON_0000970	Normal	Normal cell	Amacrine cell	CL_0000561	CRABPI	CRABP1	1381	RABP1	P29762	Experiment	24265548	NA
Human	Eye	UBERON_0000970	Normal	Normal cell	Neural progenitor cell	NA	Nestin	NES	10763	NEST	P48681	Experiment	24265548	NA
Human	Blood	UBERON_0000178	Normal	Normal cell	Immature transitional B cell	CL_0000818	CD19, CD24, CD38	CD19, CD24, CD38	930, 100133941, 952	CD19, CD24, CD38	P15391, P25063, P28907	Experiment	25015272	NA
Human	Blood	UBERON_0000178	Normal	Normal cell	Naive B cell	CL_0000788	CD19, CD24, CD38	CD19, CD24, CD38	930, 100133941, 952	CD19, CD24, CD38	P15391, P25063, P28907	Experiment	25015272	NA
Human	Blood	UBERON_0000178	Normal	Normal cell	Memory B cell	CL_0000787	CD19, CD27	CD19, CD27	930, 939	CD19, CD27	P15391, P26842	Experiment	25015272	NA
Human	Blood	UBERON_0000178	Normal	Normal cell	Naive B cell	CL_0000788	CD27, IgD	CD27, IgD family	939, IgD family	D27, IgD family	P26842, IgD family	Experiment	28929596	NA
Human	Blood	UBERON_0000178	Normal	Normal cell	Non-switched B cell	CL_0000236	CD27, IgD	CD27, IgD family	939, IgD family	D27, IgD family	P26842, IgD family	Experiment	28929596	NA
Human	Blood	UBERON_0000178	Normal	Normal cell	Switched memory B cell	CL_0000972	CD27, IgD	CD27, IgD family	939, IgD family	D27, IgD family	P26842, IgD family	Experiment	28929596	NA
Human	Blood	UBERON_0000178	Normal	Normal cell	Transitional B cell	CL_0000818	CD24, CD38	CD24, CD38	100133941, 952	CD24, CD38	P25063, P28907	Experiment	28929596	NA
Human	Blood	UBERON_0000178	Normal	Normal cell	Plasmablast	CL_0000980	CD38, IgM	CD38, CD40LG	952, 959	CD38, CD40L	P28907, P29965	Experiment	28929596	NA
Human	Blood	UBERON_0000178	Normal	Normal cell	Effector CD4+ memory T (Tem) cell	CL_0000905	CCR7, CD45RA	CCR7, PTPRC	1236, 5788	CCR7, PTPRC	P32248, P08575	Experiment	28929596	NA
Human	Peripheral blood	UBERON_0005408	Normal	Normal cell	Endothelial progenitor cell	CL_0002619	CD133, KDR	PROM1, KDR	8842, 3791	PROM1, VGFR2	O43490, P35968	Experiment	29147957	NA
Human	Esophagus	UBERON_0001043	Normal	Normal cell	Esophageal mucosal cell	NA	DCLK1	DCLK1	9201	DCLK1	O15075	Experiment	25283374	NA
Human	Umbilical cord blood	UBERON_0012168	Normal	Normal cell	Hematopoietic stem cell	CL_0000037	CD133	PROM1	8842	PROM1	O43490	Experiment	25181353	NA
Human	Umbilical cord blood	UBERON_0012168	Normal	Normal cell	Hematopoietic progenitor cell	CL_0002031	CD34	CD34	947	CD34	P28906	Experiment	25181353	NA
Human	Undefined	NA	Prostate Cancer	Cancer cell	B cell	CL_0000236	CD20	MS4A1	931	CD20	P11836	Experiment	24475900	NA
Human	Periodontal ligament	UBERON_0008266	Normal	Normal cell	Mesenchymal stem cell	CL_0000134	CD105, CD34, CD44, CD45, CD90	ENG, CD34, CD44, PTPRC, THY1	2022, 947, 960, 5788, 7070	EGLN, CD34, CD44, PTPRC, THY1	P17813, P28906, P16070, P08575, P04216	Experiment	28301220	NA
Human	Liver	UBERON_0002107	Liver Cancer	Cancer cell	Cancer stem cell	NA	EpCAM	EPCAM	4072	EPCAM	P16422	Experiment	28522194	NA
Human	Amniotic membrane	UBERON_0009742	Normal	Normal cell	Mesenchymal stromal cell	CL_2000061	CD105, CD166, CD73, CD90	ENG, ALCAM, NT5E, THY1	2022, 214, 4907, 7070	EGLN, CD166, 5NTD, THY1	P17813, Q13740, P21589, P04216	Experiment	24907728	NA
Human	Undefined	NA	Nasopharyngeal Cancer	Cancer cell	Cancer stem cell	NA	CD24	CD24	100133941	CD24	P25063	Experiment	24955581	NA
Human	Hair follicle	UBERON_0002073	Normal	Normal cell	Neural crest stem cell	CL_0000034	CD271, CD49d, HNK1	NGFR, ITGA4, CHST10	4804, 3676, 9486	TNR16, ITA4, CHSTA	CD24, P13612, O43529	Experiment	27431246	NA
Human	Peripheral blood	UBERON_0005408	Acute Myeloid Leukemia	Cancer cell	Myeloid stem cell	CL_0000049	human myeloid inhibitory C-lectin	NA	NA	NA	NA	Experiment	27734526	NA
Human	Bone marrow	UBERON_0002371	Normal	Normal cell	Hematopoietic stem cell	CL_0000037	CD34, CD38, CD90	CD34, CD38, THY1	947, 952, 7070	CD34, CD38, THY1	P28906, P28907, P04216	Experiment	24886724	NA
Human	Undefined	NA	B-cell Lymphoma	Cancer cell	Germinal center B cell	CL_0000844	GCET2, HGAL	GCSAM, GCSAM	257144, 257144	GCSAM, GCSAM	Q8N6F7, Q8N6F7	Experiment	22743653	NA
Human	Undefined	NA	Normal	Normal cell	Pluripotent stem cell	CL_0002248	CDH11, EFNA2, GPC3, PRSS50	CDH11, EFNA2, GPC3, PRSS50	1009, 1943, 2719, 29122	CAD11, EFNA2, GPC3, TSP50	P55287, O43921, P51654, Q9UI38	Experiment	22493178	NA
Human	Undefined	NA	Normal	Normal cell	Pluripotent stem cell	CL_0002248	CD112, CD31, CD326, CD49f	NECTIN2, PECAM1, EPCAM, ITGA6	5819, 5175, 4072, 3655	NECT2, PECA1, EPCAM, ITA6	Q92692, P16284, P16422, P23229	Experiment	22493178	NA
Human	Undefined	NA	Glioblastoma	Cancer cell	Cancer stem-like cell	NA	CD133	PROM1	8842	PROM1	O43490	Experiment	22996727	NA
Human	Blood	UBERON_0000178	Normal	Normal cell	B cell	CL_0000236	AID, CD10, CD257, CD28, CD38, CD71, CD86	AICDA, MME, TNFSF13B, CD28, CD38, TFRC, CD86	57379, 4311, 10673, 940, 952, 7037, 942	AICDA, NEP, TN13B, CD28, CD38, TFR1, CD86	Q9GZX7, P08473, Q9Y275, P10747, P28907, P02786, P42081	Experiment	23722608	NA
Human	Peripheral blood	UBERON_0005408	Normal	Normal cell	T cell	CL_0000084	CCR7, CD127, CD25, CD27, CD272, CD28, CD3, CD4, CD45RA, CD45RO, CD62L, CD8, CTLA4, PD-1, TIM3	CCR7, IL7R, IL2RA, CD27, BTLA, CD28, [CD3D, CD3E, CD3G], CD4, PTPRC, PTPRC, SELL, CD8A, CTLA4, PDCD1, HAVCR2	1236, 3575, 3559, 939, 151888, 940, [915, 916, 917], 920, 5788, 5788, 6402, 925, 1493, 5133, 84868	CCR7, IL7RA, IL2RA, CD27, BTLA, CD28, [CD3D, CD3E, CD3G], CD4, PTPRC, PTPRC, LYAM1, CD8A, CTLA4, RL17, HAVR2	P32248, P16871, P01589, P26842, Q7Z6A9, P10747, [P04234, P07766, P09693], P01730, PTPRC, PTPRC, P14151, P01732, P16410, P18621, Q8TDQ0	Experiment	25799053	NA
Human	Peripheral blood	UBERON_0005408	Normal	Normal cell	B cell	CL_0000236	CD19, CD20, CD21, CD24, CD27, CD38, CD45, CD5, IgD, IgM	CD19, MS4A1, CR2, CD24, CD27, CD38, PTPRC, CD5, IgD family, CD40LG	930, 931, 1380, 100133941, 939, 952, 5788, 921, IgD family, 959	CD19, CD20, CR2, CD24, CD27, CD38, PTPRC, CD5, IgD family, CD40L	P15391, P11836, P20023, P25063, P26842, P28907, P08575, P06127, IgD family, P29965	Experiment	25799053	NA
Human	Peripheral blood	UBERON_0005408	Normal	Normal cell	Myeloid cell	CL_0000763	CD11b, CD11c, CD123, CD15, CD16, CD33, CD45, CD66b, HLA-DR, LIN2	ITGAM, ITGAX, IL3RA, FUT4, [FCGR3A, FCGR3B], CD33, PTPRC, CEACAM8, HLA-DR family, CASK	3684, 3687, 3563, 2526, [2214, 2215], 945, 5788, 1088, HLA-DR family, 8573	ITAM, ITAX, IL3RA, FUT4, [FCG3A, FCG3B], CD33, PTPRC, CEAM8, HLA-DR family, CSKP	P11215, P20702, P26951, P22083, [P08637, O75015], P20138, P08575, P31997, HLA-DR family, O14936	Experiment	25799053	NA
Human	Peripheral blood	UBERON_0005408	Normal	Normal cell	Monocyte	CL_0000576	B7H1, CD14, CD142, CD16, CD32, CD40, CD45, CD64, CD80, CD86, HLA-DR, PD-1, TNFR2	CD274, CD14, F3, [FCGR3A, FCGR3B], [FCGR2A, FCGR2B, FCGR2C], CD40, PTPRC, FCGR1A, CD80, CD86, HLA-DR family, PDCD1, TNFRSF1B	29126, 929, 2152, [2214, 2215], [2212, 2213, 9103], 958, 5788, 2209, 941, 942, HLA-DR family, 5133, 7133	PD1L1, CD14, TF, [FCG3A, FCG3B], [FCG2A, FCG2B, FCG2C], TNR5, PTPRC, FCGR1, CD80, CD86, HLA-DR family, RL17, TNR1B	Q9NZQ7, P08571, P13726, [P08637, O75015], [P12318, P31994, P31995], P25942, P08575, P12314, P33681, P42081, HLA-DR family, P18621, P20333	Experiment	25799053	NA
Human	Peripheral blood	UBERON_0005408	Normal	Normal cell	Granulocyte	CL_0000094	CCR3, CD14, CD15, CD16, CD203c, CD44, CD45, CD49d, CD63, CD66b	CCR3, CD14, FUT4, [FCGR3A, FCGR3B], ENPP3, CD44, PTPRC, ITGA4, CD63, CEACAM8	1232, 929, 2526, [2214, 2215], 5169, 960, 5788, 3676, 967, 1088	CCR3, CD14, FUT4, [FCG3A, FCG3B], ENPP3, CD44, PTPRC, ITA4, CD63, CEAM8	P51677, P08571, P22083, [P08637, O75015], O14638, P16070, P08575, P13612, P08962, P31997	Experiment	25799053	NA
Human	Peripheral blood	UBERON_0005408	Normal	Normal cell	Classical monocyte	CL_0000860	CD11b, CD11c, CD123, CD14, CD15, CD16, CD33, CD66b, HLA-DR	ITGAM, ITGAX, IL3RA, CD14, FUT4, [FCGR3A, FCGR3B], CD33, CEACAM8, HLA-DR family	3684, 3687, 3563, 929, 2526, [2214, 2215], 945, 1088, HLA-DR family	ITAM, ITAX, IL3RA, CD14, FUT4, [FCG3A, FCG3B], CD33, CEAM8, HLA-DR family	P11215, P20702, P26951, P08571, P22083, [P08637, O75015], P20138, P31997, HLA-DR family	Experiment	25799053	NA
Human	Peripheral blood	UBERON_0005408	Normal	Normal cell	Intermediate monocyte	CL_0002393	CD11b, CD11c, CD123, CD14, CD15, CD16, CD33, CD66b, HLA-DR	ITGAM, ITGAX, IL3RA, CD14, FUT4, [FCGR3A, FCGR3B], CD33, CEACAM8, HLA-DR family	3684, 3687, 3563, 929, 2526, [2214, 2215], 945, 1088, HLA-DR family	ITAM, ITAX, IL3RA, CD14, FUT4, [FCG3A, FCG3B], CD33, CEAM8, HLA-DR family	P11215, P20702, P26951, P08571, P22083, [P08637, O75015], P20138, P31997, HLA-DR family	Experiment	25799053	NA
Human	Peripheral blood	UBERON_0005408	Normal	Normal cell	Non-classical monocyte	CL_0000875	CD11b, CD11c, CD123, CD14, CD15, CD16, CD33, CD66b, HLA-DR	ITGAM, ITGAX, IL3RA, CD14, FUT4, [FCGR3A, FCGR3B], CD33, CEACAM8, HLA-DR family	3684, 3687, 3563, 929, 2526, [2214, 2215], 945, 1088, HLA-DR family	ITAM, ITAX, IL3RA, CD14, FUT4, [FCG3A, FCG3B], CD33, CEAM8, HLA-DR family	P11215, P20702, P26951, P08571, P22083, [P08637, O75015], P20138, P31997, HLA-DR family	Experiment	25799053	NA
Human	Peripheral blood	UBERON_0005408	Normal	Normal cell	Suppressive monocyte	CL_0000576	CD11b, CD11c, CD123, CD14, CD15, CD16, CD33, CD66b, HLA-DR	ITGAM, ITGAX, IL3RA, CD14, FUT4, [FCGR3A, FCGR3B], CD33, CEACAM8, HLA-DR family	3684, 3687, 3563, 929, 2526, [2214, 2215], 945, 1088, HLA-DR family	ITAM, ITAX, IL3RA, CD14, FUT4, [FCG3A, FCG3B], CD33, CEAM8, HLA-DR family	P11215, P20702, P26951, P08571, P22083, [P08637, O75015], P20138, P31997, HLA-DR family	Experiment	25799053	NA
Human	Peripheral blood	UBERON_0005408	Normal	Normal cell	Monocyte derived dendritic cell	CL_0001056	CD11b, CD11c, CD123, CD14, CD15, CD16, CD33, CD66b, HLA-DR	ITGAM, ITGAX, IL3RA, CD14, FUT4, [FCGR3A, FCGR3B], CD33, CEACAM8, HLA-DR family	3684, 3687, 3563, 929, 2526, [2214, 2215], 945, 1088, HLA-DR family	ITAM, ITAX, IL3RA, CD14, FUT4, [FCG3A, FCG3B], CD33, CEAM8, HLA-DR family	P11215, P20702, P26951, P08571, P22083, [P08637, O75015], P20138, P31997, HLA-DR family	Experiment	25799053	NA
Human	Peripheral blood	UBERON_0005408	Normal	Normal cell	CD16+ dendritic cell	CL_0002532	CD11b, CD11c, CD123, CD14, CD15, CD16, CD33, CD66b, HLA-DR	ITGAM, ITGAX, IL3RA, CD14, FUT4, [FCGR3A, FCGR3B], CD33, CEACAM8, HLA-DR family	3684, 3687, 3563, 929, 2526, [2214, 2215], 945, 1088, HLA-DR family	ITAM, ITAX, IL3RA, CD14, FUT4, [FCG3A, FCG3B], CD33, CEAM8, HLA-DR family	P11215, P20702, P26951, P08571, P22083, [P08637, O75015], P20138, P31997, HLA-DR family	Experiment	25799053	NA
Human	Peripheral blood	UBERON_0005408	Normal	Normal cell	Immature myeloid cell	CL_0000763	CD11b, CD11c, CD123, CD14, CD15, CD16, CD33, CD66b, HLA-DR	ITGAM, ITGAX, IL3RA, CD14, FUT4, [FCGR3A, FCGR3B], CD33, CEACAM8, HLA-DR family	3684, 3687, 3563, 929, 2526, [2214, 2215], 945, 1088, HLA-DR family	ITAM, ITAX, IL3RA, CD14, FUT4, [FCG3A, FCG3B], CD33, CEAM8, HLA-DR family	P11215, P20702, P26951, P08571, P22083, [P08637, O75015], P20138, P31997, HLA-DR family	Experiment	25799053	NA
Human	Peripheral blood	UBERON_0005408	Normal	Normal cell	Neutrophil	CL_0000775	CD11b, CD11c, CD123, CD14, CD15, CD16, CD33, CD66b, HLA-DR	ITGAM, ITGAX, IL3RA, CD14, FUT4, [FCGR3A, FCGR3B], CD33, CEACAM8, HLA-DR family	3684, 3687, 3563, 929, 2526, [2214, 2215], 945, 1088, HLA-DR family	ITAM, ITAX, IL3RA, CD14, FUT4, [FCG3A, FCG3B], CD33, CEAM8, HLA-DR family	P11215, P20702, P26951, P08571, P22083, [P08637, O75015], P20138, P31997, HLA-DR family	Experiment	25799053	NA
Human	Peripheral blood	UBERON_0005408	Normal	Normal cell	Granulocyte	CL_0000094	CD11b, CD11c, CD123, CD14, CD15, CD16, CD33, CD66b, HLA-DR	ITGAM, ITGAX, IL3RA, CD14, FUT4, [FCGR3A, FCGR3B], CD33, CEACAM8, HLA-DR family	3684, 3687, 3563, 929, 2526, [2214, 2215], 945, 1088, HLA-DR family	ITAM, ITAX, IL3RA, CD14, FUT4, [FCG3A, FCG3B], CD33, CEAM8, HLA-DR family	P11215, P20702, P26951, P08571, P22083, [P08637, O75015], P20138, P31997, HLA-DR family	Experiment	25799053	NA
Human	Peripheral blood	UBERON_0005408	Normal	Normal cell	Eosinophil	CL_0000771	CD11b, CD11c, CD123, CD14, CD15, CD16, CD33, CD66b, HLA-DR	ITGAM, ITGAX, IL3RA, CD14, FUT4, [FCGR3A, FCGR3B], CD33, CEACAM8, HLA-DR family	3684, 3687, 3563, 929, 2526, [2214, 2215], 945, 1088, HLA-DR family	ITAM, ITAX, IL3RA, CD14, FUT4, [FCG3A, FCG3B], CD33, CEAM8, HLA-DR family	P11215, P20702, P26951, P08571, P22083, [P08637, O75015], P20138, P31997, HLA-DR family	Experiment	25799053	NA
Human	Blood	UBERON_0000178	Normal	Normal cell	Regulatory T (Treg) cell	CL_0000815	CD127, CD49d	IL7R, ITGA4	3575, 3676	IL7RA, ITA4	P16871, P13612	Experiment	26049548	NA
Human	Undefined	NA	Normal	Normal cell	Unrestricted somatic stem cell	CL_0000723	CD105, CD166, CD34, CD44, CD73, CD90	ENG, ALCAM, CD34, CD44, NT5E, THY1	2022, 214, 947, 960, 4907, 7070	EGLN, CD166, CD34, CD44, 5NTD, THY1	P17813, Q13740, P28906, P16070, P21589, P04216	Experiment	23054438	NA
Human	Undefined	NA	Normal	Normal cell	Mesenchymal stem cell	CL_0000134	CD105, CD166, CD34, CD44, CD73, CD90	ENG, ALCAM, CD34, CD44, NT5E, THY1	2022, 214, 947, 960, 4907, 7070	EGLN, CD166, CD34, CD44, 5NTD, THY1	P17813, Q13740, P28906, P16070, P21589, P04216	Experiment	23054438	NA
Human	Peripheral blood	UBERON_0005408	Normal	Normal cell	Transitional B cell	CL_0000818	CD19, CD27, CD38, IgD	CD19, CD27, CD38, IgD family	930, 939, 952, IgD family	CD19, CD27, CD38, IgD family	P15391, P26842, P28907, IgD family	Experiment	23608739	NA
Human	Peripheral blood	UBERON_0005408	Normal	Normal cell	Naive B cell	CL_0000788	CD19, CD27, CD38, IgD	CD19, CD27, CD38, IgD family	930, 939, 952, IgD family	CD19, CD27, CD38, IgD family	P15391, P26842, P28907, IgD family	Experiment	23608739	NA
Human	Peripheral blood	UBERON_0005408	Normal	Normal cell	Non-switched memory B cell	CL_0000970	CD19, CD27, IgD	CD19, CD27, IgD family	930, 939, IgD family	CD19, CD27, IgD family	P15391, P26842, IgD family	Experiment	23608739	NA
Human	Peripheral blood	UBERON_0005408	Normal	Normal cell	Switched memory B cell	CL_0000972	CD19, CD27, IgD	CD19, CD27, IgD family	930, 939, IgD family	CD19, CD27, IgD family	P15391, P26842, IgD family	Experiment	23608739	NA
Human	Peripheral blood	UBERON_0005408	Normal	Normal cell	Double-negative memory B cell	CL_0000787	CD19, CD27, IgD	CD19, CD27, IgD family	930, 939, IgD family	CD19, CD27, IgD family	P15391, P26842, IgD family	Experiment	23608739	NA
Human	Peripheral blood	UBERON_0005408	Normal	Normal cell	Plasma cell	CL_0000786	CD19, CD27, CD38, IgD	CD19, CD27, CD38, IgD family	930, 939, 952, IgD family	CD19, CD27, CD38, IgD family	P15391, P26842, P28907, IgD family	Experiment	23608739	NA
Human	Ovarian follicle	UBERON_0001305	Normal	Normal cell	Granulosa cell	CL_0000501	CHST8, FSHR, GLDC, GPX3, MGARP	CHST8, FSHR, GLDC, GPX3, MGARP	64377, 2492, 2731, 2878, 84709	CHST8, FSHR, GCSP, GPX3, HUMMR	Q9H2A9, P23945, P23378, P22352, Q8TDB4	Experiment	25775029	NA
Human	Ovarian follicle	UBERON_0001305	Normal	Normal cell	Theca interna cell	NA	CYP17, FBLN5, OGN, RAMP2	CYP17A1, FBLN5, OGN, RAMP2	1586, 10516, 4969, 10266	CP17A, FBLN5, MIME, RAMP2	P05093, Q9UBX5, P20774, O60895	Experiment	25775029	NA
Human	Undefined	NA	Normal	Normal cell	Beta cell	CL_0000169	GPR44	PTGDR2	11251	PD2R2	Q9Y5Y4	Experiment	26467464	NA
Human	Adipose tissue	UBERON_0001013	Normal	Normal cell	Mesenchymal stem cell	CL_0000134	CD105, CD29, CD31, CD44, CD45, CD73, CD90	ENG, ITGB1, PECAM1, CD44, PTPRC, NT5E, THY1	2022, 3688, 5175, 960, 5788, 4907, 7070	EGLN, ITB1, PECA1, CD44, PTPRC, 5NTD, THY1	P17813, P05556, P16284, P16070, P08575, P21589, P04216	Experiment	23025577	NA
Human	Lung	UBERON_0002048	Normal	Normal cell	Alveolar epithelial progenitor cell	NA	TM4SF1	TM4SF1	4071	T4S1	P30408	Experiment	29489752	NA
Human	Limbal epithelium	UBERON_0001772	Normal	Normal cell	Limbal stem cell	CL_0000034	ABCG2, CK14, P63	ABCG2, KRT14, TP63	9429, 3861, 8626	ABCG2, K1C14, P63	Q9UNQ0, P02533, Q9H3D4	Experiment	28813511	NA
Human	Undefined	NA	Hepatocellular Cancer	Cancer cell	Cancer stem cell	NA	ABCG2	ABCG2	9429	ABCG2	Q9UNQ0	Experiment	24194752	NA
Human	Oral mucosa	UBERON_0003729	Normal	Normal cell	Mesenchymal stem cell	CL_0000134	CD105, CD90, STRO-1	ENG, THY1, NA	2022, 7070, NA	EGLN, THY1, NA	P17813, P04216, NA	Experiment	25212102	NA
Human	Undefined	NA	Leukemia	Cancer cell	Cancer stem cell	NA	IL1RAP	IL1RAP	3556	IL1AP	Q9NPH3	Experiment	24370017	NA
Human	Colorectum	UBERON_0012652	Colorectum Cancer	Cancer cell	Cancer stem cell	NA	ALDH1, CD133	ALDH1A1, PROM1	216, 8842	AL1A1, PROM1	P00352, O43490	Experiment	24396478	NA
Human	Oral cavity	UBERON_0000167	Oral Squamous Cell Carcinoma	Cancer cell	Cancer stem cell	NA	CD24	CD24	100133941	CD24	P25063	Experiment	28344048	NA
Human	Undefined	NA	Hepatocellular Cancer	Cancer cell	Cancer stem cell	NA	SOX12	SOX12	6666	SOX12	O15370	Experiment	29127951	NA
Human	Undefined	NA	Testicular Germ Cell Tumor	Cancer cell	Primordial germ cell	CL_0000670	CyclinA2, GLUT3	CCNA2, SLC2A3	890, 6515	CCNA2, GTR3	P20248, P11169	Experiment	23343953	NA
Human	Liver	UBERON_0002107	Normal	Normal cell	Liver progenitor cell	NA	Brain isoform glycogen phosphorylase	PYGB	5834	PYGB	P11216	Experiment	25826279	NA
Human	Dental pulp	UBERON_0001754	Normal	Normal cell	Dental pulp stem cell	CL_0000034	3C4	OR13C4	138804	O13C4	Q8NGS5	Experiment	25590652	NA
Human	Nasal concha	UBERON_0035612	Normal	Normal cell	Mesenchymal stromal cell	CL_0000134	CD14, CD19, CD29, CD34, CD73, CD9, HLA-DR	CD14, CD19, ITGB1, CD34, NT5E, CD9, HLA-DR family	929, 930, 3688, 947, 4907, 928, HLA-DR family	CD14, CD19, ITB1, CD34, 5NTD, CD9, HLA-DR family	P08571, P15391, P05556, P28906, P21589, P21926, HLA-DR family	Experiment	22588732	NA
Human	Peripheral blood	UBERON_0005408	Normal	Normal cell	Monocyte	CL_0000576	CD117, CD158a, CD158b, CD16, CD161, CD3, CD49a, CD49b, CD56, CD57, CXCR6, NKG2C, NKp46	KIT, KIR2DL1, KIR2DL3, [FCGR3A, FCGR3B], KLRB1, [CD3D, CD3E, CD3G], ITGA1, ITGA2, NCAM1, B3GAT1, CXCR6, KLRC2, NCR1	3815, 3802, 3804, [2214, 2215], 3820, [915, 916, 917], 3672, 3673, 4684, 27087, 10663, 3822, 9437	KIT, KI2L1, KI2L3, [FCG3A, FCG3B], KLRB1, [CD3D, CD3E, CD3G], ITA1, ITA2, NCAM1, B3GA1, CXCR6, NKG2C, NCTR1	P10721, P43626, P43628, [P08637, O75015], Q12918, [P04234, P07766, P09693], P56199, P17301, P13591, Q9P2W7, O00574, P26717, O76036	Experiment	26312867	NA
Human	Breast	UBERON_0000310	Normal	Normal cell	Hematopoietic stem cell	CL_0000037	CD117, CD133, CD34	KIT, PROM1, CD34	3815, 8842, 947	KIT, PROM1, CD34	P10721, O43490, P28906	Experiment	22940915	NA
Human	Breast	UBERON_0000310	Normal	Normal cell	Mesenchymal stem cell	CL_0000134	CD105, CD73, CD90	ENG, NT5E, THY1	2022, 4907, 7070	EGLN, 5NTD, THY1	P17813, P21589, P04216	Experiment	22940915	NA
Human	Breast	UBERON_0000310	Normal	Normal cell	Myoepithelial cell	CL_0000185	CD29, CD44	ITGB1, CD44	3688, 960	ITB1, CD44	P05556, P16070	Experiment	22940915	NA
Human	Breast	UBERON_0000310	Normal	Normal cell	Immune cell	CL_0000738	CD13, CD14, CD209, CD45, CD83, CD86, HLA-DR	ANPEP, CD14, CD209, PTPRC, CD83, CD86, HLA-DR family	290, 929, 30835, 5788, 9308, 942, HLA-DR family	AMPN, CD14, CD209, PTPRC, CD83, CD86, HLA-DR family	P15144, P08571, Q9NNX6, P08575, Q01151, P42081, HLA-DR family	Experiment	22940915	NA
Human	Endometrium	UBERON_0001295	Normal	Normal cell	Endometrial stem cell	CL_0000034	ABCG2, CD105, CD106, CD117, CD133, CD140b, CD146, CD166, CD29, CD31, CD34, CD44, CD45, CD49d, CD54, CD73, CD90, Nestin, OCT4, SOX2, SSEA-4	ABCG2, ENG, VCAM1, KIT, PROM1, PDGFRB, MCAM, ALCAM, ITGB1, PECAM1, CD34, CD44, PTPRC, ITGA4, ICAM1, NT5E, THY1, NES, POU5F1, SOX2, NA	9429, 2022, 7412, 3815, 8842, 5159, 4162, 214, 3688, 5175, 947, 960, 5788, 3676, 3383, 4907, 7070, 10763, 5460, 6657, NA	ABCG2, EGLN, VCAM1, KIT, PROM1, PGFRB, MUC18, CD166, ITB1, PECA1, CD34, CD44, PTPRC, ITA4, ICAM1, 5NTD, THY1, NEST, PO5F1, SOX2, NA	Q9UNQ0, P17813, P19320, P10721, O43490, P09619, P43121, Q13740, P05556, P16284, P28906, P16070, P08575, P13612, P05362, P21589, P04216, P48681, Q01860, P48431, NA	Experiment	23460308	NA
Human	Oviduct	UBERON_0000993	Normal	Normal cell	Oviduct-derived stem cell	CL_0000034	ABCG2, CD105, CD106, CD117, CD133, CD140b, CD146, CD166, CD29, CD31, CD34, CD44, CD45, CD49d, CD54, CD73, CD90, OCT4, SOX2, SSEA-4	ABCG2, ENG, VCAM1, KIT, PROM1, PDGFRB, MCAM, ALCAM, ITGB1, PECAM1, CD34, CD44, PTPRC, ITGA4, ICAM1, NT5E, THY1, POU5F1, SOX2, NA	9429, 2022, 7412, 3815, 8842, 5159, 4162, 214, 3688, 5175, 947, 960, 5788, 3676, 3383, 4907, 7070, 5460, 6657, NA	ABCG2, EGLN, VCAM1, KIT, PROM1, PGFRB, MUC18, CD166, ITB1, PECA1, CD34, CD44, PTPRC, ITA4, ICAM1, 5NTD, THY1, PO5F1, SOX2, NA	Q9UNQ0, P17813, P19320, P10721, O43490, P09619, P43121, Q13740, P05556, P16284, P28906, P16070, P08575, P13612, P05362, P21589, P04216, Q01860, P48431, NA	Experiment	23460308	NA
Human	Undefined	NA	Normal	Normal cell	Mesenchymal stem cell	CL_0000134	N-cadherin	CDH2	1000	CADH2	P19022	Experiment	23899519	NA
Human	Undefined	NA	Glioma	Cancer cell	Cancer stem cell	NA	Nestin	NES	10763	NEST	P48681	Experiment	23524267	NA
Human	Bone marrow	UBERON_0002371	Normal	Normal cell	Mesenchymal stem cell	CL_0000134	CD105, CD4, CD73, CD90	ENG, CD4, NT5E, THY1	2022, 920, 4907, 7070	EGLN, CD4, 5NTD, THY1	P17813, P01730, P21589, P04216	Experiment	23942284	NA
Human	Brain	UBERON_0000955	Glioma	Cancer cell	Cancer stem cell	NA	BMI1, CD133, GLUT3, Musashi-1, Nestin, SOX2	BMI1, PROM1, SLC2A3, MSI1, NES, SOX2	648, 8842, 6515, 4440, 10763, 6657	BMI1, PROM1, GTR3, MSI1H, NEST, SOX2	P35226, O43490, P11169, O43347, P48681, P48431	Experiment	27171431	NA
Human	Cornea	UBERON_0000964	Normal	Normal cell	Endothelial cell	CL_0000115	CD105, CD106, CD112, CD146, CD166, CD325, CD34, CD44, CD47, CD54, CD73, CD90	ENG, VCAM1, NECTIN2, MCAM, ALCAM, CDH2, CD34, CD44, CD47, ICAM1, NT5E, THY1	2022, 7412, 5819, 4162, 214, 1000, 947, 960, 961, 3383, 4907, 7070	EGLN, VCAM1, NECT2, MUC18, CD166, CADH2, CD34, CD44, CD47, ICAM1, 5NTD, THY1	P17813, P19320, Q92692, P43121, Q13740, P19022, P28906, P16070, Q08722, P05362, P21589, P04216	Experiment	28032398	NA
Human	Undefined	NA	Astrocytoma	Cancer cell	Cancer cell	CL_0001064	A2B5, GFAP, GS	NA, GFAP, GLUL	NA, 2670, 2752	NA, GFAP, GLNA	NA, P14136, P15104	Experiment	25091859	NA
Human	Sclerocorneal tissue	UBERON_0006761	Normal	Normal cell	Limbal mesenchymal cell	CL_0008019	CD105, CD34, N-cadherin, Vimentin	ENG, CD34, CDH2, VIM	2022, 947, 1000, 7431	EGLN, CD34, CADH2, VIME	P17813, P28906, P19022, P08670	Experiment	25277234	NA
Human	Intervertebral disc	UBERON_0001066	Normal	Normal cell	Macrophage	CL_0000235	CCR7, CD163, CD206	CCR7, CD163, MRC1	1236, 9332, 4360	CCR7, C163A, MRC1	P32248, Q86VB7, P22897	Experiment	29031872	NA
Human	Breast	UBERON_0000310	Ductal Breast Carcinoma	Cancer cell	Cancer stem cell	NA	GLI1	GLI1	2735	GLI1	P08151	Experiment	28965964	NA
Human	Placenta	UBERON_0001987	Normal	Normal cell	Mesenchymal stem cell	CL_0000134	CD105, CD29, CD34, CD44, CD45, CD73, HLA-DR	ENG, ITGB1, CD34, CD44, PTPRC, NT5E, HLA-DR family	2022, 3688, 947, 960, 5788, 4907, HLA-DR family	EGLN, ITB1, CD34, CD44, PTPRC, 5NTD, HLA-DR family	P17813, P05556, P28906, P16070, P08575, P21589, HLA-DR family	Experiment	24662208	NA
Human	Plasma	UBERON_0001969	Normal	Normal cell	Platelet	CL_0000233	CD41	ITGA2B	3674	ITA2B	P08514	Experiment	24511371	NA
Human	Plasma	UBERON_0001969	Normal	Normal cell	Monocyte	CL_0000576	CD14	CD14	929	CD14	P08571	Experiment	24511371	NA
Human	Plasma	UBERON_0001969	Normal	Normal cell	Endothelial cell	CL_0000115	CD31, CD42b	PECAM1, GP1BA	5175, 2811	PECA1, GP1BA	P16284, P07359	Experiment	24511371	NA
[truncated: 2,590 more rows]
