# Supplementary material for: Pivotal models and biomarkers related to the prognosis of breast cancer based on the immune cell interaction network
Source: Sci Rep. 2022 Aug 11;12:13673. doi: 10.1038/s41598-022-17857-x (PMC9372165; doi:10.1038/s41598-022-17857-x)
Supplement: Supplementary file 5 — Supplementary Table 3. [file 41598_2022_17857_MOESM5_ESM.xlsx]

## Sheet: result_ligandreceptor
gene_a	gene_b	secreted	receptor_a	receptor_b
CD6	ALCAM	TRUE	FALSE	FALSE
WNT5A	ANTXR1	TRUE	FALSE	TRUE
ICAM1	AREG	TRUE	TRUE	FALSE
PROS1	AXL	TRUE	FALSE	TRUE
C3	C3AR1	TRUE	FALSE	TRUE
CXCR3	CCL19	TRUE	TRUE	FALSE
CCRL2	CCL19	TRUE	TRUE	FALSE
CCR7	CCL19	TRUE	TRUE	FALSE
CXCR3	CCL20	TRUE	TRUE	FALSE
CCL5	CCR1	TRUE	FALSE	TRUE
CCL3L3	CCR1	TRUE	FALSE	TRUE
CCL3L1	CCR1	TRUE	FALSE	TRUE
CCL3	CCR1	TRUE	FALSE	TRUE
CCL21	CCR7	TRUE	FALSE	TRUE
SPP1	CCR8	TRUE	FALSE	TRUE
CCL4	CCR8	TRUE	FALSE	TRUE
SPP1	CD44	TRUE	FALSE	TRUE
LGALS9	CD44	TRUE	FALSE	TRUE
HGF	CD44	TRUE	FALSE	TRUE
LGALS9	CD47	TRUE	FALSE	TRUE
FGFR2	CD83	TRUE	TRUE	TRUE
PVR	CD96	TRUE	TRUE	TRUE
CEACAM5	CEACAM1	TRUE	FALSE	FALSE
CD8A	CEACAM5	TRUE	TRUE	FALSE
CEACAM1	CEACAM6	TRUE	FALSE	FALSE
LRP6	CKLF	TRUE	TRUE	FALSE
FAM3C	CLEC2D	TRUE	FALSE	TRUE
LGALS9	COLEC12	TRUE	FALSE	TRUE
CD74	COPA	TRUE	TRUE	FALSE
CSF1R	CSF1	TRUE	TRUE	FALSE
CX3CR1	CX3CL1	TRUE	TRUE	TRUE
CXCR6	CXCL16	TRUE	TRUE	TRUE
CXCL12	CXCR3	TRUE	FALSE	TRUE
CXCL10	CXCR3	TRUE	FALSE	TRUE
CXCL12	CXCR4	TRUE	FALSE	TRUE
CXCL13	CXCR5	TRUE	FALSE	TRUE
TNF	DAG1	TRUE	FALSE	TRUE
LGALS9	DAG1	TRUE	FALSE	TRUE
EPO	EPHB4	TRUE	FALSE	TRUE
EREG	ERBB4	TRUE	FALSE	TRUE
PDCD1	FAM3C	TRUE	TRUE	FALSE
HLA-C	FAM3C	TRUE	TRUE	FALSE
CXADR	FAM3C	TRUE	TRUE	FALSE
TNFSF13	FAS	TRUE	FALSE	TRUE
TNF	FAS	TRUE	FALSE	TRUE
TFF1	FCRL4	TRUE	FALSE	TRUE
FGFR1	FGF5	TRUE	TRUE	FALSE
FGFR1	FGF7	TRUE	TRUE	FALSE
FGF1	FGFR1	TRUE	FALSE	TRUE
TIMP1	FGFR2	TRUE	FALSE	TRUE
TFF1	FGFR2	TRUE	FALSE	TRUE
FGFR1	FGFR2	TRUE	TRUE	TRUE
FGF7	FGFR2	TRUE	FALSE	TRUE
FGF5	FGFR2	TRUE	FALSE	TRUE
FGF1	FGFR2	TRUE	FALSE	TRUE
CD44	FGFR2	TRUE	TRUE	TRUE
VEGFA	FLT1	TRUE	FALSE	TRUE
TNF	FLT4	TRUE	FALSE	TRUE
ANXA1	FPR1	TRUE	FALSE	TRUE
ANXA1	FPR3	TRUE	FALSE	TRUE
WNT2	FZD4	TRUE	FALSE	TRUE
MERTK	GAS6	TRUE	TRUE	FALSE
AXL	GAS6	TRUE	TRUE	FALSE
TNFRSF1B	GRN	TRUE	TRUE	FALSE
TNFRSF1A	GRN	TRUE	TRUE	FALSE
LGALS9	HAVCR2	TRUE	FALSE	TRUE
ERBB4	HBEGF	TRUE	TRUE	TRUE
CD44	HBEGF	TRUE	TRUE	TRUE
MET	HGF	TRUE	TRUE	FALSE
TNF	ICOS	TRUE	FALSE	TRUE
IGF2	IGF1R	TRUE	FALSE	TRUE
IGF1	IGF1R	TRUE	FALSE	TRUE
NAMPT	IL13RA2	TRUE	FALSE	TRUE
AXL	IL15RA	TRUE	TRUE	TRUE
JAM3	JAM3	TRUE	FALSE	FALSE
JAM2	JAM3	TRUE	FALSE	FALSE
VEGFA	KDR	TRUE	FALSE	TRUE
KIT	KITLG	TRUE	TRUE	FALSE
HLA-F	LILRB1	TRUE	FALSE	TRUE
MDK	LRP1	TRUE	FALSE	TRUE
LGALS9	LRP1	TRUE	FALSE	TRUE
TNFSF14	LTBR	TRUE	FALSE	TRUE
LGALS9	MET	TRUE	FALSE	TRUE
CD74	MIF	TRUE	TRUE	FALSE
LGALS9	MRC2	TRUE	FALSE	TRUE
TNF	NOTCH1	TRUE	FALSE	TRUE
HLA-DRB1	OGN	TRUE	TRUE	FALSE
NAMPT	P2RY6	TRUE	FALSE	TRUE
COPA	P2RY6	TRUE	FALSE	TRUE
PDGFRA	PDGFC	TRUE	TRUE	FALSE
FLT4	PDGFC	TRUE	TRUE	FALSE
PDGFRB	PDGFD	TRUE	TRUE	FALSE
PDGFA	PDGFRA	TRUE	FALSE	TRUE
NRP2	PGF	TRUE	TRUE	FALSE
NRP1	PGF	TRUE	TRUE	FALSE
FLT1	PGF	TRUE	TRUE	FALSE
CD99	PILRA	TRUE	FALSE	TRUE
SEMA3E	PLXND1	TRUE	FALSE	TRUE
GPR37L1	PSAP	TRUE	TRUE	FALSE
SPP1	PTGER4	TRUE	FALSE	TRUE
PLXNB2	PTN	TRUE	TRUE	FALSE
WNT5A	PTPRK	TRUE	FALSE	TRUE
LGALS9	PTPRK	TRUE	FALSE	TRUE
BMP7	PTPRK	TRUE	FALSE	TRUE
TNF	PTPRS	TRUE	FALSE	TRUE
PTN	PTPRS	TRUE	FALSE	TRUE
WNT5A	ROR1	TRUE	FALSE	TRUE
WNT5A	ROR2	TRUE	FALSE	TRUE
CEACAM1	SELE	TRUE	FALSE	FALSE
NRP2	SEMA3C	TRUE	TRUE	FALSE
PLXNB1	SEMA4D	TRUE	TRUE	TRUE
SPN	SIGLEC1	TRUE	FALSE	FALSE
CD52	SIGLEC10	TRUE	FALSE	FALSE
CSF1	SIRPA	TRUE	FALSE	TRUE
BMP7	SLAMF1	TRUE	FALSE	TRUE
LGALS9	SLC1A5	TRUE	FALSE	TRUE
MDK	SORL1	TRUE	FALSE	TRUE
LGALS9	SORL1	TRUE	FALSE	TRUE
GRN	SORT1	TRUE	FALSE	TRUE
COPA	SORT1	TRUE	FALSE	TRUE
ANGPT2	TEK	TRUE	FALSE	TRUE
TGFB3	TGFBR3	TRUE	FALSE	TRUE
TGFB2	TGFBR3	TRUE	FALSE	TRUE
FGF1	TGFBR3	TRUE	FALSE	TRUE
PVR	TIGIT	TRUE	TRUE	FALSE
TNFSF10	TNFRSF10D	TRUE	FALSE	TRUE
MIF	TNFRSF10D	TRUE	FALSE	TRUE
TNFSF14	TNFRSF14	TRUE	FALSE	TRUE
TNFSF13	TNFRSF14	TRUE	FALSE	TRUE
MIF	TNFRSF14	TRUE	FALSE	TRUE
TNFSF13	TNFRSF17	TRUE	FALSE	TRUE
TNFSF13	TNFRSF1A	TRUE	FALSE	TRUE
TNF	TNFRSF1A	TRUE	FALSE	TRUE
TNF	TNFRSF1B	TRUE	FALSE	TRUE
TNFSF15	TNFRSF25	TRUE	FALSE	TRUE
TNFSF15	TNFRSF6B	TRUE	FALSE	FALSE
TNFSF14	TNFRSF6B	TRUE	FALSE	FALSE
TNFRSF11B	TNFSF10	TRUE	FALSE	FALSE
TNFRSF10B	TNFSF10	TRUE	TRUE	FALSE
TNFRSF17	TNFSF13B	TRUE	TRUE	FALSE
TFRC	TNFSF13B	TRUE	TRUE	FALSE
HLA-DPB1	TNFSF13B	TRUE	TRUE	FALSE
CD40	TNFSF13B	TRUE	TRUE	FALSE
NRP2	VEGFA	TRUE	TRUE	FALSE
NRP1	VEGFA	TRUE	TRUE	FALSE
NRP1	VEGFB	TRUE	TRUE	FALSE
FLT1	VEGFB	TRUE	TRUE	FALSE
FZD6	WNT5A	TRUE	TRUE	FALSE
ALOX5	ALOX5AP	FALSE	FALSE	FALSE
CD74	APP	FALSE	TRUE	FALSE
LILRA4	BST2	FALSE	TRUE	FALSE
CRTAM	CADM1	FALSE	FALSE	FALSE
CADM1	CADM1	FALSE	FALSE	FALSE
PTPRC	CD22	FALSE	FALSE	TRUE
SELP	CD34	FALSE	FALSE	FALSE
SELL	CD34	FALSE	FALSE	FALSE
SIRPA	CD47	FALSE	TRUE	TRUE
CD2	CD58	FALSE	TRUE	FALSE
CTLA4	CD80	FALSE	FALSE	TRUE
CD28	CD80	FALSE	FALSE	TRUE
CTLA4	CD86	FALSE	FALSE	TRUE
CD28	CD86	FALSE	FALSE	TRUE
CEACAM6	CEACAM6	FALSE	FALSE	FALSE
CEACAM5	CEACAM6	FALSE	FALSE	FALSE
NOTCH4	DLL4	FALSE	TRUE	FALSE
NOTCH2	DLL4	FALSE	TRUE	FALSE
NOTCH1	DLL4	FALSE	TRUE	FALSE
DSG1	DSC2	FALSE	FALSE	FALSE
DSG2	DSC3	FALSE	FALSE	FALSE
DSG1	DSC3	FALSE	FALSE	FALSE
DSC2	DSG2	FALSE	FALSE	FALSE
ADORA3	ENTPD1	FALSE	TRUE	FALSE
ESAM	ESAM	FALSE	FALSE	FALSE
SELE	GLG1	FALSE	FALSE	FALSE
FPR3	HEBP1	FALSE	TRUE	FALSE
ICAM1	ITGAL	FALSE	TRUE	TRUE
NOTCH1	JAG1	FALSE	TRUE	FALSE
CD46	JAG1	FALSE	TRUE	FALSE
NOTCH4	JAG2	FALSE	TRUE	FALSE
NOTCH2	JAG2	FALSE	TRUE	FALSE
NOTCH1	JAG2	FALSE	TRUE	FALSE
HLA-E	KLRK1	FALSE	FALSE	TRUE
HLA-F	LILRB2	FALSE	FALSE	TRUE
LAIR1	LILRB4	FALSE	TRUE	TRUE
LTBR	LTB	FALSE	TRUE	FALSE
PTPRC	MRC1	FALSE	FALSE	TRUE
JAG1	NOTCH2	FALSE	FALSE	TRUE
JAG1	NOTCH4	FALSE	FALSE	TRUE
SEMA4A	PLXND1	FALSE	FALSE	TRUE
C5AR1	RPS19	FALSE	TRUE	FALSE
CD44	SELE	FALSE	TRUE	FALSE
PODXL	SELL	FALSE	FALSE	FALSE
SELP	SELPLG	FALSE	FALSE	TRUE
SELL	SELPLG	FALSE	FALSE	TRUE
SELE	SELPLG	FALSE	FALSE	TRUE
PLXNB2	SEMA4D	FALSE	TRUE	TRUE
CD72	SEMA4D	FALSE	FALSE	TRUE
CD47	SIRPG	FALSE	TRUE	FALSE
ICAM1	SPN	FALSE	TRUE	FALSE
