# Supplementary material for: Pivotal models and biomarkers related to the prognosis of breast cancer based on the immune cell interaction network
Source: Sci Rep. 2022 Aug 11;12:13673. doi: 10.1038/s41598-022-17857-x (PMC9372165; doi:10.1038/s41598-022-17857-x)
Supplement: Supplementary file 6 — Supplementary Table 4. [file 41598_2022_17857_MOESM6_ESM.xlsx]

## Sheet: Table S1 网络拓扑分析
name	Degree	AverageShortestPathLength	BetweennessCentrality	ClosenessCentrality	ClusteringCoefficient	Eccentricity	NeighborhoodConnectivity	node	NumberOfDirectedEdges	NumberOfUndirectedEdges	PartnerOfMultiEdgedNodePairs	Radiality	SelfLoops	Stress	TopologicalCoefficient
NFKB1	47	2.33047	0.198312	0.429098	0	5	6.61702	TF	0	47	0	0.971692	0	243986	0.067675
RELA	46	2.33906	0.19145	0.427523	0	5	6.71739	TF	0	46	0	0.971509	0	240234	0.0688842
VEGFA	39	2.40773	0.246664	0.41533	0.00269906	5	8.02564	ligand	0	39	0	0.970048	0	211096	0.0682939
SP1	37	2.62661	0.180812	0.380719	0.003003	6	6.13514	TF	0	37	0	0.965391	0	229900	0.0704894
IFNG	19	2.75107	0.102449	0.363495	0	5	10.8947	immune.marker	0	19	0	0.962743	0	117530	0.120668
STAT1	18	2.99571	0.0454471	0.333811	0	5	6.77778	TF	0	18	0	0.957538	0	69252	0.125604
CXCR4	17	2.88841	0.0885417	0.346211	0	6	10.1765	receptor	0	17	0	0.959821	0	93632	0.124006
ICAM1	16	2.7382	0.0646047	0.365204	0	5	13.125	immune.marker	0	16	0	0.963017	0	69696	0.140988
STAT3	16	2.82833	0.0945247	0.353566	0	6	8.5625	TF	0	16	0	0.961099	0	91484	0.114583
FAS	14	2.71245	0.0467508	0.368671	0	5	16.5	receptor	0	14	0	0.963565	0	74236	0.168478
JUN	13	2.91416	0.0350939	0.343152	0	6	9.46154	TF	0	13	0	0.959273	0	40478	0.13431
HIF1A	12	3.04292	0.027319	0.328632	0	6	8.5	TF	0	12	0	0.956534	0	36286	0.141509
TNFSF10	11	2.93562	0.0355063	0.340643	0	6	15.3636	ligand	0	11	0	0.958817	0	39890	0.186541
TNFRSF10B	11	2.75536	0.0359999	0.362928	0	5	17.6364	ligand	0	11	0	0.962652	0	54438	0.184848
PCNA	11	3.42918	0.0526781	0.291615	0	7	5.09091	immune.marker	0	11	0	0.948315	0	74352	0.123967
EGR1	10	2.9485	0.0239219	0.339156	0	6	11.1	TF	0	10	0	0.958543	0	29622	0.165574
WT1	10	3.24893	0.0269915	0.307794	0	6	8.1	TF	0	10	0	0.95215	0	28568	0.157778
CCL5	10	2.94421	0.0234755	0.33965	0	6	17.9	ligand	0	10	0	0.958634	0	37008	0.216667
TP53	10	3.14163	0.0294145	0.318306	0.0222222	6	9.4	TF	0	10	0	0.954433	0	28392	0.172
TNF	9	2.86695	0.0378175	0.348802	0	6	20	ligand	0	9	0	0.960278	0	48698	0.231707
TIMP1	9	2.82403	0.0606299	0.354103	0	6	20.3333	ligand	0	9	0	0.961191	0	57644	0.219697
YY1	9	3.08155	0.0267555	0.324513	0	6	10	TF	0	9	0	0.955712	0	38306	0.183673
CD40	9	3.12876	0.0348713	0.319616	0	6	16.2222	ligand	0	9	0	0.954707	0	61336	0.258004
MYC	9	2.97425	0.0354987	0.336219	0	6	10.6667	TF	0	9	0	0.957995	0	38942	0.163842
SPI1	9	3.5279	0.0235293	0.283455	0	7	4.88889	TF	0	9	0	0.946215	0	33504	0.185185
TFF1	8	3.06867	0.0170036	0.325874	0	6	16	ligand	0	8	0	0.955986	0	18694	0.25
IGF1R	8	3.23605	0.00997593	0.309019	0	7	10.25	receptor	0	8	0	0.952424	0	9034	0.165179
IRF1	8	3.34764	0.0124963	0.298718	0	5	8.125	TF	0	8	0	0.95005	0	16622	0.2375
BRCA1	8	3.24034	0.010367	0.308609	0	6	9.625	TF	0	8	0	0.952333	0	14710	0.191667
VEGFB	7	3.38627	0.00676431	0.295311	0	7	7.85714	receptor	0	7	0	0.949228	0	6934	0.190476
IGF1	7	3.66094	0.0125521	0.273154	0	7	5.57143	ligand	0	7	0	0.943384	0	15148	0.190476
FOXP3	7	3.18884	0.0106351	0.313594	0	6	18.8571	immune.marker	0	7	0	0.953429	0	17506	0.324675
FLT1	7	3.43348	0.00667487	0.29125	0	7	6.71429	receptor	0	7	0	0.948224	0	7266	0.184332
ATM	7	3.17167	0.0210131	0.315291	0	6	12.2857	TF	0	7	0	0.953794	0	26992	0.235119
SIRT1	7	3.38197	0.0172803	0.295685	0	6	7.28571	TF	0	7	0	0.94932	0	17526	0.202765
CSF1	7	3.12017	0.0216634	0.320495	0	6	18.4286	ligand	0	7	0	0.95489	0	24338	0.281106
TRERF1	7	3.96996	0.0262641	0.251892	0	7	3.71429	TF	0	7	0	0.936809	0	62636	0.22619
RUNX1	7	3.18026	0.0257749	0.31444	0	6	9.28571	TF	0	7	0	0.953612	0	20974	0.180124
E2F1	7	3.09442	0.015125	0.323162	0	6	11.2857	TF	0	7	0	0.955438	0	22264	0.201681
APP	7	3.22747	0.0123437	0.30984	0	6	12	receptor	0	7	0	0.952607	0	18332	0.189655
ETS1	7	3.50215	0.0159834	0.285539	0	7	5.85714	TF	0	7	0	0.946763	0	17410	0.186813
MET	6	3.35622	0.0143496	0.297954	0	7	11.5	ligand	0	6	0	0.949868	0	12108	0.21
IRF7	6	3.103	0.00651538	0.322268	0	6	21.8333	immune.marker	0	6	0	0.955255	0	12796	0.353107
IL2RA	6	3.11159	0.00979828	0.321379	0	6	22.6667	immune.marker	0	6	0	0.955073	0	18230	0.361111
HLA-F	6	3.14592	0.0265897	0.317872	0	6	18.6667	ligand	0	6	0	0.954342	0	31998	0.32716
HBEGF	6	2.98712	0.0163331	0.33477	0	6	25.6667	receptor	0	6	0	0.957721	0	25572	0.324561
CXCL12	6	3.17167	0.0142553	0.315291	0	6	19.5	ligand	0	6	0	0.953794	0	16196	0.324561
CTSB	6	2.96996	0.0155683	0.336705	0	6	26.8333	immune.marker	0	6	0	0.958086	0	25510	0.327004
CEBPA	6	3.46781	0.0134829	0.288366	0	6	6.83333	TF	0	6	0	0.947493	0	13066	0.208333
USF1	6	3.34764	0.019209	0.298718	0	6	8	TF	0	6	0	0.95005	0	16164	0.225806
CD44	6	3.28755	0.00786436	0.304178	0	7	9.5	ligand	0	6	0	0.951329	0	7474	0.188889
CCR7	6	3.18884	0.0204746	0.313594	0	6	19.8333	receptor	0	6	0	0.953429	0	38712	0.330409
NFKBIA	6	3.33047	0.00361306	0.300258	0	6	10.5	TF	0	6	0	0.950415	0	6964	0.271429
HDAC1	6	3.39914	0.00908668	0.294192	0	6	8.33333	TF	0	6	0	0.948954	0	13408	0.222222
TFAP2A	6	3.25751	0.00884285	0.306983	0	6	11.3333	TF	0	6	0	0.951968	0	12188	0.224638
VHL	6	3.17167	0.0173248	0.315291	0	6	12	TF	0	6	0	0.953794	0	14252	0.22
SPP1	5	3.36481	0.00440723	0.297194	0	7	11.2	ligand	0	5	0	0.949685	0	4548	0.231818
SELE	5	3.27468	0.0038972	0.305374	0	6	21.6	receptor	0	5	0	0.951603	0	5066	0.429167
KDR	5	3.43777	0.00982467	0.290886	0.1	7	10.8	immune.marker	0	5	0	0.948133	0	12428	0.237209
IGF2	5	3.39914	0.00740143	0.294192	0	7	13	ligand	0	5	0	0.948954	0	10942	0.26087
HLA-DPB1	5	4.43348	0.0114956	0.225557	0	7	3	ligand	0	5	0	0.926947	0	19270	0.285714
EP300	5	3.06009	0.0139394	0.326788	0	6	15.8	TF	0	5	0	0.956168	0	19458	0.255172
ERG	5	3.43348	0.00405063	0.29125	0	6	8.6	TF	0	5	0	0.948224	0	5510	0.253333
ESR1	5	3.28326	0.00461285	0.304575	0	6	13	TF	0	5	0	0.95142	0	6426	0.266667
SNAI2	5	3.59657	0.00966435	0.278043	0	7	7	TF	0	5	0	0.944754	0	9438	0.230769
PAX5	5	3.69099	0.0259473	0.27093	0	7	3.6	TF	0	5	0	0.942745	0	16694	0.216667
CREB1	5	3.25322	0.0120245	0.307388	0	6	10.8	TF	0	5	0	0.952059	0	10834	0.257895
CCL3	5	3.12017	0.00615119	0.320495	0	6	25	ligand	0	5	0	0.95489	0	11514	0.413793
HDAC2	5	3.29185	0.0130504	0.303781	0	6	12.2	TF	0	5	0	0.951237	0	11692	0.248889
REL	5	3.5794	0.00103057	0.279376	0	6	8.2	TF	0	5	0	0.945119	0	1564	0.342857
NFIL3	5	3.42489	0.00614242	0.29198	0	6	8.4	TF	0	5	0	0.948407	0	7046	0.255172
TNFSF14	4	3.03863	0.00666849	0.329096	0	6	34.25	ligand	0	4	0	0.956625	0	13944	0.455479
TFRC	4	3.60086	0.00159955	0.277712	0	7	9	ligand	0	4	0	0.944663	0	2182	0.333333
MIF	4	3.04721	0.00376119	0.328169	0	6	35.5	receptor	0	4	0	0.956442	0	11928	0.479167
PTTG1	4	2.97854	0.00204708	0.335735	0.5	6	22.75	immune.marker	0	4	0	0.957903	0	2246	0.287975
HLA-DRB1	4	4.60515	0.00715892	0.217148	0	7	2.75	ligand	0	4	0	0.923295	0	13728	0.4375
CIITA	4	4.06438	0.00981776	0.24604	0	7	4.75	TF	0	4	0	0.9348	0	16748	0.416667
HLA-C	4	3.77253	0.00354862	0.265074	0	7	4.75	ligand	0	4	0	0.94101	0	4076	0.3125
RB1	4	3.24893	0.00633749	0.307794	0	6	15	TF	0	4	0	0.95215	0	9660	0.304348
RFX1	4	4.19313	0.0144129	0.238485	0	8	4.75	TF	0	4	0	0.932061	0	19598	0.25
CXCL10	4	3.24034	0.00182449	0.308609	0	6	29.75	ligand	0	4	0	0.952333	0	4460	0.552885
CXADR	4	3.51073	0.0115754	0.284841	0	7	11.25	ligand	0	4	0	0.94658	0	12104	0.262821
MSC	4	3.6867	0.00892014	0.271246	0	6	8.25	TF	0	4	0	0.942836	0	12986	0.3625
CEACAM1	4	3.27468	0.00343215	0.305374	0	6	26.75	ligand	0	4	0	0.951603	0	4670	0.52551
CD86	4	3.22318	0.00809817	0.310253	0	6	29.5	receptor	0	4	0	0.952698	0	22150	0.527778
CD80	4	3.27468	0.0144713	0.305374	0	6	25.25	receptor	0	4	0	0.951603	0	22106	0.494898
MYCN	4	3.48498	0.00414836	0.286946	0	6	8.75	TF	0	4	0	0.947128	0	4368	0.298077
RUNX3	4	3.75107	0.0124336	0.26659	0	7	3.75	TF	0	4	0	0.941467	0	8540	0.275
CD28	4	3.05579	0.00339294	0.327247	0	6	35	immune.marker	0	4	0	0.95626	0	10366	0.478873
KLF2	4	3.81545	0.0174761	0.262092	0	7	6.25	TF	0	4	0	0.940097	0	22510	0.291667
CEBPD	4	3.83691	0.0172225	0.260626	0	7	3.5	TF	0	4	0	0.93964	0	13154	0.3125
BIRC3	4	3.22318	0.00250329	0.310253	0	6	26	immune.marker	0	4	0	0.952698	0	4842	0.510204
TP63	3	3.71245	0.00118106	0.269364	0	7	9.66667	immune.marker	0	3	0	0.942288	0	1006	0.393939
FOXO3	3	3.3176	0.00148115	0.301423	0	6	19	TF	0	3	0	0.950689	0	2304	0.409091
TFF3	3	3.29185	0.00113687	0.303781	0	6	32.6667	immune.marker	0	3	0	0.951237	0	1686	0.659722
PTGER4	3	3.30901	0.00153783	0.302205	0	6	31.6667	receptor	0	3	0	0.950872	0	1190	0.666667
HOXB7	3	3.37768	0.0111614	0.296061	0	6	14.3333	TF	0	3	0	0.949411	0	6274	0.34188
PDGFA	3	4.19313	0.00140409	0.238485	0	7	5	ligand	0	3	0	0.932061	0	982	0.363636
NAMPT	3	3.26609	0.000777908	0.306176	0	6	35.3333	ligand	0	3	0	0.951785	0	1744	0.686667
MME	3	3.27897	0.00481607	0.304974	0	6	18.3333	immune.marker	0	3	0	0.951511	0	6400	0.361111
KRT17	3	3.54077	0.00146169	0.282424	0	6	14	immune.marker	0	3	0	0.945941	0	2516	0.419355
KIT	3	3.59657	0.00895586	0.278043	0	7	14.6667	ligand	0	3	0	0.944754	0	11302	0.369369
ATF4	3	3.30901	0.000693643	0.302205	0	6	18.6667	TF	0	3	0	0.950872	0	1112	0.430894
RFX5	3	3.6867	0.0199374	0.271246	0	6	9.33333	TF	0	3	0	0.942836	0	28358	0.378788
HGF	3	3.39056	0.00232665	0.294937	0	7	19.6667	ligand	0	3	0	0.949137	0	2846	0.397163
FGFR1	3	3.48498	0.00148384	0.286946	0	7	16	ligand	0	3	0	0.947128	0	2118	0.375
FGF7	3	3.26609	0.000777908	0.306176	0	6	35.3333	ligand	0	3	0	0.951785	0	1744	0.686667
HDGF	3	3.3176	0.000808902	0.301423	0	6	20	TF	0	3	0	0.950689	0	1872	0.452381
EPO	3	3.28755	0.00171587	0.304178	0	7	18	ligand	0	3	0	0.951329	0	3392	0.369565
YBX1	3	3.41631	0.00160052	0.292714	0	6	12.3333	TF	0	3	0	0.948589	0	3304	0.419753
DNMT1	3	3.18884	0.00262942	0.313594	0	6	22.3333	TF	0	3	0	0.953429	0	4300	0.426667
CREB5	3	4.77682	0.0171304	0.209344	0	8	1.33333	TF	0	3	0	0.919642	0	12154	0.333333
CD83	3	3.08155	0.00217385	0.324513	0	6	43.3333	receptor	0	3	0	0.955712	0	7938	0.613527
CD6	3	3.92704	0.00205698	0.254645	0	7	6	ligand	0	3	0	0.937723	0	1558	0.357143
CD58	3	3.30901	0.000473629	0.302205	0	6	33	receptor	0	3	0	0.950872	0	862	0.695652
TWIST1	3	3.59657	0.00102241	0.278043	0	6	10.3333	TF	0	3	0	0.944754	0	1394	0.466667
CD14	3	3.54506	0.00176291	0.282082	0	7	16.3333	immune.marker	0	3	0	0.94585	0	1676	0.373984
EPAS1	3	3.29185	0.00227952	0.303781	0	6	17.3333	TF	0	3	0	0.951237	0	3892	0.388889
ATF3	3	3.50215	0.000588521	0.285539	0	6	11.3333	TF	0	3	0	0.946763	0	1218	0.449275
CCL20	3	3.29185	0.00723642	0.303781	0	6	32.3333	receptor	0	3	0	0.951237	0	6424	0.652778
RELB	3	4.09871	0.0171591	0.243979	0	7	4.66667	TF	0	3	0	0.93407	0	23484	0.407407
CCL19	3	3.29185	0.00958998	0.303781	0	6	32	immune.marker	0	3	0	0.951237	0	13990	0.659574
AREG	3	3.45064	0.0015214	0.289801	0	7	16.6667	receptor	0	3	0	0.947859	0	1934	0.364341
ETS2	3	3.58798	0.00238322	0.278708	0	6	8.66667	TF	0	3	0	0.944937	0	2462	0.365079
ANGPT2	3	3.92704	0.00108471	0.254645	0	7	5.33333	ligand	0	3	0	0.937723	0	984	0.361111
ALOX5AP	3	3.26609	0.000958018	0.306176	0	6	35	receptor	0	3	0	0.951785	0	2604	0.666667
FOXM1	2	3.37768	0.000352646	0.296061	0	6	23	TF	0	2	0	0.949411	0	678	0.564103
TNFSF13B	2	3.26609	0.00035408	0.306176	0	6	32.5	receptor	0	2	0	0.951785	0	1186	0.617647
TNFRSF9	2	3.3176	1.44223e-06	0.301423	0	6	46.5	immune.marker	0	2	0	0.950689	0	4	0.98913
ESR2	2	3.37768	0.000515193	0.296061	0	6	23.5	TF	0	2	0	0.949411	0	504	0.5625
HTATIP2	2	3.36052	0.000857392	0.297573	0	6	22	TF	0	2	0	0.949776	0	918	0.512195
PVR	2	4.09871	0.000135574	0.243979	0	7	6.5	ligand	0	2	0	0.93407	0	142	0.611111
PTN	2	3.45923	0.000578424	0.289082	0	7	25	receptor	0	2	0	0.947676	0	1024	0.55814
XBP1	2	3.39485	0.000519817	0.294564	0	6	21	TF	0	2	0	0.949046	0	402	0.526316
ZNF24	2	3.39485	0.00204428	0.294564	0	6	20.5	TF	0	2	0	0.949046	0	1934	0.513158
PDGFRB	2	4.12876	0.000128902	0.242204	0	7	6	ligand	0	2	0	0.933431	0	64	0.555556
PDGFC	2	3.51073	0.000355241	0.284841	0	7	23.5	receptor	0	2	0	0.94658	0	702	0.576923
NOTCH1	2	4.18026	0.000368259	0.23922	0	7	4.5	receptor	0	2	0	0.932335	0	400	0.5
PRDM1	2	4.34335	0.000752148	0.230237	0	8	6.5	TF	0	2	0	0.928865	0	402	0.5
MKI67	2	4.04292	0.0012907	0.247346	0	7	6	immune.marker	0	2	0	0.935257	0	1940	0.5
JAG1	2	4.3691	0.000567558	0.22888	0	7	4.5	receptor	0	2	0	0.928317	0	318	0.5
NKX3-1	2	3.39485	0.000213963	0.294564	0	6	23.5	TF	0	2	0	0.949046	0	506	0.592105
AR	2	3.39485	0.000213963	0.294564	0	6	23.5	TF	0	2	0	0.949046	0	506	0.592105
NFATC1	2	3.45923	0.000618618	0.289082	0	6	17.5	TF	0	2	0	0.947676	0	1164	0.568966
RFXANK	2	5.4206	6.78342e-05	0.184481	0	8	4.5	TF	0	2	0	0.905945	0	44	0.875
RFXAP	2	5.4206	6.78342e-05	0.184481	0	8	4.5	TF	0	2	0	0.905945	0	44	0.875
HIVEP2	2	4.13305	0.000264894	0.241952	0	7	5	TF	0	2	0	0.933339	0	404	0.8
NFATC2	2	3.71245	0.000159628	0.269364	0	6	13	TF	0	2	0	0.942288	0	238	0.631579
FLT4	2	3.3176	1.44223e-06	0.301423	0	6	46.5	ligand	0	2	0	0.950689	0	4	0.98913
FGF1	2	3.72961	0.00507477	0.268124	0	7	10	ligand	0	2	0	0.941923	0	7602	0.5
FCGR1A	2	3.87983	0.000521103	0.257743	0	6	13.5	immune.marker	0	2	0	0.938727	0	1058	0.543478
EREG	2	3.96996	0.000392846	0.251892	0	7	7.5	ligand	0	2	0	0.936809	0	434	0.5
ENG	2	3.54506	0.000573921	0.282082	0	7	21	immune.marker	0	2	0	0.94585	0	766	0.526316
PAX3	2	3.64807	0.000700449	0.274118	0	7	11.5	TF	0	2	0	0.943658	0	1106	0.552632
KLF5	2	3.85837	0.00189435	0.259177	0	7	9.5	TF	0	2	0	0.939184	0	1430	0.5
FOXF2	2	4.06438	0.000902345	0.24604	0	7	4.5	TF	0	2	0	0.9348	0	1300	0.5
SNAI1	2	3.9485	0.000319612	0.253261	0	7	5	TF	0	2	0	0.937266	0	740	0.571429
CFB	2	3.79828	0.0255291	0.263277	0	7	9.5	immune.marker	0	2	0	0.940462	0	18222	0.5
CD74	2	3.3176	1.44223e-06	0.301423	0	6	46.5	immune.marker	0	2	0	0.950689	0	4	0.98913
CD69	2	3.3176	1.44223e-06	0.301423	0	6	46.5	immune.marker	0	2	0	0.950689	0	4	0.98913
TWIST2	2	3.69099	0.00026294	0.27093	0	6	11	TF	0	2	0	0.942745	0	460	0.588235
TRAF6	2	3.24893	0.00201701	0.307794	0	6	24	TF	0	2	0	0.95215	0	3820	0.522727
CD22	2	3.87983	0.000521103	0.257743	0	6	13.5	receptor	0	2	0	0.938727	0	1058	0.543478
KLF4	2	3.39485	0.000639048	0.294564	0	6	21	TF	0	2	0	0.949046	0	912	0.526316
CCL4	2	3.3176	1.44223e-06	0.301423	0	6	46.5	ligand	0	2	0	0.950689	0	4	0.98913
CCL22	2	3.3176	1.44223e-06	0.301423	0	6	46.5	immune.marker	0	2	0	0.950689	0	4	0.98913
CCL21	2	5.08584	0.00858369	0.196624	0	8	2	ligand	0	2	0	0.913067	0	11722	0.5
NRF1	2	3.87554	0.00858369	0.258029	0	7	9	TF	0	2	0	0.938818	0	6806	0.5
EZH2	2	4.41631	0.00858369	0.226433	0	8	6	TF	0	2	0	0.927313	0	11756	0.5
CTCF	2	4.11159	0.000119289	0.243215	0	7	6	TF	0	2	0	0.933796	0	148	0.555556
WNT5A	1	4.37339	0	0.228656	0	7	3	receptor	0	1	0	0.928226	0	0	0
HDAC4	1	3.40343	0	0.293821	0	6	39	TF	0	1	0	0.948863	0	0	0
UHRF1	1	3.40343	0	0.293821	0	6	39	TF	0	1	0	0.948863	0	0	0
HIPK2	1	3.40343	0	0.293821	0	6	39	TF	0	1	0	0.948863	0	0	0
PML	1	3.93133	0	0.254367	0	7	11	TF	0	1	0	0.937631	0	0	0
FOXO4	1	3.93133	0	0.254367	0	7	11	TF	0	1	0	0.937631	0	0	0
TNFRSF1B	1	3.90987	0	0.255763	0	7	13	ligand	0	1	0	0.938088	0	0	0
TNFRSF11B	1	5.77253	0	0.173234	0	9	3	ligand	0	1	0	0.898457	0	0	0
TGFBR3	1	5.77253	0	0.173234	0	9	3	receptor	0	1	0	0.898457	0	0	0
TGFB3	1	4.03863	0	0.247609	0	7	12	ligand	0	1	0	0.935348	0	0	0
TGFB2	1	4.34335	0	0.230237	0	7	6	ligand	0	1	0	0.928865	0	0	0
MTA1	1	4.06438	0	0.24604	0	7	8	TF	0	1	0	0.9348	0	0	0
SPN	1	3.62232	0	0.276066	0	7	37	ligand	0	1	0	0.944206	0	0	0
SELL	1	4.81116	0	0.20785	0	8	4	receptor	0	1	0	0.918912	0	0	0
S100A9	1	4.46352	0	0.224038	0	7	6	immune.marker	0	1	0	0.926308	0	0	0
ROR1	1	3.82403	0	0.261504	0	7	16	receptor	0	1	0	0.939914	0	0	0
PROS1	1	3.82403	0	0.261504	0	7	16	ligand	0	1	0	0.939914	0	0	0
PGF	1	3.82403	0	0.261504	0	7	16	receptor	0	1	0	0.939914	0	0	0
PDGFRA	1	4.83262	0	0.206927	0	8	4	receptor	0	1	0	0.918455	0	0	0
TFDP1	1	4.42489	0	0.225994	0	8	11	TF	0	1	0	0.92713	0	0	0
OGN	1	4.34335	0	0.230237	0	6	8	receptor	0	1	0	0.928865	0	0	0
MS4A1	1	4.52361	0	0.221063	0	8	9	immune.marker	0	1	0	0.92503	0	0	0
LYZ	1	3.62232	0	0.276066	0	7	37	immune.marker	0	1	0	0.944206	0	0	0
LTB	1	3.94421	0	0.253536	0	7	10	receptor	0	1	0	0.937357	0	0	0
LILRB4	1	4.96567	0	0.201383	0	8	7	receptor	0	1	0	0.915624	0	0	0
LILRB2	1	4.96567	0	0.201383	0	8	7	receptor	0	1	0	0.915624	0	0	0
LILRB1	1	4.96567	0	0.201383	0	8	7	receptor	0	1	0	0.915624	0	0	0
LEF1	1	4.6867	0	0.21337	0	8	5	immune.marker	0	1	0	0.92156	0	0	0
KRT14	1	3.62232	0	0.276066	0	7	37	immune.marker	0	1	0	0.944206	0	0	0
KLRK1	1	4.16738	0	0.239959	0	7	7	receptor	0	1	0	0.932609	0	0	0
RBMX	1	4.59227	0	0.217757	0	8	3	TF	0	1	0	0.923569	0	0	0
SP4	1	4.43348	0	0.225557	0	8	5	TF	0	1	0	0.926947	0	0	0
ITGAM	1	4.52361	0	0.221063	0	8	9	immune.marker	0	1	0	0.92503	0	0	0
ITGAL	1	5.18884	0	0.192721	0	9	4	receptor	0	1	0	0.910876	0	0	0
NCOR1	1	4.65665	0	0.214747	0	8	7	TF	0	1	0	0.922199	0	0	0
PARP1	1	3.74678	0	0.266896	0	6	19	TF	0	1	0	0.941558	0	0	0
IFI16	1	3.73391	0	0.267816	0	6	16	TF	0	1	0	0.941832	0	0	0
FCGR2B	1	4.07725	0	0.245263	0	7	9	immune.marker	0	1	0	0.934527	0	0	0
FABP5	1	4.81116	0	0.20785	0	8	4	immune.marker	0	1	0	0.918912	0	0	0
DLL4	1	4.37768	0	0.228431	0	7	7	receptor	0	1	0	0.928134	0	0	0
ZEB1	1	4.50644	0	0.221905	0	8	4	TF	0	1	0	0.925395	0	0	0
CX3CL1	1	4.24464	0	0.235592	0	7	10	receptor	0	1	0	0.930965	0	0	0
CTLA4	1	4.6824	0	0.213566	0	7	4	immune.marker	0	1	0	0.921651	0	0	0
CSF1R	1	4.17597	0	0.239466	0	7	7	ligand	0	1	0	0.932426	0	0	0
ABL1	1	4.11588	0	0.242961	0	7	7	TF	0	1	0	0.933705	0	0	0
CEACAM5	1	4.34335	0	0.230237	0	7	6	receptor	0	1	0	0.928865	0	0	0
CD99	1	3.62232	0	0.276066	0	7	37	ligand	0	1	0	0.944206	0	0	0
CD8A	1	4.49785	0	0.222328	0	8	7	ligand	0	1	0	0.925578	0	0	0
BCL6	1	4.27039	0	0.234171	0	7	4	TF	0	1	0	0.930417	0	0	0
CD79A	1	4.6867	0	0.21337	0	8	5	immune.marker	0	1	0	0.92156	0	0	0
CD4	1	4.24893	0	0.235354	0	7	5	immune.marker	0	1	0	0.930874	0	0	0
CD36	1	4.74678	0	0.210669	0	8	4	immune.marker	0	1	0	0.920281	0	0	0
CD34	1	4.17597	0	0.239466	0	7	7	immune.marker	0	1	0	0.932426	0	0	0
CD33	1	3.96996	0	0.251892	0	7	9	immune.marker	0	1	0	0.936809	0	0	0
CD19	1	4.6867	0	0.21337	0	8	5	immune.marker	0	1	0	0.92156	0	0	0
CCR1	1	3.99142	0	0.250538	0	6	18	receptor	0	1	0	0.936353	0	0	0
NFKB2	1	6.08155	0	0.164432	0	9	2	TF	0	1	0	0.891882	0	0	0
CAPNS1	1	4.87124	0	0.205286	0	8	2	immune.marker	0	1	0	0.917633	0	0	0
C3	1	4.83262	0	0.206927	0	8	4	ligand	0	1	0	0.918455	0	0	0
BMP7	1	4.28755	0	0.233233	0	7	5	ligand	0	1	0	0.930052	0	0	0
BHLHE40	1	4.16738	0	0.239959	0	7	6	immune.marker	0	1	0	0.932609	0	0	0
BATF3	1	3.90987	0	0.255763	0	7	13	immune.marker	0	1	0	0.938088	0	0	0
AXL	1	5.41202	0	0.184774	0	9	2	receptor	0	1	0	0.906127	0	0	0
ANTXR1	1	4.13734	0	0.241701	0	7	10	receptor	0	1	0	0.933248	0	0	0
