# Supplementary material for: Pivotal models and biomarkers related to the prognosis of breast cancer based on the immune cell interaction network
Source: Sci Rep. 2022 Aug 11;12:13673. doi: 10.1038/s41598-022-17857-x (PMC9372165; doi:10.1038/s41598-022-17857-x)
Supplement: Supplementary file 7 — Supplementary Table 5. [file 41598_2022_17857_MOESM7_ESM.xlsx]

## Sheet: univ.Cox_sort_p
gene	HR	z	HR.95L	HR.95H	pvalue
HSPB6	1.15857	4.14701	1.08071	1.24203	3.36848e-05
PDK4	1.10037	2.36488	1.01651	1.19114	0.018036
IGF1	1.4673	3.10946	1.15228	1.86845	0.00187433
PHLDB1	1.31185	2.41464	1.05244	1.6352	0.0157507
FHL1	1.18799	4.87055	1.10843	1.27327	1.1129e-06
FLT4	1.47815	3.15279	1.15934	1.88463	0.00161715
PREX2	1.4424	3.94727	1.20252	1.73012	7.90478e-05
CALCRL	1.29987	3.14248	1.10373	1.53088	0.00167525
TIE1	1.30066	2.72728	1.07676	1.57112	0.00638583
ABCC9	1.49607	4.89827	1.27335	1.75775	9.66862e-07
LIMS2	1.26492	2.77391	1.07139	1.4934	0.00553863
SCARF1	1.39014	2.57631	1.08199	1.78604	0.009986
RUNX1T1	1.67854	3.90332	1.29416	2.17709	9.48838e-05
TNS1	1.21737	3.50659	1.09063	1.35884	0.00045389
MEF2C	1.32259	2.72412	1.08159	1.6173	0.00644727
TBX15	1.40878	4.14172	1.19786	1.65684	3.44707e-05
SORBS1	1.14555	2.7035	1.03808	1.26415	0.0068613
CAV2	1.24067	3.74146	1.10814	1.38906	0.000182951
CAV1	1.19649	3.87536	1.09272	1.31013	0.000106469
CPED1	1.33353	4.51653	1.17695	1.51095	6.28604e-06
ECM2	1.2765	4.25653	1.14078	1.42836	2.0762e-05
CXCL12	1.19837	3.06751	1.06752	1.34526	0.00215847
VWF	1.23879	3.52178	1.09962	1.39558	0.000428663
ELK3	1.36894	2.75999	1.0953	1.71095	0.00578039
C7	1.10934	2.38887	1.0188	1.20792	0.0169005
RASGRF2	1.44191	3.34517	1.16363	1.78674	0.000822328
PCDH12	1.58257	3.43171	1.21759	2.05697	0.000599792
PLSCR4	1.23926	2.99229	1.07681	1.42621	0.00276892
EPAS1	1.3244	4.06618	1.15665	1.51647	4.77907e-05
LEPR	1.45309	5.7054	1.27803	1.65212	1.16072e-08
SLC16A7	1.46383	4.85756	1.25521	1.70712	1.1884e-06
CNRIP1	1.45323	4.028	1.21156	1.7431	5.62539e-05
TEK	1.30831	3.37716	1.11938	1.52913	0.00073238
MYCT1	1.38953	4.28624	1.19547	1.61509	1.81723e-05
RECK	1.45121	4.30415	1.22485	1.7194	1.67625e-05
ITIH5	1.21118	3.84208	1.0984	1.33554	0.000121995
G0S2	1.11445	3.22179	1.04335	1.19039	0.00127394
CD93	1.28715	3.11419	1.09808	1.50879	0.00184448
RHOJ	1.30273	3.11899	1.10327	1.53825	0.00181469
PTPRB	1.40478	4.15403	1.19664	1.64913	3.26672e-05
GNG11	1.28792	3.78188	1.12963	1.46837	0.000155647
KDR	1.33284	3.05989	1.1088	1.60214	0.0022142
DLL4	1.55842	4.0135	1.25484	1.93544	5.98242e-05
ADCY4	1.34124	2.98879	1.10635	1.626	0.00280083
STARD8	1.44301	2.86722	1.12304	1.85413	0.00414091
AKAP12	1.25167	3.98939	1.12097	1.39761	6.62422e-05
GALNT15	1.27402	4.35368	1.14243	1.42078	1.33872e-05
AOC3	1.20079	4.40563	1.10692	1.30263	1.05478e-05
PPARG	1.21029	3.43687	1.08547	1.34946	0.000588473
HSPA12B	1.20848	2.17579	1.01896	1.43326	0.0295709
BHMT2	1.31461	4.25543	1.15899	1.49112	2.08647e-05
CD36	1.15449	4.34851	1.0821	1.23171	1.37065e-05
THSD1	1.51964	3.66642	1.21503	1.90061	0.000245974
EDNRB	1.30543	3.66948	1.13221	1.50515	0.000243044
ENPP2	1.17339	3.12931	1.06157	1.29699	0.00175216
GIPC2	1.49416	3.94009	1.22361	1.82451	8.14509e-05
MMRN1	1.28159	4.75972	1.15712	1.41944	1.93861e-06
ACVRL1	1.3572	2.90947	1.10481	1.66725	0.00362047
ABCA8	1.2801	4.22268	1.14148	1.43557	2.41417e-05
DPT	1.14274	3.43803	1.05904	1.23306	0.000585965
RBMS3	1.35241	3.55663	1.14514	1.59719	0.000375641
SLIT2	1.31889	2.96036	1.09805	1.58414	0.0030728
ANK2	1.51966	4.52965	1.26796	1.82133	5.90812e-06
CXorf36	1.36705	4.10206	1.17735	1.58732	4.09483e-05
GSN	1.15237	2.22972	1.01731	1.30538	0.0257661
ADAM33	1.36044	4.10645	1.17456	1.57573	4.01786e-05
ESAM	1.37669	3.62661	1.15825	1.63633	0.000287168
FOXO1	1.26155	2.75943	1.06963	1.4879	0.00579023
ROBO4	1.40091	4.00877	1.18803	1.65193	6.10349e-05
ABI3BP	1.13761	2.02621	1.00422	1.28872	0.0427434
ABCA9	1.37016	4.5662	1.19692	1.56847	4.96638e-06
ABCA6	1.55869	4.40012	1.27908	1.89942	1.08193e-05
ABCA10	1.53566	4.45787	1.27171	1.85439	8.27787e-06
JAM2	1.29378	3.46764	1.1185	1.49653	0.000525058
TSPAN7	1.1248	2.00042	1.00238	1.26217	0.0454545
AFAP1L1	1.44354	3.65011	1.18528	1.75808	0.000262126
ERG	1.42406	3.77211	1.1851	1.7112	0.000161873
SHROOM4	1.41954	2.8125	1.11204	1.81207	0.00491578
BCL6B	1.43386	3.46071	1.16915	1.7585	0.000538754
DDR2	1.26658	3.90248	1.12483	1.4262	9.52134e-05
TGFBR2	1.24175	3.65923	1.10578	1.39444	0.00025297
LRRC2	1.96548	3.949	1.40545	2.74867	7.84784e-05
EMCN	1.24411	3.00926	1.07914	1.43431	0.00261883
SPRY1	1.21773	3.04757	1.07283	1.3822	0.00230702
EBF1	1.32413	4.541	1.17301	1.49471	5.59878e-06
GPR146	1.59137	4.00399	1.26766	1.99774	6.22841e-05
SVEP1	1.29542	4.65101	1.16156	1.44472	3.30307e-06
ZCCHC24	1.20685	2.52619	1.04304	1.39638	0.0115306
JAM3	1.36095	3.23561	1.12919	1.64028	0.00121381
MFAP4	1.11491	2.56356	1.02594	1.21159	0.0103604
TNXB	1.21732	3.77681	1.09922	1.3481	0.000158848
SHE	1.53666	4.71849	1.28552	1.83687	2.37599e-06
NPR1	1.25852	4.23923	1.1316	1.39969	2.24285e-05
ZEB2	1.45565	3.76014	1.19692	1.77031	0.000169819
LDB2	1.41404	4.50227	1.21608	1.64423	6.72326e-06
FABP4	1.07787	3.09442	1.02787	1.13029	0.00197197
HSD17B13	1.46612	5.10067	1.26566	1.69832	3.38459e-07
S1PR1	1.18703	2.70836	1.04852	1.34385	0.00676161
TMEM37	1.22577	3.72198	1.10117	1.36446	0.000197668
SYNPO	1.1754	2.03971	1.00634	1.37286	0.0413794
MMRN2	1.29662	3.72476	1.13097	1.48654	0.000195503
CD34	1.32265	4.0009	1.15332	1.51683	6.31023e-05
MSRB3	1.19511	2.60672	1.04521	1.3665	0.00914138
MCTP1	1.35883	2.40909	1.05883	1.74382	0.0159924
CLEC14A	1.25998	2.92606	1.07929	1.47093	0.0034329
LRRN4CL	1.35542	4.61483	1.19119	1.54229	3.93414e-06
KCTD12	1.22731	2.91121	1.06922	1.40879	0.00360028
CDH5	1.29866	3.34282	1.11417	1.51371	0.00082933
TSHZ2	1.19482	2.48647	1.03841	1.37478	0.0129019
LHFP	1.27783	3.83015	1.12717	1.44864	0.000128066
CLDN5	1.15242	2.5317	1.03256	1.28619	0.0113511
SLIT3	1.36023	5.00039	1.2057	1.53455	5.72147e-07
PROS1	1.18926	2.57841	1.04245	1.35674	0.00992572
LRRC70	2.0796	4.67523	1.52994	2.82673	2.93619e-06
GNG2	1.24406	2.734	1.06378	1.45489	0.00625692
PDE2A	1.36016	4.75618	1.19823	1.54398	1.97291e-06
COL14A1	1.12831	2.56648	1.02894	1.23728	0.0102738
PLAC9	1.17729	3.32614	1.06934	1.29614	0.000880584
LAMA2	1.21243	2.95294	1.06692	1.37779	0.0031476
ADH1B	1.11894	3.81293	1.05613	1.18548	0.000137327
MAP1LC3C	1.37709	4.6457	1.2032	1.57612	3.38927e-06
ARHGEF15	1.34442	3.65373	1.14706	1.57574	0.000258459
NOTCH4	1.43029	3.63645	1.17938	1.73458	0.000276425
GPX3	1.19903	4.71268	1.11185	1.29305	2.44478e-06
AQP1	1.16018	2.76712	1.04429	1.28893	0.00565535
INMT	1.28972	3.60417	1.12307	1.48109	0.000313151
ECSCR	1.30161	3.42399	1.11931	1.5136	0.000617083
LINC00924	2.12483	4.29023	1.50587	2.9982	1.78489e-05
PECAM1	1.26275	3.25404	1.09722	1.45325	0.00113776
CCL14	1.31216	3.74012	1.13804	1.51292	0.00018393
