# Supplementary material for: Pivotal models and biomarkers related to the prognosis of breast cancer based on the immune cell interaction network
Source: Sci Rep. 2022 Aug 11;12:13673. doi: 10.1038/s41598-022-17857-x (PMC9372165; doi:10.1038/s41598-022-17857-x)
Supplement: Supplementary file 8 — Supplementary Table 6. [file 41598_2022_17857_MOESM8_ESM.xlsx]

## Sheet: survival.gene.0.05
symbol	Pvalue
CALCRL	0.00236
ABCC9	0.00783
ECM2	0.00962
VWF	0.0328
RASGRF2	0.02776
PCDH12	0.02531
EPAS1	0.03572
MYCT1	0.03277
RECK	0.02438
CD93	0.01807
PTPRB	0.03978
DLL4	0.02523
CD36	0.04452
ACVRL1	0.01336
ESAM	0.0247
BCL6B	0.03901
SVEP1	0.03431
NPR1	0.01996
LDB2	0.03655
CLEC14A	0.03479
SLIT3	0.02973
ARHGEF15	0.01734
GPX3	0.02251
ECSCR	0.01905
