# Supplementary material for: Pivotal models and biomarkers related to the prognosis of breast cancer based on the immune cell interaction network
Source: Sci Rep. 2022 Aug 11;12:13673. doi: 10.1038/s41598-022-17857-x (PMC9372165; doi:10.1038/s41598-022-17857-x)
Supplement: Supplementary file 9 — Supplementary Table 7. [file 41598_2022_17857_MOESM9_ESM.xlsx]

## Sheet:  Supplementary Table 7.txt
Donor ID	Gender	Diagnosis ID	Disease site (ICD 10)	Clinical T	Clinical M	Clinical N	Tumour progress	Consent	Sample ID	Sample type
TCGA-A8-A076	female	TCGA-A8-A076	Breast	T2	M0			Yes	TCGA-A8-A076-01A	tumour tissue
TCGA-A8-A06U	female	TCGA-A8-A06U	Breast	T2	M0	N1		Yes	TCGA-A8-A06U-01A	tumour tissue
TCGA-A8-A09V	female	TCGA-A8-A09V	Breast	T2	M0			Yes	TCGA-A8-A09V-10A	blood
TCGA-AO-A129	female	TCGA-AO-A129	Breast	T2	M0	N1		Yes	TCGA-AO-A129-10A	blood
TCGA-AO-A12B	female	TCGA-AO-A12B	Breast	T2	M0	N0		Yes	TCGA-AO-A12B-01A	tumour tissue
TCGA-A8-A09X	female	TCGA-A8-A09X	Breast	T2	M0	N3		Yes	TCGA-A8-A09X-01A	tumour tissue
TCGA-E2-A15O		TCGA-E2-A15O	Breast						TCGA-E2-A15O-01A	tumour tissue
TCGA-A8-A08I	female	TCGA-A8-A08I	Breast	T2	M0			Yes	TCGA-A8-A08I-10A	blood
TCGA-A8-A09T	female	TCGA-A8-A09T	Breast	T1				Yes	TCGA-A8-A09T-10A	blood
TCGA-B6-A0IM	female	TCGA-B6-A0IM	Breast	T3	M0	N0		Yes	TCGA-B6-A0IM-01A	tumour tissue
TCGA-E2-A15S		TCGA-E2-A15S	Breast						TCGA-E2-A15S-10A	blood
TCGA-A2-A0SY	female	TCGA-A2-A0SY	Breast	T3	M0	N1		Yes	TCGA-A2-A0SY-01A	tumour tissue
TCGA-BH-A0E6	female	TCGA-BH-A0E6	Breast	T1	M0	N0		Yes	TCGA-BH-A0E6-01A	tumour tissue
TCGA-B6-A0RV	female	TCGA-B6-A0RV	Breast	T3	M0	N2		Yes	TCGA-B6-A0RV-10A	blood
TCGA-B6-A0RE	female	TCGA-B6-A0RE	Breast	TX	M0	N0		Yes	TCGA-B6-A0RE-01A	tumour tissue
TCGA-B6-A0IE	female	TCGA-B6-A0IE	Breast	TX	M0	N1		Yes	TCGA-B6-A0IE-01A	tumour tissue
TCGA-B6-A0IN	female	TCGA-B6-A0IN	Breast	T1		NX		Yes	TCGA-B6-A0IN-10A	blood
TCGA-BH-A0E0	female	TCGA-BH-A0E0	Breast	T3	M0	N3		Yes	TCGA-BH-A0E0-10A	blood
TCGA-A1-A0SK	female	TCGA-A1-A0SK	Breast	T2	M0	N0		Yes	TCGA-A1-A0SK-10A	blood
TCGA-A2-A04R	female	TCGA-A2-A04R	Breast	T1	M0	N0		Yes	TCGA-A2-A04R-01A	tumour tissue
TCGA-A8-A07G	female	TCGA-A8-A07G	Breast	T1	M0	N1		Yes	TCGA-A8-A07G-01A	tumour tissue
TCGA-A2-A0ST	female	TCGA-A2-A0ST	Breast	T1	M0	N1		Yes	TCGA-A2-A0ST-01A	tumour tissue
TCGA-A2-A0T5	female	TCGA-A2-A0T5	Breast	T2	M0	N0		Yes	TCGA-A2-A0T5-01A	tumour tissue
TCGA-E2-A105		TCGA-E2-A105	Breast						TCGA-E2-A105-01A	tumour tissue
TCGA-A2-A0CY	female	TCGA-A2-A0CY	Breast	T2	M0	N1		Yes	TCGA-A2-A0CY-01A	tumour tissue
TCGA-A8-A0A2	female	TCGA-A8-A0A2	Breast	T2	M0			Yes	TCGA-A8-A0A2-10A	blood
TCGA-A8-A08A	female	TCGA-A8-A08A	Breast	T1	M0			Yes	TCGA-A8-A08A-01A	tumour tissue
TCGA-A8-A08O	female	TCGA-A8-A08O	Breast	T2	M1	N3		Yes	TCGA-A8-A08O-10A	blood
TCGA-A8-A090	female	TCGA-A8-A090	Breast	T2	M0			Yes	TCGA-A8-A090-10A	blood
TCGA-B6-A0RS	female	TCGA-B6-A0RS	Breast	T2	M0	N0		Yes	TCGA-B6-A0RS-01A	tumour tissue
TCGA-A8-A09B	female	TCGA-A8-A09B	Breast	T4	M0	N1		Yes	TCGA-A8-A09B-10A	blood
TCGA-C8-A12U		TCGA-C8-A12U	Breast						TCGA-C8-A12U-10A	blood
TCGA-BH-A0HY		TCGA-BH-A0HY	Breast						TCGA-BH-A0HY-10A	blood
TCGA-AO-A0JC	female	TCGA-AO-A0JC	Breast	T2	M0	N0		Yes	TCGA-AO-A0JC-10A	blood
TCGA-AN-A0AR	female	TCGA-AN-A0AR	Breast	T2	M0			Yes	TCGA-AN-A0AR-01A	tumour tissue
TCGA-A2-A0EO	female	TCGA-A2-A0EO	Breast	T1	M0	N0		Yes	TCGA-A2-A0EO-10A	blood
TCGA-A2-A0SX	female	TCGA-A2-A0SX	Breast	T1	M0	N0		Yes	TCGA-A2-A0SX-10A	blood
TCGA-A8-A08L	female	TCGA-A8-A08L	Breast	T3	M0	N2		Yes	TCGA-A8-A08L-01A	tumour tissue
TCGA-AO-A03N	female	TCGA-AO-A03N	Breast	T2	M0	N1		Yes	TCGA-AO-A03N-10A	blood
TCGA-A8-A09C	female	TCGA-A8-A09C	Breast	T2				Yes	TCGA-A8-A09C-01A	tumour tissue
TCGA-BH-A0HK	female	TCGA-BH-A0HK	Breast	T2	M0	N1		Yes	TCGA-BH-A0HK-01A	tumour tissue
TCGA-A2-A0YT	female	TCGA-A2-A0YT	Breast	T4	M0	N2		Yes	TCGA-A2-A0YT-01A	tumour tissue
TCGA-A2-A0CX	female	TCGA-A2-A0CX	Breast	T2	M0	N0		Yes	TCGA-A2-A0CX-01A	tumour tissue
TCGA-D8-A146		TCGA-D8-A146	Breast						TCGA-D8-A146-01A	tumour tissue
TCGA-BH-A0E9		TCGA-BH-A0E9	Breast						TCGA-BH-A0E9-10A	blood
TCGA-BH-A0DX		TCGA-BH-A0DX	Breast						TCGA-BH-A0DX-10A	blood
TCGA-C8-A135		TCGA-C8-A135	Breast						TCGA-C8-A135-10A	blood
TCGA-C8-A12T		TCGA-C8-A12T	Breast						TCGA-C8-A12T-10A	blood
TCGA-A8-A08F	female	TCGA-A8-A08F	Breast	T2	M0	N3		Yes	TCGA-A8-A08F-01A	tumour tissue
TCGA-A2-A0CW	female	TCGA-A2-A0CW	Breast	T2	M0	N1		Yes	TCGA-A2-A0CW-01A	tumour tissue
TCGA-A8-A07P	female	TCGA-A8-A07P	Breast	T2	M0	N1		Yes	TCGA-A8-A07P-10A	blood
TCGA-A8-A081	female	TCGA-A8-A081	Breast	T2	M0			Yes	TCGA-A8-A081-10A	blood
TCGA-A8-A09A	female	TCGA-A8-A09A	Breast	T2	M0	NX		Yes	TCGA-A8-A09A-10A	blood
TCGA-A2-A04U	female	TCGA-A2-A04U	Breast	T2	M0	N0		Yes	TCGA-A2-A04U-01A	tumour tissue
TCGA-BH-A0W7		TCGA-BH-A0W7	Breast						TCGA-BH-A0W7-10A	blood
TCGA-A2-A0YC	female	TCGA-A2-A0YC	Breast	T2	M0	N1		Yes	TCGA-A2-A0YC-10A	blood
TCGA-AN-A046	female	TCGA-AN-A046	Breast	T2	M0			Yes	TCGA-AN-A046-10A	blood
TCGA-A2-A0T0	female	TCGA-A2-A0T0	Breast	T2	M0	N1		Yes	TCGA-A2-A0T0-10A	blood
TCGA-A2-A0YK	female	TCGA-A2-A0YK	Breast	T2	M0	N0		Yes	TCGA-A2-A0YK-10A	blood
TCGA-BH-A0GZ	female	TCGA-BH-A0GZ	Breast	T1	M0	N1		Yes	TCGA-BH-A0GZ-01A	tumour tissue
TCGA-C8-A12M		TCGA-C8-A12M	Breast						TCGA-C8-A12M-10A	blood
TCGA-D8-A143		TCGA-D8-A143	Breast						TCGA-D8-A143-01A	tumour tissue
TCGA-B6-A0WX	female	TCGA-B6-A0WX	Breast	T3	M0	N1		Yes	TCGA-B6-A0WX-01A	tumour tissue
TCGA-BH-A0H9	female	TCGA-BH-A0H9	Breast	T2	M0	N0		Yes	TCGA-BH-A0H9-01A	tumour tissue
TCGA-BH-A0EI		TCGA-BH-A0EI	Breast						TCGA-BH-A0EI-01A	tumour tissue
TCGA-BH-A0AV		TCGA-BH-A0AV	Breast						TCGA-BH-A0AV-01A	tumour tissue
TCGA-BH-A0B7		TCGA-BH-A0B7	Breast						TCGA-BH-A0B7-01A	tumour tissue
TCGA-A8-A07J	female	TCGA-A8-A07J	Breast	T2	M0	N1		Yes	TCGA-A8-A07J-10A	blood
TCGA-A1-A0SM	male	TCGA-A1-A0SM	Breast	T2	M0	N0		Yes	TCGA-A1-A0SM-01A	tumour tissue
TCGA-AO-A12F	female	TCGA-AO-A12F	Breast	T2	M0	N0		Yes	TCGA-AO-A12F-01A	tumour tissue
TCGA-E2-A108		TCGA-E2-A108	Breast						TCGA-E2-A108-10A	blood
TCGA-B6-A0IB	female	TCGA-B6-A0IB	Breast	T3	M1	N3		Yes	TCGA-B6-A0IB-01A	tumour tissue
TCGA-AN-A04C		TCGA-AN-A04C	Breast						TCGA-AN-A04C-10A	blood
TCGA-AR-A0TS		TCGA-AR-A0TS	Breast						TCGA-AR-A0TS-10A	blood
TCGA-AR-A0U4		TCGA-AR-A0U4	Breast						TCGA-AR-A0U4-10A	blood
TCGA-B6-A0RN	female	TCGA-B6-A0RN	Breast	T1	M0	N0		Yes	TCGA-B6-A0RN-01A	tumour tissue
TCGA-B6-A0RO	female	TCGA-B6-A0RO	Breast	T4	M0	N1		Yes	TCGA-B6-A0RO-10A	blood
TCGA-A2-A0D1	female	TCGA-A2-A0D1	Breast	T2	M0	N0		Yes	TCGA-A2-A0D1-01A	tumour tissue
TCGA-A2-A0CP	female	TCGA-A2-A0CP	Breast	T1	M0	N0		Yes	TCGA-A2-A0CP-01A	tumour tissue
TCGA-AN-A0XO		TCGA-AN-A0XO	Breast						TCGA-AN-A0XO-01A	tumour tissue
TCGA-A2-A0YH	female	TCGA-A2-A0YH	Breast	T2	M0	N2		Yes	TCGA-A2-A0YH-10A	blood
TCGA-A2-A0CL	female	TCGA-A2-A0CL	Breast	T3	M0	N2		Yes	TCGA-A2-A0CL-10A	blood
TCGA-A2-A0YL	female	TCGA-A2-A0YL	Breast	T3	M0	N2		Yes	TCGA-A2-A0YL-01A	tumour tissue
TCGA-A8-A07S	female	TCGA-A8-A07S	Breast	T2	M0			Yes	TCGA-A8-A07S-01A	tumour tissue
TCGA-A8-A084	female	TCGA-A8-A084	Breast	T2	M0	N1		Yes	TCGA-A8-A084-01A	tumour tissue
TCGA-A2-A0YM	female	TCGA-A2-A0YM	Breast	T2	M0	N0		Yes	TCGA-A2-A0YM-10A	blood
TCGA-B6-A0RG	female	TCGA-B6-A0RG	Breast	T3	M0	N0		Yes	TCGA-B6-A0RG-10A	blood
TCGA-A1-A0SE	female	TCGA-A1-A0SE	Breast	T1	M0	N0		Yes	TCGA-A1-A0SE-10A	blood
TCGA-A2-A0ET	female	TCGA-A2-A0ET	Breast	T2	M0	N2		Yes	TCGA-A2-A0ET-01A	tumour tissue
TCGA-A8-A06P	female	TCGA-A8-A06P	Breast	T1	M0	N2		Yes	TCGA-A8-A06P-10A	blood
TCGA-BH-A0DK	female	TCGA-BH-A0DK	Breast	T2	M0	N0		Yes	TCGA-BH-A0DK-11A	site-matched control
TCGA-A2-A0D3	female	TCGA-A2-A0D3	Breast	T1	M0	N0		Yes	TCGA-A2-A0D3-01A	tumour tissue
TCGA-AO-A0J9	female	TCGA-AO-A0J9	Breast	T2	M0	N3	Yes	Yes	TCGA-AO-A0J9-10A	blood
TCGA-BH-A0EE	female	TCGA-BH-A0EE	Breast	T3	M0	N0		Yes	TCGA-BH-A0EE-10A	blood
TCGA-A8-A07I	female	TCGA-A8-A07I	Breast	T2	M0	N2		Yes	TCGA-A8-A07I-01A	tumour tissue
TCGA-AO-A0JI	female	TCGA-AO-A0JI	Breast	T1	M0	N1		Yes	TCGA-AO-A0JI-10A	blood
TCGA-AO-A0JE	female	TCGA-AO-A0JE	Breast	T2	M0	N2		Yes	TCGA-AO-A0JE-01A	tumour tissue
TCGA-AN-A04A		TCGA-AN-A04A	Breast						TCGA-AN-A04A-01A	tumour tissue
TCGA-B6-A0IH		TCGA-B6-A0IH	Breast						TCGA-B6-A0IH-10A	blood
TCGA-A2-A0EV	female	TCGA-A2-A0EV	Breast	T1	M0	N0		Yes	TCGA-A2-A0EV-01A	tumour tissue
TCGA-A8-A07O	female	TCGA-A8-A07O	Breast	T2	M0			Yes	TCGA-A8-A07O-01A	tumour tissue
TCGA-AO-A0J4	female	TCGA-AO-A0J4	Breast	T1	M0	N0		Yes	TCGA-AO-A0J4-01A	tumour tissue
TCGA-E2-A15F		TCGA-E2-A15F	Breast						TCGA-E2-A15F-10A	blood
TCGA-C8-A130		TCGA-C8-A130	Breast						TCGA-C8-A130-01A	tumour tissue
TCGA-C8-A12O		TCGA-C8-A12O	Breast						TCGA-C8-A12O-01A	tumour tissue
TCGA-A8-A095	female	TCGA-A8-A095	Breast	T1	M0			Yes	TCGA-A8-A095-01A	tumour tissue
TCGA-A8-A08T	female	TCGA-A8-A08T	Breast	T2	M1	N1		Yes	TCGA-A8-A08T-01A	tumour tissue
TCGA-AN-A0FN	female	TCGA-AN-A0FN	Breast	T1	M0			Yes	TCGA-AN-A0FN-10A	blood
TCGA-A2-A0EW		TCGA-A2-A0EW	Breast						TCGA-A2-A0EW-01A	tumour tissue
TCGA-E2-A109		TCGA-E2-A109	Breast						TCGA-E2-A109-10A	blood
TCGA-A7-A0DB	female	TCGA-A7-A0DB	Breast	T2	M0	N0		Yes	TCGA-A7-A0DB-10A	blood
TCGA-BH-A0DZ	female	TCGA-BH-A0DZ	Breast	T2	M0	N1		Yes	TCGA-BH-A0DZ-10A	blood
TCGA-A2-A0D0	female	TCGA-A2-A0D0	Breast	T2	M0	N0		Yes	TCGA-A2-A0D0-01A	tumour tissue
TCGA-AO-A0J5	female	TCGA-AO-A0J5	Breast	T4	M1	N1		Yes	TCGA-AO-A0J5-10A	blood
TCGA-A2-A04N		TCGA-A2-A04N	Breast						TCGA-A2-A04N-01A	tumour tissue
TCGA-BH-A0E1	female	TCGA-BH-A0E1	Breast	T2	M0	N1		Yes	TCGA-BH-A0E1-01A	tumour tissue
TCGA-BH-A0DP	female	TCGA-BH-A0DP	Breast	T3	M0	N0		Yes	TCGA-BH-A0DP-01A	tumour tissue
TCGA-AN-A0FK		TCGA-AN-A0FK	Breast						TCGA-AN-A0FK-10A	blood
TCGA-A8-A0A4	female	TCGA-A8-A0A4	Breast	T2	M0			Yes	TCGA-A8-A0A4-01A	tumour tissue
TCGA-A8-A07E	female	TCGA-A8-A07E	Breast	T4		N3		Yes	TCGA-A8-A07E-01A	tumour tissue
TCGA-AR-A0TY		TCGA-AR-A0TY	Breast						TCGA-AR-A0TY-10A	blood
TCGA-AO-A125	female	TCGA-AO-A125	Breast	T2	M0	N0		Yes	TCGA-AO-A125-01A	tumour tissue
TCGA-AR-A0TV		TCGA-AR-A0TV	Breast						TCGA-AR-A0TV-01A	tumour tissue
TCGA-AN-A0XS		TCGA-AN-A0XS	Breast						TCGA-AN-A0XS-10A	blood
TCGA-A7-A0CE	female	TCGA-A7-A0CE	Breast	T2	M0	N0		Yes	TCGA-A7-A0CE-11A	site-matched control
TCGA-B6-A0X4	female	TCGA-B6-A0X4	Breast	T2	M0	N1		Yes	TCGA-B6-A0X4-01A	tumour tissue
TCGA-B6-A0WS		TCGA-B6-A0WS	Breast						TCGA-B6-A0WS-01A	tumour tissue
TCGA-B6-A0IQ	female	TCGA-B6-A0IQ	Breast	T3	M0	N1		Yes	TCGA-B6-A0IQ-10A	blood
TCGA-B6-A0RM	female	TCGA-B6-A0RM	Breast	TX		NX		Yes	TCGA-B6-A0RM-10A	blood
TCGA-A7-A0DB	female	TCGA-A7-A0DB	Breast	T2	M0	N0		Yes	TCGA-A7-A0DB-11A	site-matched control
TCGA-AN-A0XN		TCGA-AN-A0XN	Breast						TCGA-AN-A0XN-01A	tumour tissue
TCGA-A2-A0YG		TCGA-A2-A0YG	Breast						TCGA-A2-A0YG-01A	tumour tissue
TCGA-BH-A0BA	female	TCGA-BH-A0BA	Breast	T3	M0	N3		Yes	TCGA-BH-A0BA-10A	blood
TCGA-A8-A06Y	female	TCGA-A8-A06Y	Breast	T2	M0			Yes	TCGA-A8-A06Y-01A	tumour tissue
TCGA-A8-A09R	female	TCGA-A8-A09R	Breast	T2	M0	N1		Yes	TCGA-A8-A09R-10A	blood
TCGA-AN-A0FJ	female	TCGA-AN-A0FJ	Breast	T2	M0	N2		Yes	TCGA-AN-A0FJ-10A	blood
TCGA-BH-A0C7		TCGA-BH-A0C7	Breast						TCGA-BH-A0C7-01B	tumour tissue
TCGA-BH-A0BV	female	TCGA-BH-A0BV	Breast	T2	M0	N1		Yes	TCGA-BH-A0BV-01A	tumour tissue
TCGA-B6-A0WV	female	TCGA-B6-A0WV	Breast	T2	M0	N1		Yes	TCGA-B6-A0WV-10A	blood
TCGA-B6-A0X7	female	TCGA-B6-A0X7	Breast	T1		NX		Yes	TCGA-B6-A0X7-10A	blood
TCGA-AN-A0XP		TCGA-AN-A0XP	Breast						TCGA-AN-A0XP-10A	blood
TCGA-E2-A106		TCGA-E2-A106	Breast						TCGA-E2-A106-10A	blood
TCGA-BH-A0BA	female	TCGA-BH-A0BA	Breast	T3	M0	N3		Yes	TCGA-BH-A0BA-11A	site-matched control
TCGA-A8-A07B	female	TCGA-A8-A07B	Breast	T2	M0			Yes	TCGA-A8-A07B-10A	blood
TCGA-BH-A0BG		TCGA-BH-A0BG	Breast						TCGA-BH-A0BG-10A	blood
TCGA-AO-A0JF	female	TCGA-AO-A0JF	Breast	T1	M0	N1		Yes	TCGA-AO-A0JF-01A	tumour tissue
TCGA-A2-A0CQ	female	TCGA-A2-A0CQ	Breast	T1	M0	N0		Yes	TCGA-A2-A0CQ-01A	tumour tissue
TCGA-A2-A0D2	female	TCGA-A2-A0D2	Breast	T2	M0	N0		Yes	TCGA-A2-A0D2-01A	tumour tissue
TCGA-A2-A04V	female	TCGA-A2-A04V	Breast	T2	M0	N0		Yes	TCGA-A2-A04V-01A	tumour tissue
TCGA-A7-A0DA	female	TCGA-A7-A0DA	Breast	T2		N0		Yes	TCGA-A7-A0DA-01A	tumour tissue
TCGA-B6-A0WZ	female	TCGA-B6-A0WZ	Breast	T2	M0	N1		Yes	TCGA-B6-A0WZ-10A	blood
TCGA-AN-A0XV		TCGA-AN-A0XV	Breast						TCGA-AN-A0XV-01A	tumour tissue
TCGA-AO-A03V	female	TCGA-AO-A03V	Breast	T1	M0	N0		Yes	TCGA-AO-A03V-01A	tumour tissue
TCGA-AO-A0JD	female	TCGA-AO-A0JD	Breast	T3	M0	N1		Yes	TCGA-AO-A0JD-01A	tumour tissue
TCGA-E2-A14T		TCGA-E2-A14T	Breast						TCGA-E2-A14T-01A	tumour tissue
TCGA-BH-A0WA		TCGA-BH-A0WA	Breast						TCGA-BH-A0WA-10A	blood
TCGA-AN-A0FG		TCGA-AN-A0FG	Breast						TCGA-AN-A0FG-01A	tumour tissue
TCGA-A1-A0SD		TCGA-A1-A0SD	Breast						TCGA-A1-A0SD-10A	blood
TCGA-E2-A159		TCGA-E2-A159	Breast						TCGA-E2-A159-10A	blood
TCGA-E2-A14X		TCGA-E2-A14X	Breast						TCGA-E2-A14X-10A	blood
TCGA-A2-A0T2	female	TCGA-A2-A0T2	Breast	T3	M1	N3		Yes	TCGA-A2-A0T2-10A	blood
TCGA-BH-A0EB	female	TCGA-BH-A0EB	Breast	T1	M0	N0		Yes	TCGA-BH-A0EB-10A	blood
TCGA-AN-A03Y		TCGA-AN-A03Y	Breast						TCGA-AN-A03Y-10A	blood
TCGA-E2-A107		TCGA-E2-A107	Breast						TCGA-E2-A107-01A	tumour tissue
TCGA-AN-A04D		TCGA-AN-A04D	Breast						TCGA-AN-A04D-10A	blood
TCGA-BH-A0BM	female	TCGA-BH-A0BM	Breast	T2	M0	N1		Yes	TCGA-BH-A0BM-01A	tumour tissue
TCGA-A8-A07F	female	TCGA-A8-A07F	Breast	T2	M0	N1		Yes	TCGA-A8-A07F-10A	blood
TCGA-AN-A0FX	female	TCGA-AN-A0FX	Breast	T2	M0			Yes	TCGA-AN-A0FX-10A	blood
TCGA-AN-A0AS	female	TCGA-AN-A0AS	Breast	T2	M0	N2		Yes	TCGA-AN-A0AS-10A	blood
TCGA-B6-A0RH		TCGA-B6-A0RH	Breast						TCGA-B6-A0RH-10A	blood
TCGA-A8-A07R	female	TCGA-A8-A07R	Breast	T2	M0	N3		Yes	TCGA-A8-A07R-01A	tumour tissue
TCGA-A8-A083	female	TCGA-A8-A083	Breast	T3	M0			Yes	TCGA-A8-A083-01A	tumour tissue
TCGA-A2-A0CT	female	TCGA-A2-A0CT	Breast	T2	M0	N0		Yes	TCGA-A2-A0CT-10A	blood
TCGA-BH-A0HO	female	TCGA-BH-A0HO	Breast	T1	M0	N1		Yes	TCGA-BH-A0HO-01A	tumour tissue
TCGA-AQ-A04J	female	TCGA-AQ-A04J	Breast	T2	M0	N0		Yes	TCGA-AQ-A04J-10A	blood
TCGA-AR-A0TQ		TCGA-AR-A0TQ	Breast						TCGA-AR-A0TQ-01A	tumour tissue
TCGA-AR-A0U2		TCGA-AR-A0U2	Breast						TCGA-AR-A0U2-01A	tumour tissue
TCGA-A8-A08B	female	TCGA-A8-A08B	Breast	T2	M0			Yes	TCGA-A8-A08B-01A	tumour tissue
TCGA-D8-A13Z		TCGA-D8-A13Z	Breast						TCGA-D8-A13Z-10A	blood
TCGA-E2-A14R		TCGA-E2-A14R	Breast						TCGA-E2-A14R-10A	blood
TCGA-BH-A0E7	female	TCGA-BH-A0E7	Breast	T2	M0	N1		Yes	TCGA-BH-A0E7-01A	tumour tissue
TCGA-AO-A03L	female	TCGA-AO-A03L	Breast	T3	M0	N2		Yes	TCGA-AO-A03L-01A	tumour tissue
TCGA-A8-A07C	female	TCGA-A8-A07C	Breast	T2	M0			Yes	TCGA-A8-A07C-10A	blood
TCGA-A2-A0T4		TCGA-A2-A0T4	Breast						TCGA-A2-A0T4-01A	tumour tissue
TCGA-BH-A0B2		TCGA-BH-A0B2	Breast						TCGA-BH-A0B2-01A	tumour tissue
TCGA-AO-A12C	female	TCGA-AO-A12C	Breast	T2	M0	N1		Yes	TCGA-AO-A12C-10A	blood
TCGA-BH-A0HL	female	TCGA-BH-A0HL	Breast	T2	M0	N1		Yes	TCGA-BH-A0HL-01A	tumour tissue
TCGA-AN-A0XW		TCGA-AN-A0XW	Breast						TCGA-AN-A0XW-01A	tumour tissue
TCGA-AO-A0J8	female	TCGA-AO-A0J8	Breast	T2	M0	N0		Yes	TCGA-AO-A0J8-10A	blood
TCGA-AQ-A04L		TCGA-AQ-A04L	Breast						TCGA-AQ-A04L-01B	tumour tissue
TCGA-A2-A0SV	female	TCGA-A2-A0SV	Breast	T2	M1	N2		Yes	TCGA-A2-A0SV-01A	tumour tissue
TCGA-A2-A0T7	female	TCGA-A2-A0T7	Breast	T2	M0	N0		Yes	TCGA-A2-A0T7-01A	tumour tissue
TCGA-A7-A0DC	female	TCGA-A7-A0DC	Breast	T1	M0	N0		Yes	TCGA-A7-A0DC-01A	tumour tissue
TCGA-A8-A09D	female	TCGA-A8-A09D	Breast	T2	M0	N1		Yes	TCGA-A8-A09D-10A	blood
TCGA-BH-A0HF	female	TCGA-BH-A0HF	Breast	T1	M0	N0		Yes	TCGA-BH-A0HF-01A	tumour tissue
TCGA-A2-A0CU	female	TCGA-A2-A0CU	Breast	T2	M0	N0		Yes	TCGA-A2-A0CU-01A	tumour tissue
TCGA-A7-A0D9	female	TCGA-A7-A0D9	Breast	T2	M0	N0		Yes	TCGA-A7-A0D9-10A	blood
TCGA-BH-A0BR		TCGA-BH-A0BR	Breast						TCGA-BH-A0BR-10A	blood
TCGA-BH-A0BC	female	TCGA-BH-A0BC	Breast	T2	M0	N3		Yes	TCGA-BH-A0BC-01A	tumour tissue
TCGA-BH-A0B4	male	TCGA-BH-A0B4	Breast	T2	M0	N2		Yes	TCGA-BH-A0B4-10A	blood
TCGA-BH-A0BW		TCGA-BH-A0BW	Breast						TCGA-BH-A0BW-01A	tumour tissue
TCGA-BH-A0B9	female	TCGA-BH-A0B9	Breast	T1	M0	N0		Yes	TCGA-BH-A0B9-10A	blood
TCGA-AR-A0TZ		TCGA-AR-A0TZ	Breast						TCGA-AR-A0TZ-01A	tumour tissue
TCGA-AN-A0AK	female	TCGA-AN-A0AK	Breast	T2	M0			Yes	TCGA-AN-A0AK-10A	blood
TCGA-BH-A0HU	female	TCGA-BH-A0HU	Breast	T1	M0	N0		Yes	TCGA-BH-A0HU-10A	blood
TCGA-AN-A0XR		TCGA-AN-A0XR	Breast						TCGA-AN-A0XR-01A	tumour tissue
TCGA-BH-A0DZ	female	TCGA-BH-A0DZ	Breast	T2	M0	N1		Yes	TCGA-BH-A0DZ-11A	site-matched control
TCGA-B6-A0IK	female	TCGA-B6-A0IK	Breast	T4	M0	N1		Yes	TCGA-B6-A0IK-10A	blood
TCGA-A2-A0SW	female	TCGA-A2-A0SW	Breast	T2	M1	N2		Yes	TCGA-A2-A0SW-10A	blood
TCGA-A7-A0D9	female	TCGA-A7-A0D9	Breast	T2	M0	N0		Yes	TCGA-A7-A0D9-11A	site-matched control
TCGA-A1-A0SP	female	TCGA-A1-A0SP	Breast	T2	M0	N0		Yes	TCGA-A1-A0SP-10A	blood
TCGA-A2-A0EQ	female	TCGA-A2-A0EQ	Breast	T2	M0	N0		Yes	TCGA-A2-A0EQ-01A	tumour tissue
TCGA-A8-A08J	female	TCGA-A8-A08J	Breast	T4	M1	N3		Yes	TCGA-A8-A08J-01A	tumour tissue
TCGA-AN-A0XT		TCGA-AN-A0XT	Breast						TCGA-AN-A0XT-01A	tumour tissue
TCGA-A7-A0CE	female	TCGA-A7-A0CE	Breast	T2	M0	N0		Yes	TCGA-A7-A0CE-10A	blood
TCGA-A8-A07Z	female	TCGA-A8-A07Z	Breast	T2	M0			Yes	TCGA-A8-A07Z-10A	blood
TCGA-A2-A0YE	female	TCGA-A2-A0YE	Breast	T2	M0	N1		Yes	TCGA-A2-A0YE-10A	blood
TCGA-BH-A0HI	female	TCGA-BH-A0HI	Breast	T1	M0	N0		Yes	TCGA-BH-A0HI-01A	tumour tissue
TCGA-AO-A0JM	female	TCGA-AO-A0JM	Breast	T2	M0	N1		Yes	TCGA-AO-A0JM-01A	tumour tissue
TCGA-AO-A0JG	female	TCGA-AO-A0JG	Breast	T2	M0	N2		Yes	TCGA-AO-A0JG-10A	blood
TCGA-A8-A0AB	female	TCGA-A8-A0AB	Breast	T2	M0			Yes	TCGA-A8-A0AB-01A	tumour tissue
TCGA-BH-A0B3	female	TCGA-BH-A0B3	Breast	T2	M0	N1		Yes	TCGA-BH-A0B3-01A	tumour tissue
TCGA-A2-A0YF	female	TCGA-A2-A0YF	Breast	T1	M0	N0		Yes	TCGA-A2-A0YF-01A	tumour tissue
TCGA-A2-A0T1	female	TCGA-A2-A0T1	Breast	T3	M0	N3		Yes	TCGA-A2-A0T1-10A	blood
TCGA-A8-A0A6	female	TCGA-A8-A0A6	Breast	T2	M0	N3		Yes	TCGA-A8-A0A6-01A	tumour tissue
TCGA-A2-A0YD		TCGA-A2-A0YD	Breast						TCGA-A2-A0YD-10A	blood
TCGA-A2-A04P	female	TCGA-A2-A04P	Breast	T2	M0	N3		Yes	TCGA-A2-A04P-01A	tumour tissue
TCGA-C8-A12Z		TCGA-C8-A12Z	Breast						TCGA-C8-A12Z-01A	tumour tissue
TCGA-AO-A12E	female	TCGA-AO-A12E	Breast	T3	M0	N0		Yes	TCGA-AO-A12E-01A	tumour tissue
TCGA-B6-A0RH		TCGA-B6-A0RH	Breast						TCGA-B6-A0RH-01A	tumour tissue
TCGA-AO-A03O	female	TCGA-AO-A03O	Breast	T2	M0	N0		Yes	TCGA-AO-A03O-01A	tumour tissue
TCGA-AR-A0U0		TCGA-AR-A0U0	Breast						TCGA-AR-A0U0-10A	blood
TCGA-BH-A0H0	female	TCGA-BH-A0H0	Breast	T1	M0	N0		Yes	TCGA-BH-A0H0-01A	tumour tissue
TCGA-A8-A099	female	TCGA-A8-A099	Breast	T4		N3		Yes	TCGA-A8-A099-01A	tumour tissue
TCGA-A8-A08X	female	TCGA-A8-A08X	Breast	T4	M0	N3		Yes	TCGA-A8-A08X-01A	tumour tissue
TCGA-A8-A07F	female	TCGA-A8-A07F	Breast	T2	M0	N1		Yes	TCGA-A8-A07F-01A	tumour tissue
TCGA-BH-A0BM	female	TCGA-BH-A0BM	Breast	T2	M0	N1		Yes	TCGA-BH-A0BM-10A	blood
TCGA-B6-A0RT	female	TCGA-B6-A0RT	Breast	T3	M0	N1		Yes	TCGA-B6-A0RT-01A	tumour tissue
TCGA-BH-A0HN	female	TCGA-BH-A0HN	Breast	T1	M0	N0		Yes	TCGA-BH-A0HN-01A	tumour tissue
TCGA-A1-A0SH	female	TCGA-A1-A0SH	Breast	T2	M0	N0		Yes	TCGA-A1-A0SH-10A	blood
TCGA-A2-A04Y	female	TCGA-A2-A04Y	Breast	T2	M0	N1		Yes	TCGA-A2-A04Y-10A	blood
TCGA-AR-A0TP		TCGA-AR-A0TP	Breast						TCGA-AR-A0TP-01A	tumour tissue
TCGA-AR-A0U1		TCGA-AR-A0U1	Breast						TCGA-AR-A0U1-01A	tumour tissue
TCGA-C8-A12K		TCGA-C8-A12K	Breast						TCGA-C8-A12K-01A	tumour tissue
TCGA-A8-A0AB	female	TCGA-A8-A0AB	Breast	T2	M0			Yes	TCGA-A8-A0AB-10A	blood
TCGA-BH-A0HL	female	TCGA-BH-A0HL	Breast	T2	M0	N1		Yes	TCGA-BH-A0HL-10A	blood
TCGA-B6-A0RU	female	TCGA-B6-A0RU	Breast	T1	M0	N0		Yes	TCGA-B6-A0RU-01A	tumour tissue
TCGA-B6-A0IJ	female	TCGA-B6-A0IJ	Breast	T3	M0	N0		Yes	TCGA-B6-A0IJ-01A	tumour tissue
TCGA-C8-A134		TCGA-C8-A134	Breast						TCGA-C8-A134-10A	blood
TCGA-AO-A03L	female	TCGA-AO-A03L	Breast	T3	M0	N2		Yes	TCGA-AO-A03L-10A	blood
TCGA-AO-A12G	female	TCGA-AO-A12G	Breast	T2	M0	N0		Yes	TCGA-AO-A12G-01A	tumour tissue
TCGA-AN-A03X		TCGA-AN-A03X	Breast						TCGA-AN-A03X-01A	tumour tissue
TCGA-AN-A049		TCGA-AN-A049	Breast						TCGA-AN-A049-01A	tumour tissue
TCGA-A8-A09W	female	TCGA-A8-A09W	Breast	T2	M0	N3		Yes	TCGA-A8-A09W-10A	blood
TCGA-BH-A0BL		TCGA-BH-A0BL	Breast						TCGA-BH-A0BL-01A	tumour tissue
TCGA-E2-A10E		TCGA-E2-A10E	Breast						TCGA-E2-A10E-01A	tumour tissue
TCGA-BH-A0HQ	female	TCGA-BH-A0HQ	Breast	T2	M0	N0		Yes	TCGA-BH-A0HQ-01A	tumour tissue
TCGA-A2-A0CV		TCGA-A2-A0CV	Breast						TCGA-A2-A0CV-01A	tumour tissue
TCGA-AO-A124	female	TCGA-AO-A124	Breast	T2	M0	N0		Yes	TCGA-AO-A124-10A	blood
TCGA-AN-A0AL		TCGA-AN-A0AL	Breast						TCGA-AN-A0AL-10A	blood
TCGA-E2-A15P		TCGA-E2-A15P	Breast						TCGA-E2-A15P-10A	blood
TCGA-A7-A0CD	female	TCGA-A7-A0CD	Breast	T1	M0	N0		Yes	TCGA-A7-A0CD-01A	tumour tissue
TCGA-A8-A09Z	female	TCGA-A8-A09Z	Breast	T3	M0			Yes	TCGA-A8-A09Z-01A	tumour tissue
TCGA-AQ-A04J	female	TCGA-AQ-A04J	Breast	T2	M0	N0		Yes	TCGA-AQ-A04J-01A	tumour tissue
TCGA-E2-A15T		TCGA-E2-A15T	Breast						TCGA-E2-A15T-10A	blood
TCGA-BH-A0H7	female	TCGA-BH-A0H7	Breast	T1	M0	N2		Yes	TCGA-BH-A0H7-10A	blood
TCGA-A7-A0DB	female	TCGA-A7-A0DB	Breast	T2	M0	N0		Yes	TCGA-A7-A0DB-01A	tumour tissue
TCGA-AO-A0JL	female	TCGA-AO-A0JL	Breast	T2	M0	N2		Yes	TCGA-AO-A0JL-10A	blood
TCGA-D8-A140		TCGA-D8-A140	Breast						TCGA-D8-A140-01A	tumour tissue
TCGA-C8-A12X		TCGA-C8-A12X	Breast						TCGA-C8-A12X-10A	blood
TCGA-AO-A03T	female	TCGA-AO-A03T	Breast	T2	M0	N1		Yes	TCGA-AO-A03T-01A	tumour tissue
TCGA-BH-A0HB	female	TCGA-BH-A0HB	Breast	T1	M0	N0		Yes	TCGA-BH-A0HB-01A	tumour tissue
TCGA-A2-A0SU	female	TCGA-A2-A0SU	Breast	T2	M0	N0		Yes	TCGA-A2-A0SU-10A	blood
TCGA-A2-A0T6	female	TCGA-A2-A0T6	Breast	T3	M0	N0		Yes	TCGA-A2-A0T6-10A	blood
TCGA-A8-A0AD	female	TCGA-A8-A0AD	Breast	T1	M0			Yes	TCGA-A8-A0AD-10A	blood
TCGA-BH-A0H6	female	TCGA-BH-A0H6	Breast	T1	M0	NX		Yes	TCGA-BH-A0H6-01A	tumour tissue
TCGA-BH-A0HW	female	TCGA-BH-A0HW	Breast	T1	M0	N0		Yes	TCGA-BH-A0HW-10A	blood
TCGA-E2-A10A		TCGA-E2-A10A	Breast						TCGA-E2-A10A-10A	blood
TCGA-A8-A082	female	TCGA-A8-A082	Breast	T2	M0	N1		Yes	TCGA-A8-A082-10A	blood
TCGA-A7-A0CH	female	TCGA-A7-A0CH	Breast	T2	M0	N0		Yes	TCGA-A7-A0CH-01A	tumour tissue
TCGA-AR-A0TU		TCGA-AR-A0TU	Breast						TCGA-AR-A0TU-10A	blood
TCGA-BH-A0H7	female	TCGA-BH-A0H7	Breast	T1	M0	N2		Yes	TCGA-BH-A0H7-11A	site-matched control
TCGA-A2-A0T4		TCGA-A2-A0T4	Breast						TCGA-A2-A0T4-10A	blood
TCGA-B6-A0IG	female	TCGA-B6-A0IG	Breast	T2	M0	N1		Yes	TCGA-B6-A0IG-10A	blood
TCGA-E2-A10C		TCGA-E2-A10C	Breast						TCGA-E2-A10C-10A	blood
TCGA-BH-A0BM	female	TCGA-BH-A0BM	Breast	T2	M0	N1		Yes	TCGA-BH-A0BM-11A	site-matched control
TCGA-A8-A08Z	female	TCGA-A8-A08Z	Breast	T4	M0	N3		Yes	TCGA-A8-A08Z-01A	tumour tissue
TCGA-A8-A08S	female	TCGA-A8-A08S	Breast	T1	M0			Yes	TCGA-A8-A08S-10A	blood
TCGA-A8-A094	female	TCGA-A8-A094	Breast	T2	M0			Yes	TCGA-A8-A094-10A	blood
TCGA-D8-A147		TCGA-D8-A147	Breast						TCGA-D8-A147-10A	blood
TCGA-B6-A0IA	female	TCGA-B6-A0IA	Breast	T2	M0	N0		Yes	TCGA-B6-A0IA-10A	blood
TCGA-BH-A0H5		TCGA-BH-A0H5	Breast						TCGA-BH-A0H5-10A	blood
TCGA-A8-A06R	female	TCGA-A8-A06R	Breast	T2	M0	N1		Yes	TCGA-A8-A06R-10A	blood
TCGA-D8-A145		TCGA-D8-A145	Breast						TCGA-D8-A145-10A	blood
TCGA-AN-A0AJ	female	TCGA-AN-A0AJ	Breast	T3	M0			Yes	TCGA-AN-A0AJ-01A	tumour tissue
TCGA-BH-A0DE		TCGA-BH-A0DE	Breast						TCGA-BH-A0DE-11A	site-matched control
TCGA-A2-A0YJ		TCGA-A2-A0YJ	Breast						TCGA-A2-A0YJ-10A	blood
TCGA-A8-A09I	female	TCGA-A8-A09I	Breast	T2	M0			Yes	TCGA-A8-A09I-01A	tumour tissue
TCGA-A2-A0D0	female	TCGA-A2-A0D0	Breast	T2	M0	N0		Yes	TCGA-A2-A0D0-10A	blood
TCGA-AN-A0FL	female	TCGA-AN-A0FL	Breast	T2	M0			Yes	TCGA-AN-A0FL-10A	blood
TCGA-A8-A097	female	TCGA-A8-A097	Breast	T2	M0			Yes	TCGA-A8-A097-10A	blood
TCGA-AO-A0J3	female	TCGA-AO-A0J3	Breast	T2	M0	N1		Yes	TCGA-AO-A0J3-10A	blood
TCGA-A8-A09K	female	TCGA-A8-A09K	Breast	T1	M0			Yes	TCGA-A8-A09K-10A	blood
TCGA-AO-A0J6	female	TCGA-AO-A0J6	Breast	T2	M0	N0		Yes	TCGA-AO-A0J6-10A	blood
TCGA-AN-A0FJ	female	TCGA-AN-A0FJ	Breast	T2	M0	N2		Yes	TCGA-AN-A0FJ-01A	tumour tissue
TCGA-AO-A0J2	female	TCGA-AO-A0J2	Breast	T1	M0	N0		Yes	TCGA-AO-A0J2-01A	tumour tissue
TCGA-BH-A0H5		TCGA-BH-A0H5	Breast						TCGA-BH-A0H5-11A	site-matched control
TCGA-A2-A0CZ	female	TCGA-A2-A0CZ	Breast	T2	M0	N0		Yes	TCGA-A2-A0CZ-10A	blood
TCGA-A8-A09M	female	TCGA-A8-A09M	Breast	T2	M0	N3		Yes	TCGA-A8-A09M-01A	tumour tissue
TCGA-A2-A04Q	female	TCGA-A2-A04Q	Breast	T1	M0	N0		Yes	TCGA-A2-A04Q-10A	blood
TCGA-A8-A0A7	female	TCGA-A8-A0A7	Breast	T2	M0	N1		Yes	TCGA-A8-A0A7-10A	blood
TCGA-A8-A06Z	female	TCGA-A8-A06Z	Breast	T3	M0			Yes	TCGA-A8-A06Z-01A	tumour tissue
TCGA-A8-A07L	female	TCGA-A8-A07L	Breast	T3	M0	N1		Yes	TCGA-A8-A07L-01A	tumour tissue
TCGA-B6-A0IP	female	TCGA-B6-A0IP	Breast	T1	M0	N0		Yes	TCGA-B6-A0IP-01A	tumour tissue
TCGA-BH-A0HX	female	TCGA-BH-A0HX	Breast	T2	M0	N1		Yes	TCGA-BH-A0HX-01A	tumour tissue
TCGA-AO-A0JJ	female	TCGA-AO-A0JJ	Breast	T2	M0	N1		Yes	TCGA-AO-A0JJ-01A	tumour tissue
TCGA-AN-A0FF	female	TCGA-AN-A0FF	Breast	T1	M0			Yes	TCGA-AN-A0FF-10A	blood
TCGA-BH-A0B0		TCGA-BH-A0B0	Breast						TCGA-BH-A0B0-10A	blood
TCGA-A8-A096	female	TCGA-A8-A096	Breast	T2	M0			Yes	TCGA-A8-A096-01A	tumour tissue
TCGA-AO-A12H	female	TCGA-AO-A12H	Breast	T2	M0	N0		Yes	TCGA-AO-A12H-10A	blood
TCGA-BH-A0RX	female	TCGA-BH-A0RX	Breast	T2	M0	N0		Yes	TCGA-BH-A0RX-01A	tumour tissue
TCGA-A2-A0EX	female	TCGA-A2-A0EX	Breast	T3	M0	N0		Yes	TCGA-A2-A0EX-10A	blood
TCGA-B6-A0RQ		TCGA-B6-A0RQ	Breast						TCGA-B6-A0RQ-10A	blood
TCGA-A2-A0EU	female	TCGA-A2-A0EU	Breast	T1	M0	N0		Yes	TCGA-A2-A0EU-10A	blood
TCGA-AN-A0XP		TCGA-AN-A0XP	Breast						TCGA-AN-A0XP-01A	tumour tissue
TCGA-BH-A0DS	female	TCGA-BH-A0DS	Breast	T2	M0	N2		Yes	TCGA-BH-A0DS-10A	blood
TCGA-AN-A0AM	female	TCGA-AN-A0AM	Breast	T2	M0			Yes	TCGA-AN-A0AM-01A	tumour tissue
TCGA-AR-A0TX		TCGA-AR-A0TX	Breast						TCGA-AR-A0TX-10A	blood
TCGA-A8-A06O	female	TCGA-A8-A06O	Breast	T1	M0			Yes	TCGA-A8-A06O-01A	tumour tissue
TCGA-BH-A0DQ	female	TCGA-BH-A0DQ	Breast	T2	M0	N1		Yes	TCGA-BH-A0DQ-01A	tumour tissue
TCGA-B6-A0RL	female	TCGA-B6-A0RL	Breast	T2	M0	N0		Yes	TCGA-B6-A0RL-01A	tumour tissue
TCGA-BH-A0E2	female	TCGA-BH-A0E2	Breast	T2	M0	N2		Yes	TCGA-BH-A0E2-01A	tumour tissue
TCGA-BH-A0BD	female	TCGA-BH-A0BD	Breast	T1	M0	N1		Yes	TCGA-BH-A0BD-10A	blood
TCGA-BH-A0W7		TCGA-BH-A0W7	Breast						TCGA-BH-A0W7-01A	tumour tissue
TCGA-A2-A0YI	female	TCGA-A2-A0YI	Breast	T1	M0	N0		Yes	TCGA-A2-A0YI-10A	blood
TCGA-AO-A128	female	TCGA-AO-A128	Breast	T2	M0	N0		Yes	TCGA-AO-A128-10A	blood
TCGA-A2-A0CW	female	TCGA-A2-A0CW	Breast	T2	M0	N1		Yes	TCGA-A2-A0CW-10A	blood
TCGA-A8-A0A9	female	TCGA-A8-A0A9	Breast	T2	M0			Yes	TCGA-A8-A0A9-01A	tumour tissue
TCGA-B6-A0IO	female	TCGA-B6-A0IO	Breast	T2	M0	N0		Yes	TCGA-B6-A0IO-01A	tumour tissue
TCGA-C8-A12N		TCGA-C8-A12N	Breast						TCGA-C8-A12N-01A	tumour tissue
TCGA-BH-A0AW	female	TCGA-BH-A0AW	Breast	T1	M0	N1		Yes	TCGA-BH-A0AW-01A	tumour tissue
TCGA-BH-A0B8	female	TCGA-BH-A0B8	Breast	T1	M0	N0		Yes	TCGA-BH-A0B8-01A	tumour tissue
TCGA-A2-A0CM	female	TCGA-A2-A0CM	Breast	T2	M0	N0		Yes	TCGA-A2-A0CM-01A	tumour tissue
TCGA-A8-A09G	female	TCGA-A8-A09G	Breast	T3	M0	N3		Yes	TCGA-A8-A09G-01A	tumour tissue
TCGA-A8-A06N	female	TCGA-A8-A06N	Breast	T4	M0			Yes	TCGA-A8-A06N-01A	tumour tissue
TCGA-B6-A0IC	female	TCGA-B6-A0IC	Breast	T2		NX		Yes	TCGA-B6-A0IC-01A	tumour tissue
TCGA-AV-A03D		TCGA-AV-A03D	Breast						TCGA-AV-A03D-20A	cell line - matched control
TCGA-BH-A0DK	female	TCGA-BH-A0DK	Breast	T2	M0	N0		Yes	TCGA-BH-A0DK-10A	blood
TCGA-A2-A04X	female	TCGA-A2-A04X	Breast	T2	M0	N0		Yes	TCGA-A2-A04X-10A	blood
TCGA-BH-A0BQ		TCGA-BH-A0BQ	Breast						TCGA-BH-A0BQ-10A	blood
TCGA-AN-A0FY	female	TCGA-AN-A0FY	Breast	T1	M0			Yes	TCGA-AN-A0FY-10A	blood
TCGA-A1-A0SO	female	TCGA-A1-A0SO	Breast	T2	M0	N1		Yes	TCGA-A1-A0SO-10A	blood
TCGA-A2-A0EN	female	TCGA-A2-A0EN	Breast	T2	M0	N0		Yes	TCGA-A2-A0EN-01A	tumour tissue
TCGA-BH-A0C0	female	TCGA-BH-A0C0	Breast	T1	M0	N1		Yes	TCGA-BH-A0C0-01A	tumour tissue
TCGA-B6-A0RI	female	TCGA-B6-A0RI	Breast	T4	M0	N1		Yes	TCGA-B6-A0RI-01A	tumour tissue
TCGA-A8-A092	female	TCGA-A8-A092	Breast	T2	M0	N2		Yes	TCGA-A8-A092-01A	tumour tissue
TCGA-AN-A0XU		TCGA-AN-A0XU	Breast						TCGA-AN-A0XU-10A	blood
TCGA-B6-A0X5	female	TCGA-B6-A0X5	Breast	T2	M0	N1		Yes	TCGA-B6-A0X5-01A	tumour tissue
TCGA-B6-A0WT	female	TCGA-B6-A0WT	Breast	T2	M0	N1		Yes	TCGA-B6-A0WT-01A	tumour tissue
TCGA-BH-A0DL		TCGA-BH-A0DL	Breast						TCGA-BH-A0DL-01A	tumour tissue
TCGA-A8-A09N	female	TCGA-A8-A09N	Breast	T2	M0	N3		Yes	TCGA-A8-A09N-10A	blood
TCGA-A8-A07S	female	TCGA-A8-A07S	Breast	T2	M0			Yes	TCGA-A8-A07S-10B	blood
TCGA-A8-A084	female	TCGA-A8-A084	Breast	T2	M0	N1		Yes	TCGA-A8-A084-10A	blood
TCGA-E2-A15D		TCGA-E2-A15D	Breast						TCGA-E2-A15D-10A	blood
TCGA-BH-A0BQ		TCGA-BH-A0BQ	Breast						TCGA-BH-A0BQ-11A	site-matched control
TCGA-A8-A0A1	female	TCGA-A8-A0A1	Breast	T2	M0			Yes	TCGA-A8-A0A1-01A	tumour tissue
TCGA-AN-A0FS	female	TCGA-AN-A0FS	Breast	T1	M0			Yes	TCGA-AN-A0FS-10A	blood
TCGA-AN-A04C		TCGA-AN-A04C	Breast						TCGA-AN-A04C-01A	tumour tissue
TCGA-A8-A07U	female	TCGA-A8-A07U	Breast	T2	M0	N2		Yes	TCGA-A8-A07U-10A	blood
TCGA-A8-A086	female	TCGA-A8-A086	Breast	T1	M0	N1		Yes	TCGA-A8-A086-10A	blood
TCGA-B6-A0X0		TCGA-B6-A0X0	Breast						TCGA-B6-A0X0-10A	blood
TCGA-E2-A14Z		TCGA-E2-A14Z	Breast						TCGA-E2-A14Z-10A	blood
TCGA-D8-A13Y		TCGA-D8-A13Y	Breast						TCGA-D8-A13Y-10A	blood
TCGA-BH-A0B1	female	TCGA-BH-A0B1	Breast	T2	M0	N1		Yes	TCGA-BH-A0B1-01A	tumour tissue
TCGA-A2-A0T3		TCGA-A2-A0T3	Breast						TCGA-A2-A0T3-01A	tumour tissue
TCGA-BH-A0GY	female	TCGA-BH-A0GY	Breast	T2	M0	N1		Yes	TCGA-BH-A0GY-10A	blood
TCGA-B6-A0I6	female	TCGA-B6-A0I6	Breast	T1	M0	N1		Yes	TCGA-B6-A0I6-10A	blood
TCGA-C8-A137		TCGA-C8-A137	Breast						TCGA-C8-A137-01A	tumour tissue
TCGA-C8-A12V		TCGA-C8-A12V	Breast						TCGA-C8-A12V-01A	tumour tissue
TCGA-A8-A06X	female	TCGA-A8-A06X	Breast	T3	M0			Yes	TCGA-A8-A06X-10A	blood
TCGA-A8-A079	female	TCGA-A8-A079	Breast	T4	M0	N3		Yes	TCGA-A8-A079-10A	blood
TCGA-BH-A0DE		TCGA-BH-A0DE	Breast						TCGA-BH-A0DE-10A	blood
TCGA-AO-A0JI	female	TCGA-AO-A0JI	Breast	T1	M0	N1		Yes	TCGA-AO-A0JI-01A	tumour tissue
TCGA-A8-A085	male	TCGA-A8-A085	Breast	T2	M0	N1		Yes	TCGA-A8-A085-01A	tumour tissue
TCGA-AO-A0J9	female	TCGA-AO-A0J9	Breast	T2	M0	N3	Yes	Yes	TCGA-AO-A0J9-01A	tumour tissue
TCGA-A8-A07W	female	TCGA-A8-A07W	Breast	T2	M1	NX		Yes	TCGA-A8-A07W-10A	blood
TCGA-A8-A06Q	female	TCGA-A8-A06Q	Breast	T3	M0	N2		Yes	TCGA-A8-A06Q-01A	tumour tissue
TCGA-AO-A12D	female	TCGA-AO-A12D	Breast	T1	M0	N1		Yes	TCGA-AO-A12D-10A	blood
TCGA-AN-A0FD	female	TCGA-AN-A0FD	Breast	T2	M0			Yes	TCGA-AN-A0FD-10A	blood
TCGA-B6-A0X1	female	TCGA-B6-A0X1	Breast	T2	M1	N2		Yes	TCGA-B6-A0X1-01A	tumour tissue
TCGA-A2-A0ES		TCGA-A2-A0ES	Breast						TCGA-A2-A0ES-10A	blood
TCGA-AO-A03R	female	TCGA-AO-A03R	Breast	T2	M0	N1		Yes	TCGA-AO-A03R-10A	blood
TCGA-A7-A0CG	female	TCGA-A7-A0CG	Breast	T2	M0	N0		Yes	TCGA-A7-A0CG-10A	blood
TCGA-A2-A0SX	female	TCGA-A2-A0SX	Breast	T1	M0	N0		Yes	TCGA-A2-A0SX-01A	tumour tissue
TCGA-B6-A0RT	female	TCGA-B6-A0RT	Breast	T3	M0	N1		Yes	TCGA-B6-A0RT-10A	blood
TCGA-E2-A10B		TCGA-E2-A10B	Breast						TCGA-E2-A10B-01A	tumour tissue
TCGA-A2-A0EM	female	TCGA-A2-A0EM	Breast	T1	M0	N0		Yes	TCGA-A2-A0EM-10A	blood
TCGA-AN-A0AT	female	TCGA-AN-A0AT	Breast	T2	M0			Yes	TCGA-AN-A0AT-10A	blood
TCGA-AN-A0FV	female	TCGA-AN-A0FV	Breast	T2	M0			Yes	TCGA-AN-A0FV-01A	tumour tissue
TCGA-A8-A09X	female	TCGA-A8-A09X	Breast	T2	M0	N3		Yes	TCGA-A8-A09X-10A	blood
TCGA-AO-A0J7	female	TCGA-AO-A0J7	Breast	T2	M0	N1		Yes	TCGA-AO-A0J7-10A	blood
TCGA-AO-A03M	female	TCGA-AO-A03M	Breast	T1	M0	N0		Yes	TCGA-AO-A03M-01B	tumour tissue
TCGA-BH-A0HP	female	TCGA-BH-A0HP	Breast	T3	M0	N2		Yes	TCGA-BH-A0HP-10A	blood
TCGA-BH-A0BJ	female	TCGA-BH-A0BJ	Breast	T2	M0	N1		Yes	TCGA-BH-A0BJ-01A	tumour tissue
TCGA-AN-A0FW	female	TCGA-AN-A0FW	Breast	T2	M0	N2		Yes	TCGA-AN-A0FW-01A	tumour tissue
TCGA-C8-A138		TCGA-C8-A138	Breast						TCGA-C8-A138-01A	tumour tissue
TCGA-C8-A12W		TCGA-C8-A12W	Breast						TCGA-C8-A12W-01A	tumour tissue
TCGA-AO-A0JB	female	TCGA-AO-A0JB	Breast	T3	M0	N1		Yes	TCGA-AO-A0JB-10A	blood
TCGA-B6-A0WY	female	TCGA-B6-A0WY	Breast	T3	M0	N1		Yes	TCGA-B6-A0WY-10A	blood
TCGA-A2-A04T	female	TCGA-A2-A04T	Breast	T2	M0	N0		Yes	TCGA-A2-A04T-01A	tumour tissue
TCGA-AO-A03U	female	TCGA-AO-A03U	Breast	T1	M0	N0		Yes	TCGA-AO-A03U-01B	tumour tissue
TCGA-BH-A0W3		TCGA-BH-A0W3	Breast						TCGA-BH-A0W3-01A	tumour tissue
TCGA-AN-A041		TCGA-AN-A041	Breast						TCGA-AN-A041-10A	blood
TCGA-B6-A0I8	female	TCGA-B6-A0I8	Breast	T1	M0	NX		Yes	TCGA-B6-A0I8-10A	blood
TCGA-E2-A154		TCGA-E2-A154	Breast						TCGA-E2-A154-10A	blood
TCGA-A1-A0SJ		TCGA-A1-A0SJ	Breast						TCGA-A1-A0SJ-01A	tumour tissue
TCGA-BH-A0E0	female	TCGA-BH-A0E0	Breast	T3	M0	N3		Yes	TCGA-BH-A0E0-01A	tumour tissue
TCGA-BH-A0EA		TCGA-BH-A0EA	Breast						TCGA-BH-A0EA-10A	blood
TCGA-A8-A09E	female	TCGA-A8-A09E	Breast	T4	M0	N1		Yes	TCGA-A8-A09E-01A	tumour tissue
TCGA-AR-A0TW		TCGA-AR-A0TW	Breast						TCGA-AR-A0TW-10A	blood
TCGA-BH-A0W5		TCGA-BH-A0W5	Breast						TCGA-BH-A0W5-10A	blood
TCGA-BH-A0B7		TCGA-BH-A0B7	Breast						TCGA-BH-A0B7-11A	site-matched control
TCGA-C8-A131		TCGA-C8-A131	Breast						TCGA-C8-A131-01A	tumour tissue
TCGA-C8-A12P		TCGA-C8-A12P	Breast						TCGA-C8-A12P-01A	tumour tissue
TCGA-B6-A0IM	female	TCGA-B6-A0IM	Breast	T3	M0	N0		Yes	TCGA-B6-A0IM-10A	blood
TCGA-BH-A0BP		TCGA-BH-A0BP	Breast						TCGA-BH-A0BP-01A	tumour tissue
TCGA-AR-A0TP		TCGA-AR-A0TP	Breast						TCGA-AR-A0TP-10A	blood
TCGA-AR-A0U1		TCGA-AR-A0U1	Breast						TCGA-AR-A0U1-10A	blood
TCGA-AN-A0G0	female	TCGA-AN-A0G0	Breast	T2	M0			Yes	TCGA-AN-A0G0-10A	blood
TCGA-AN-A0FE		TCGA-AN-A0FE	Breast						TCGA-AN-A0FE-01A	tumour tissue
TCGA-BH-A0AY	female	TCGA-BH-A0AY	Breast	T2	M0	N0		Yes	TCGA-BH-A0AY-10A	blood
TCGA-A8-A08P	female	TCGA-A8-A08P	Breast	T2	M0	N2		Yes	TCGA-A8-A08P-10A	blood
TCGA-A8-A091	female	TCGA-A8-A091	Breast	T2	M0			Yes	TCGA-A8-A091-10A	blood
TCGA-AR-A0TR		TCGA-AR-A0TR	Breast						TCGA-AR-A0TR-10A	blood
TCGA-AR-A0U3		TCGA-AR-A0U3	Breast						TCGA-AR-A0U3-10A	blood
TCGA-AO-A12A	female	TCGA-AO-A12A	Breast	T2	M0	N0		Yes	TCGA-AO-A12A-01A	tumour tissue
TCGA-BH-A0AV		TCGA-BH-A0AV	Breast						TCGA-BH-A0AV-10A	blood
TCGA-BH-A0B7		TCGA-BH-A0B7	Breast						TCGA-BH-A0B7-10A	blood
TCGA-A8-A08O	female	TCGA-A8-A08O	Breast	T2	M1	N3		Yes	TCGA-A8-A08O-01A	tumour tissue
TCGA-B6-A0I9	female	TCGA-B6-A0I9	Breast	T3	M1	NX		Yes	TCGA-B6-A0I9-01A	tumour tissue
TCGA-A8-A090	female	TCGA-A8-A090	Breast	T2	M0			Yes	TCGA-A8-A090-01A	tumour tissue
TCGA-B6-A0I2	female	TCGA-B6-A0I2	Breast	T1	M0	N0		Yes	TCGA-B6-A0I2-01A	tumour tissue
TCGA-E2-A14O		TCGA-E2-A14O	Breast						TCGA-E2-A14O-10A	blood
TCGA-A8-A08C	female	TCGA-A8-A08C	Breast	T2	M0			Yes	TCGA-A8-A08C-10A	blood
TCGA-BH-A0AY	female	TCGA-BH-A0AY	Breast	T2	M0	N0		Yes	TCGA-BH-A0AY-11A	site-matched control
TCGA-A8-A0A2	female	TCGA-A8-A0A2	Breast	T2	M0			Yes	TCGA-A8-A0A2-01A	tumour tissue
TCGA-A8-A08H	female	TCGA-A8-A08H	Breast	T2	M0			Yes	TCGA-A8-A08H-01A	tumour tissue
TCGA-B6-A0IE	female	TCGA-B6-A0IE	Breast	TX	M0	N1		Yes	TCGA-B6-A0IE-10A	blood
TCGA-A2-A04W	female	TCGA-A2-A04W	Breast	T2	M0	N1		Yes	TCGA-A2-A04W-10A	blood
TCGA-AO-A0JG	female	TCGA-AO-A0JG	Breast	T2	M0	N2		Yes	TCGA-AO-A0JG-01A	tumour tissue
TCGA-AO-A12F	female	TCGA-AO-A12F	Breast	T2	M0	N0		Yes	TCGA-AO-A12F-10A	blood
TCGA-BH-A0GZ	female	TCGA-BH-A0GZ	Breast	T1	M0	N1		Yes	TCGA-BH-A0GZ-10A	blood
TCGA-AO-A126	female	TCGA-AO-A126	Breast	T2	M0	N0		Yes	TCGA-AO-A126-01A	tumour tissue
TCGA-B6-A0WX	female	TCGA-B6-A0WX	Breast	T3	M0	N1		Yes	TCGA-B6-A0WX-10A	blood
TCGA-BH-A0DH	female	TCGA-BH-A0DH	Breast	T2	M0	N1		Yes	TCGA-BH-A0DH-11A	site-matched control
TCGA-AQ-A04L		TCGA-AQ-A04L	Breast						TCGA-AQ-A04L-10A	blood
TCGA-AN-A0FE		TCGA-AN-A0FE	Breast						TCGA-AN-A0FE-10A	blood
TCGA-AO-A0JA	female	TCGA-AO-A0JA	Breast	T2	M0	N3	Yes	Yes	TCGA-AO-A0JA-01A	tumour tissue
TCGA-D8-A13Z		TCGA-D8-A13Z	Breast						TCGA-D8-A13Z-01A	tumour tissue
TCGA-AN-A0AS	female	TCGA-AN-A0AS	Breast	T2	M0	N2		Yes	TCGA-AN-A0AS-01A	tumour tissue
TCGA-A2-A0ER	female	TCGA-A2-A0ER	Breast	T1	M0	N1		Yes	TCGA-A2-A0ER-10A	blood
TCGA-AO-A0J4	female	TCGA-AO-A0J4	Breast	T1	M0	N0		Yes	TCGA-AO-A0J4-10A	blood
TCGA-E2-A10F		TCGA-E2-A10F	Breast						TCGA-E2-A10F-01A	tumour tissue
TCGA-BH-A0H9	female	TCGA-BH-A0H9	Breast	T2	M0	N0		Yes	TCGA-BH-A0H9-10A	blood
TCGA-A8-A07I	female	TCGA-A8-A07I	Breast	T2	M0	N2		Yes	TCGA-A8-A07I-10A	blood
TCGA-E2-A109		TCGA-E2-A109	Breast						TCGA-E2-A109-01A	tumour tissue
TCGA-AO-A03N	female	TCGA-AO-A03N	Breast	T2	M0	N1		Yes	TCGA-AO-A03N-01B	tumour tissue
TCGA-A8-A06U	female	TCGA-A8-A06U	Breast	T2	M0	N1		Yes	TCGA-A8-A06U-10A	blood
TCGA-A8-A076	female	TCGA-A8-A076	Breast	T2	M0			Yes	TCGA-A8-A076-10A	blood
TCGA-C8-A135		TCGA-C8-A135	Breast						TCGA-C8-A135-01A	tumour tissue
TCGA-C8-A12T		TCGA-C8-A12T	Breast						TCGA-C8-A12T-01A	tumour tissue
TCGA-BH-A0BG		TCGA-BH-A0BG	Breast						TCGA-BH-A0BG-01A	tumour tissue
TCGA-B6-A0RO	female	TCGA-B6-A0RO	Breast	T4	M0	N1		Yes	TCGA-B6-A0RO-01A	tumour tissue
TCGA-AO-A12C	female	TCGA-AO-A12C	Breast	T2	M0	N1		Yes	TCGA-AO-A12C-01A	tumour tissue
TCGA-AR-A0TZ		TCGA-AR-A0TZ	Breast						TCGA-AR-A0TZ-10A	blood
TCGA-BH-A0BC	female	TCGA-BH-A0BC	Breast	T2	M0	N3		Yes	TCGA-BH-A0BC-10A	blood
TCGA-B6-A0RS	female	TCGA-B6-A0RS	Breast	T2	M0	N0		Yes	TCGA-B6-A0RS-10A	blood
TCGA-B6-A0I6	female	TCGA-B6-A0I6	Breast	T1	M0	N1		Yes	TCGA-B6-A0I6-01A	tumour tissue
TCGA-BH-A0HF	female	TCGA-BH-A0HF	Breast	T1	M0	N0		Yes	TCGA-BH-A0HF-10A	blood
TCGA-BH-A0H0	female	TCGA-BH-A0H0	Breast	T1	M0	N0		Yes	TCGA-BH-A0H0-10A	blood
TCGA-BH-A0H9	female	TCGA-BH-A0H9	Breast	T2	M0	N0		Yes	TCGA-BH-A0H9-11A	site-matched control
TCGA-A2-A0CL	female	TCGA-A2-A0CL	Breast	T3	M0	N2		Yes	TCGA-A2-A0CL-01A	tumour tissue
TCGA-AO-A03P	female	TCGA-AO-A03P	Breast	T2	M0	N1	Yes	Yes	TCGA-AO-A03P-01A	tumour tissue
TCGA-AN-A046	female	TCGA-AN-A046	Breast	T2	M0			Yes	TCGA-AN-A046-01A	tumour tissue
TCGA-BH-A0BC	female	TCGA-BH-A0BC	Breast	T2	M0	N3		Yes	TCGA-BH-A0BC-11A	site-matched control
TCGA-BH-A0B9	female	TCGA-BH-A0B9	Breast	T1	M0	N0		Yes	TCGA-BH-A0B9-01A	tumour tissue
TCGA-A8-A09R	female	TCGA-A8-A09R	Breast	T2	M0	N1		Yes	TCGA-A8-A09R-01A	tumour tissue
TCGA-AN-A0XR		TCGA-AN-A0XR	Breast						TCGA-AN-A0XR-10A	blood
TCGA-A2-A0EW		TCGA-A2-A0EW	Breast						TCGA-A2-A0EW-10A	blood
TCGA-BH-A0DL		TCGA-BH-A0DL	Breast						TCGA-BH-A0DL-10A	blood
TCGA-E2-A106		TCGA-E2-A106	Breast						TCGA-E2-A106-01A	tumour tissue
TCGA-B6-A0IB	female	TCGA-B6-A0IB	Breast	T3	M1	N3		Yes	TCGA-B6-A0IB-10A	blood
TCGA-B6-A0RV	female	TCGA-B6-A0RV	Breast	T3	M0	N2		Yes	TCGA-B6-A0RV-01A	tumour tissue
TCGA-A2-A0YL	female	TCGA-A2-A0YL	Breast	T3	M0	N2		Yes	TCGA-A2-A0YL-10A	blood
TCGA-E2-A15R		TCGA-E2-A15R	Breast						TCGA-E2-A15R-10A	blood
TCGA-BH-A0HK	female	TCGA-BH-A0HK	Breast	T2	M0	N1		Yes	TCGA-BH-A0HK-11A	site-matched control
TCGA-BH-A0DK	female	TCGA-BH-A0DK	Breast	T2	M0	N0		Yes	TCGA-BH-A0DK-01A	tumour tissue
TCGA-A2-A0CX	female	TCGA-A2-A0CX	Breast	T2	M0	N0		Yes	TCGA-A2-A0CX-10A	blood
TCGA-A8-A09C	female	TCGA-A8-A09C	Breast	T2				Yes	TCGA-A8-A09C-10A	blood
TCGA-A8-A08A	female	TCGA-A8-A08A	Breast	T1	M0			Yes	TCGA-A8-A08A-10A	blood
TCGA-B6-A0IN	female	TCGA-B6-A0IN	Breast	T1		NX		Yes	TCGA-B6-A0IN-01A	tumour tissue
TCGA-A2-A0EO	female	TCGA-A2-A0EO	Breast	T1	M0	N0		Yes	TCGA-A2-A0EO-01A	tumour tissue
TCGA-A2-A0YC	female	TCGA-A2-A0YC	Breast	T2	M0	N1		Yes	TCGA-A2-A0YC-01A	tumour tissue
TCGA-A2-A04R	female	TCGA-A2-A04R	Breast	T1	M0	N0		Yes	TCGA-A2-A04R-10B	blood
TCGA-A8-A08G	female	TCGA-A8-A08G	Breast	T2	M0			Yes	TCGA-A8-A08G-01A	tumour tissue
TCGA-BH-A0HK	female	TCGA-BH-A0HK	Breast	T2	M0	N1		Yes	TCGA-BH-A0HK-10A	blood
TCGA-A2-A0D3	female	TCGA-A2-A0D3	Breast	T1	M0	N0		Yes	TCGA-A2-A0D3-10A	blood
TCGA-AO-A03P	female	TCGA-AO-A03P	Breast	T2	M0	N1	Yes	Yes	TCGA-AO-A03P-10A	blood
TCGA-A8-A08R	female	TCGA-A8-A08R	Breast	T2	M0	N1		Yes	TCGA-A8-A08R-10A	blood
TCGA-A8-A093	female	TCGA-A8-A093	Breast	T2	M0			Yes	TCGA-A8-A093-10A	blood
TCGA-C8-A131		TCGA-C8-A131	Breast						TCGA-C8-A131-10A	blood
TCGA-C8-A12P		TCGA-C8-A12P	Breast						TCGA-C8-A12P-10A	blood
TCGA-C8-A132		TCGA-C8-A132	Breast						TCGA-C8-A132-01A	tumour tissue
TCGA-C8-A12Q		TCGA-C8-A12Q	Breast						TCGA-C8-A12Q-01A	tumour tissue
TCGA-A8-A08F	female	TCGA-A8-A08F	Breast	T2	M0	N3		Yes	TCGA-A8-A08F-10A	blood
TCGA-A8-A09A	female	TCGA-A8-A09A	Breast	T2	M0	NX		Yes	TCGA-A8-A09A-01A	tumour tissue
TCGA-AO-A12B	female	TCGA-AO-A12B	Breast	T2	M0	N0		Yes	TCGA-AO-A12B-10A	blood
TCGA-A2-A0SV	female	TCGA-A2-A0SV	Breast	T2	M1	N2		Yes	TCGA-A2-A0SV-10A	blood
TCGA-A2-A0T7	female	TCGA-A2-A0T7	Breast	T2	M0	N0		Yes	TCGA-A2-A0T7-10A	blood
TCGA-A2-A0YT	female	TCGA-A2-A0YT	Breast	T4	M0	N2		Yes	TCGA-A2-A0YT-10A	blood
TCGA-A8-A0A4	female	TCGA-A8-A0A4	Breast	T2	M0			Yes	TCGA-A8-A0A4-10A	blood
TCGA-AR-A0TV		TCGA-AR-A0TV	Breast						TCGA-AR-A0TV-10A	blood
TCGA-A2-A04U	female	TCGA-A2-A04U	Breast	T2	M0	N0		Yes	TCGA-A2-A04U-10A	blood
TCGA-BH-A0HY		TCGA-BH-A0HY	Breast						TCGA-BH-A0HY-01A	tumour tissue
TCGA-A2-A0CP	female	TCGA-A2-A0CP	Breast	T1	M0	N0		Yes	TCGA-A2-A0CP-10A	blood
TCGA-A2-A0D1	female	TCGA-A2-A0D1	Breast	T2	M0	N0		Yes	TCGA-A2-A0D1-10A	blood
TCGA-BH-A0DL		TCGA-BH-A0DL	Breast						TCGA-BH-A0DL-11A	site-matched control
TCGA-AO-A129	female	TCGA-AO-A129	Breast	T2	M0	N1		Yes	TCGA-AO-A129-01A	tumour tissue
TCGA-BH-A0EE	female	TCGA-BH-A0EE	Breast	T3	M0	N0		Yes	TCGA-BH-A0EE-01A	tumour tissue
TCGA-AN-A0AR	female	TCGA-AN-A0AR	Breast	T2	M0			Yes	TCGA-AN-A0AR-10A	blood
TCGA-A2-A0T2	female	TCGA-A2-A0T2	Breast	T3	M1	N3		Yes	TCGA-A2-A0T2-01A	tumour tissue
TCGA-AN-A0FG		TCGA-AN-A0FG	Breast						TCGA-AN-A0FG-10A	blood
TCGA-A8-A07G	female	TCGA-A8-A07G	Breast	T1	M0	N1		Yes	TCGA-A8-A07G-10A	blood
TCGA-B6-A0IH		TCGA-B6-A0IH	Breast						TCGA-B6-A0IH-01A	tumour tissue
TCGA-A2-A0EY	female	TCGA-A2-A0EY	Breast	T2	M0	N1		Yes	TCGA-A2-A0EY-01A	tumour tissue
TCGA-A8-A08L	female	TCGA-A8-A08L	Breast	T3	M0	N2		Yes	TCGA-A8-A08L-10A	blood
TCGA-AN-A0XV		TCGA-AN-A0XV	Breast						TCGA-AN-A0XV-10A	blood
TCGA-BH-A0BQ		TCGA-BH-A0BQ	Breast						TCGA-BH-A0BQ-01A	tumour tissue
TCGA-BH-A0DH	female	TCGA-BH-A0DH	Breast	T2	M0	N1		Yes	TCGA-BH-A0DH-10A	blood
TCGA-A8-A07B	female	TCGA-A8-A07B	Breast	T2	M0			Yes	TCGA-A8-A07B-01A	tumour tissue
TCGA-A2-A0EN	female	TCGA-A2-A0EN	Breast	T2	M0	N0		Yes	TCGA-A2-A0EN-10A	blood
TCGA-BH-A0W3		TCGA-BH-A0W3	Breast						TCGA-BH-A0W3-10A	blood
TCGA-B6-A0I9	female	TCGA-B6-A0I9	Breast	T3	M1	NX		Yes	TCGA-B6-A0I9-10A	blood
TCGA-AN-A0XO		TCGA-AN-A0XO	Breast						TCGA-AN-A0XO-10A	blood
TCGA-BH-A0DX		TCGA-BH-A0DX	Breast						TCGA-BH-A0DX-01A	tumour tissue
TCGA-E2-A15S		TCGA-E2-A15S	Breast						TCGA-E2-A15S-01A	tumour tissue
TCGA-A2-A0YH	female	TCGA-A2-A0YH	Breast	T2	M0	N2		Yes	TCGA-A2-A0YH-01A	tumour tissue
TCGA-AR-A0U4		TCGA-AR-A0U4	Breast						TCGA-AR-A0U4-01A	tumour tissue
TCGA-AR-A0TS		TCGA-AR-A0TS	Breast						TCGA-AR-A0TS-01A	tumour tissue
TCGA-BH-A0E9		TCGA-BH-A0E9	Breast						TCGA-BH-A0E9-01B	tumour tissue
TCGA-A7-A0DC	female	TCGA-A7-A0DC	Breast	T1	M0	N0		Yes	TCGA-A7-A0DC-10A	blood
TCGA-A2-A0EQ	female	TCGA-A2-A0EQ	Breast	T2	M0	N0		Yes	TCGA-A2-A0EQ-10A	blood
TCGA-E2-A14R		TCGA-E2-A14R	Breast						TCGA-E2-A14R-01A	tumour tissue
TCGA-A2-A0YG		TCGA-A2-A0YG	Breast						TCGA-A2-A0YG-10A	blood
TCGA-B6-A0WS		TCGA-B6-A0WS	Breast						TCGA-B6-A0WS-10A	blood
TCGA-B6-A0X4	female	TCGA-B6-A0X4	Breast	T2	M0	N1		Yes	TCGA-B6-A0X4-10A	blood
TCGA-A1-A0SP	female	TCGA-A1-A0SP	Breast	T2	M0	N0		Yes	TCGA-A1-A0SP-01A	tumour tissue
TCGA-B6-A0IA	female	TCGA-B6-A0IA	Breast	T2	M0	N0		Yes	TCGA-B6-A0IA-01A	tumour tissue
TCGA-A8-A06Y	female	TCGA-A8-A06Y	Breast	T2	M0			Yes	TCGA-A8-A06Y-10A	blood
TCGA-A2-A0CQ	female	TCGA-A2-A0CQ	Breast	T1	M0	N0		Yes	TCGA-A2-A0CQ-10A	blood
TCGA-A2-A0D2	female	TCGA-A2-A0D2	Breast	T2	M0	N0		Yes	TCGA-A2-A0D2-10A	blood
TCGA-BH-A0HI	female	TCGA-BH-A0HI	Breast	T1	M0	N0		Yes	TCGA-BH-A0HI-10A	blood
TCGA-B6-A0WV	female	TCGA-B6-A0WV	Breast	T2	M0	N1		Yes	TCGA-B6-A0WV-01A	tumour tissue
TCGA-B6-A0X7	female	TCGA-B6-A0X7	Breast	T1		NX		Yes	TCGA-B6-A0X7-01A	tumour tissue
TCGA-A1-A0SD		TCGA-A1-A0SD	Breast						TCGA-A1-A0SD-01A	tumour tissue
TCGA-BH-A0DP	female	TCGA-BH-A0DP	Breast	T3	M0	N0		Yes	TCGA-BH-A0DP-11A	site-matched control
TCGA-BH-A0E1	female	TCGA-BH-A0E1	Breast	T2	M0	N1		Yes	TCGA-BH-A0E1-11A	site-matched control
TCGA-AN-A0XW		TCGA-AN-A0XW	Breast						TCGA-AN-A0XW-10A	blood
TCGA-BH-A0HX	female	TCGA-BH-A0HX	Breast	T2	M0	N1		Yes	TCGA-BH-A0HX-10A	blood
TCGA-A7-A0CE	female	TCGA-A7-A0CE	Breast	T2	M0	N0		Yes	TCGA-A7-A0CE-01A	tumour tissue
TCGA-A7-A0DC	female	TCGA-A7-A0DC	Breast	T1	M0	N0		Yes	TCGA-A7-A0DC-11A	site-matched control
TCGA-BH-A0DS	female	TCGA-BH-A0DS	Breast	T2	M0	N2		Yes	TCGA-BH-A0DS-01A	tumour tissue
TCGA-E2-A105		TCGA-E2-A105	Breast						TCGA-E2-A105-10A	blood
TCGA-BH-A0EI		TCGA-BH-A0EI	Breast						TCGA-BH-A0EI-10A	blood
TCGA-B6-A0RL	female	TCGA-B6-A0RL	Breast	T2	M0	N0		Yes	TCGA-B6-A0RL-10A	blood
TCGA-BH-A0BV	female	TCGA-BH-A0BV	Breast	T2	M0	N1		Yes	TCGA-BH-A0BV-11A	site-matched control
TCGA-AN-A0XN		TCGA-AN-A0XN	Breast						TCGA-AN-A0XN-10A	blood
TCGA-BH-A0BR		TCGA-BH-A0BR	Breast						TCGA-BH-A0BR-01A	tumour tissue
TCGA-AN-A0AM	female	TCGA-AN-A0AM	Breast	T2	M0			Yes	TCGA-AN-A0AM-10A	blood
TCGA-BH-A0WA		TCGA-BH-A0WA	Breast						TCGA-BH-A0WA-01A	tumour tissue
TCGA-BH-A0HU	female	TCGA-BH-A0HU	Breast	T1	M0	N0		Yes	TCGA-BH-A0HU-01A	tumour tissue
TCGA-B6-A0RN	female	TCGA-B6-A0RN	Breast	T1	M0	N0		Yes	TCGA-B6-A0RN-10A	blood
TCGA-A2-A0D4	female	TCGA-A2-A0D4	Breast	T2	M0	N1		Yes	TCGA-A2-A0D4-01A	tumour tissue
TCGA-A2-A0CS	female	TCGA-A2-A0CS	Breast	T4	M1	N3		Yes	TCGA-A2-A0CS-01A	tumour tissue
TCGA-AR-A0TT		TCGA-AR-A0TT	Breast						TCGA-AR-A0TT-10A	blood
TCGA-AN-A0FT	female	TCGA-AN-A0FT	Breast	T2	M0	N1		Yes	TCGA-AN-A0FT-01A	tumour tissue
TCGA-A8-A08J	female	TCGA-A8-A08J	Breast	T4	M1	N3		Yes	TCGA-A8-A08J-10A	blood
TCGA-AO-A03V	female	TCGA-AO-A03V	Breast	T1	M0	N0		Yes	TCGA-AO-A03V-10A	blood
TCGA-BH-A0BV	female	TCGA-BH-A0BV	Breast	T2	M0	N1		Yes	TCGA-BH-A0BV-10A	blood
TCGA-BH-A0C7		TCGA-BH-A0C7	Breast						TCGA-BH-A0C7-10A	blood
TCGA-BH-A0E7	female	TCGA-BH-A0E7	Breast	T2	M0	N1		Yes	TCGA-BH-A0E7-10A	blood
TCGA-BH-A0W4		TCGA-BH-A0W4	Breast						TCGA-BH-A0W4-01A	tumour tissue
TCGA-AN-A0XL		TCGA-AN-A0XL	Breast						TCGA-AN-A0XL-01A	tumour tissue
TCGA-AR-A0TX		TCGA-AR-A0TX	Breast						TCGA-AR-A0TX-01A	tumour tissue
TCGA-AO-A0J8	female	TCGA-AO-A0J8	Breast	T2	M0	N0		Yes	TCGA-AO-A0J8-01A	tumour tissue
TCGA-BH-A0EB	female	TCGA-BH-A0EB	Breast	T1	M0	N0		Yes	TCGA-BH-A0EB-01A	tumour tissue
TCGA-E2-A15O		TCGA-E2-A15O	Breast						TCGA-E2-A15O-10A	blood
TCGA-A2-A0YM	female	TCGA-A2-A0YM	Breast	T2	M0	N0		Yes	TCGA-A2-A0YM-01A	tumour tissue
TCGA-A8-A09V	female	TCGA-A8-A09V	Breast	T2	M0			Yes	TCGA-A8-A09V-01A	tumour tissue
TCGA-A8-A07E	female	TCGA-A8-A07E	Breast	T4		N3		Yes	TCGA-A8-A07E-10A	blood
TCGA-A2-A04Q	female	TCGA-A2-A04Q	Breast	T1	M0	N0		Yes	TCGA-A2-A04Q-01A	tumour tissue
TCGA-A2-A04V	female	TCGA-A2-A04V	Breast	T2	M0	N0		Yes	TCGA-A2-A04V-10A	blood
TCGA-A2-A0SY	female	TCGA-A2-A0SY	Breast	T3	M0	N1		Yes	TCGA-A2-A0SY-10A	blood
TCGA-BH-A0DZ	female	TCGA-BH-A0DZ	Breast	T2	M0	N1		Yes	TCGA-BH-A0DZ-01A	tumour tissue
TCGA-AN-A04D		TCGA-AN-A04D	Breast						TCGA-AN-A04D-01A	tumour tissue
TCGA-BH-A0B2		TCGA-BH-A0B2	Breast						TCGA-BH-A0B2-10A	blood
TCGA-A2-A0ET	female	TCGA-A2-A0ET	Breast	T2	M0	N2		Yes	TCGA-A2-A0ET-10A	blood
TCGA-AO-A0JD	female	TCGA-AO-A0JD	Breast	T3	M0	N1		Yes	TCGA-AO-A0JD-10A	blood
TCGA-E2-A159		TCGA-E2-A159	Breast						TCGA-E2-A159-01A	tumour tissue
TCGA-E2-A14X		TCGA-E2-A14X	Breast						TCGA-E2-A14X-01A	tumour tissue
TCGA-AN-A0FZ	female	TCGA-AN-A0FZ	Breast	T2	M0	N2		Yes	TCGA-AN-A0FZ-01A	tumour tissue
TCGA-A2-A0CU	female	TCGA-A2-A0CU	Breast	T2	M0	N0		Yes	TCGA-A2-A0CU-10A	blood
TCGA-AR-A0TY		TCGA-AR-A0TY	Breast						TCGA-AR-A0TY-01A	tumour tissue
TCGA-A8-A0A6	female	TCGA-A8-A0A6	Breast	T2	M0	N3		Yes	TCGA-A8-A0A6-10A	blood
TCGA-A8-A08B	female	TCGA-A8-A08B	Breast	T2	M0			Yes	TCGA-A8-A08B-10A	blood
TCGA-BH-A0BW		TCGA-BH-A0BW	Breast						TCGA-BH-A0BW-10A	blood
TCGA-AN-A03Y		TCGA-AN-A03Y	Breast						TCGA-AN-A03Y-01A	tumour tissue
TCGA-A7-A0CJ	female	TCGA-A7-A0CJ	Breast	T2	M0	N0		Yes	TCGA-A7-A0CJ-10A	blood
TCGA-AN-A04A		TCGA-AN-A04A	Breast						TCGA-AN-A04A-10A	blood
TCGA-D8-A142		TCGA-D8-A142	Breast						TCGA-D8-A142-01A	tumour tissue
TCGA-A8-A09Q	female	TCGA-A8-A09Q	Breast	T4	M0	N2		Yes	TCGA-A8-A09Q-01A	tumour tissue
TCGA-A2-A0CS	female	TCGA-A2-A0CS	Breast	T4	M1	N3		Yes	TCGA-A2-A0CS-10A	blood
TCGA-A2-A0D4	female	TCGA-A2-A0D4	Breast	T2	M0	N1		Yes	TCGA-A2-A0D4-10A	blood
TCGA-A8-A08S	female	TCGA-A8-A08S	Breast	T1	M0			Yes	TCGA-A8-A08S-01A	tumour tissue
TCGA-A8-A094	female	TCGA-A8-A094	Breast	T2	M0			Yes	TCGA-A8-A094-01A	tumour tissue
TCGA-AO-A0JC	female	TCGA-AO-A0JC	Breast	T2	M0	N0		Yes	TCGA-AO-A0JC-01A	tumour tissue
TCGA-BH-A0B2		TCGA-BH-A0B2	Breast						TCGA-BH-A0B2-11A	site-matched control
TCGA-AR-A0TQ		TCGA-AR-A0TQ	Breast						TCGA-AR-A0TQ-10A	blood
TCGA-AR-A0U2		TCGA-AR-A0U2	Breast						TCGA-AR-A0U2-10A	blood
TCGA-A8-A08I	female	TCGA-A8-A08I	Breast	T2	M0			Yes	TCGA-A8-A08I-01A	tumour tissue
TCGA-D8-A141		TCGA-D8-A141	Breast						TCGA-D8-A141-10A	blood
TCGA-AO-A125	female	TCGA-AO-A125	Breast	T2	M0	N0		Yes	TCGA-AO-A125-10A	blood
TCGA-A2-A04N		TCGA-A2-A04N	Breast						TCGA-A2-A04N-10A	blood
TCGA-C8-A12L		TCGA-C8-A12L	Breast						TCGA-C8-A12L-10A	blood
TCGA-AO-A0JF	female	TCGA-AO-A0JF	Breast	T1	M0	N1		Yes	TCGA-AO-A0JF-10A	blood
TCGA-B6-A0RP	female	TCGA-B6-A0RP	Breast	T2	M0	N1		Yes	TCGA-B6-A0RP-01A	tumour tissue
TCGA-B6-A0RG	female	TCGA-B6-A0RG	Breast	T3	M0	N0		Yes	TCGA-B6-A0RG-01A	tumour tissue
TCGA-AN-A0XL		TCGA-AN-A0XL	Breast						TCGA-AN-A0XL-10A	blood
TCGA-AO-A03T	female	TCGA-AO-A03T	Breast	T2	M0	N1		Yes	TCGA-AO-A03T-10A	blood
TCGA-AN-A0XS		TCGA-AN-A0XS	Breast						TCGA-AN-A0XS-01A	tumour tissue
TCGA-B6-A0RM	female	TCGA-B6-A0RM	Breast	TX		NX		Yes	TCGA-B6-A0RM-01A	tumour tissue
TCGA-A2-A0CY	female	TCGA-A2-A0CY	Breast	T2	M0	N1		Yes	TCGA-A2-A0CY-10A	blood
TCGA-AO-A12E	female	TCGA-AO-A12E	Breast	T3	M0	N0		Yes	TCGA-AO-A12E-10A	blood
TCGA-E2-A10F		TCGA-E2-A10F	Breast						TCGA-E2-A10F-10A	blood
TCGA-A1-A0SK	female	TCGA-A1-A0SK	Breast	T2	M0	N0		Yes	TCGA-A1-A0SK-01A	tumour tissue
TCGA-A8-A07C	female	TCGA-A8-A07C	Breast	T2	M0			Yes	TCGA-A8-A07C-01A	tumour tissue
TCGA-B6-A0I5	female	TCGA-B6-A0I5	Breast	T2	M0	N1		Yes	TCGA-B6-A0I5-10A	blood
TCGA-A2-A0YE	female	TCGA-A2-A0YE	Breast	T2	M0	N1		Yes	TCGA-A2-A0YE-01A	tumour tissue
TCGA-D8-A145		TCGA-D8-A145	Breast						TCGA-D8-A145-01A	tumour tissue
TCGA-A7-A0DA	female	TCGA-A7-A0DA	Breast	T2		N0		Yes	TCGA-A7-A0DA-10A	blood
TCGA-B6-A0WZ	female	TCGA-B6-A0WZ	Breast	T2	M0	N1		Yes	TCGA-B6-A0WZ-01A	tumour tissue
TCGA-C8-A130		TCGA-C8-A130	Breast						TCGA-C8-A130-10A	blood
TCGA-C8-A12O		TCGA-C8-A12O	Breast						TCGA-C8-A12O-10A	blood
TCGA-BH-A0B3	female	TCGA-BH-A0B3	Breast	T2	M0	N1		Yes	TCGA-BH-A0B3-10A	blood
TCGA-A2-A0YF	female	TCGA-A2-A0YF	Breast	T1	M0	N0		Yes	TCGA-A2-A0YF-10A	blood
TCGA-D8-A143		TCGA-D8-A143	Breast						TCGA-D8-A143-10A	blood
TCGA-BH-A0E6	female	TCGA-BH-A0E6	Breast	T1	M0	N0		Yes	TCGA-BH-A0E6-10A	blood
TCGA-B6-A0IK	female	TCGA-B6-A0IK	Breast	T4	M0	N1		Yes	TCGA-B6-A0IK-01A	tumour tissue
TCGA-A7-A0D9	female	TCGA-A7-A0D9	Breast	T2	M0	N0		Yes	TCGA-A7-A0D9-01A	tumour tissue
TCGA-BH-A0HO	female	TCGA-BH-A0HO	Breast	T1	M0	N1		Yes	TCGA-BH-A0HO-10A	blood
TCGA-A2-A0CT	female	TCGA-A2-A0CT	Breast	T2	M0	N0		Yes	TCGA-A2-A0CT-01A	tumour tissue
TCGA-AQ-A04H		TCGA-AQ-A04H	Breast						TCGA-AQ-A04H-10A	blood
TCGA-AN-A0FV	female	TCGA-AN-A0FV	Breast	T2	M0			Yes	TCGA-AN-A0FV-10A	blood
TCGA-A8-A08T	female	TCGA-A8-A08T	Breast	T2	M1	N1		Yes	TCGA-A8-A08T-10A	blood
TCGA-A8-A095	female	TCGA-A8-A095	Breast	T1	M0			Yes	TCGA-A8-A095-10A	blood
TCGA-A8-A097	female	TCGA-A8-A097	Breast	T2	M0			Yes	TCGA-A8-A097-01A	tumour tissue
TCGA-AN-A0AK	female	TCGA-AN-A0AK	Breast	T2	M0			Yes	TCGA-AN-A0AK-01A	tumour tissue
TCGA-A8-A081	female	TCGA-A8-A081	Breast	T2	M0			Yes	TCGA-A8-A081-01A	tumour tissue
TCGA-A8-A07P	female	TCGA-A8-A07P	Breast	T2	M0	N1		Yes	TCGA-A8-A07P-01A	tumour tissue
TCGA-BH-A0BW		TCGA-BH-A0BW	Breast						TCGA-BH-A0BW-11A	site-matched control
TCGA-BH-A0B4	male	TCGA-BH-A0B4	Breast	T2	M0	N2		Yes	TCGA-BH-A0B4-01A	tumour tissue
TCGA-BH-A0DP	female	TCGA-BH-A0DP	Breast	T3	M0	N0		Yes	TCGA-BH-A0DP-10A	blood
TCGA-BH-A0E1	female	TCGA-BH-A0E1	Breast	T2	M0	N1		Yes	TCGA-BH-A0E1-10A	blood
TCGA-AN-A0FK		TCGA-AN-A0FK	Breast						TCGA-AN-A0FK-01A	tumour tissue
TCGA-BH-A0B3	female	TCGA-BH-A0B3	Breast	T2	M0	N1		Yes	TCGA-BH-A0B3-11B	site-matched control
TCGA-E2-A14T		TCGA-E2-A14T	Breast						TCGA-E2-A14T-10A	blood
TCGA-A2-A0EU	female	TCGA-A2-A0EU	Breast	T1	M0	N0		Yes	TCGA-A2-A0EU-01A	tumour tissue
TCGA-C8-A12N		TCGA-C8-A12N	Breast						TCGA-C8-A12N-10A	blood
TCGA-B6-A0IJ	female	TCGA-B6-A0IJ	Breast	T3	M0	N0		Yes	TCGA-B6-A0IJ-10A	blood
TCGA-A8-A09B	female	TCGA-A8-A09B	Breast	T4	M0	N1		Yes	TCGA-A8-A09B-01A	tumour tissue
TCGA-A7-A0CJ	female	TCGA-A7-A0CJ	Breast	T2	M0	N0		Yes	TCGA-A7-A0CJ-01A	tumour tissue
TCGA-E2-A10E		TCGA-E2-A10E	Breast						TCGA-E2-A10E-10A	blood
TCGA-B6-A0I5	female	TCGA-B6-A0I5	Breast	T2	M0	N1		Yes	TCGA-B6-A0I5-01A	tumour tissue
TCGA-A8-A09Q	female	TCGA-A8-A09Q	Breast	T4	M0	N2		Yes	TCGA-A8-A09Q-10A	blood
TCGA-A8-A07U	female	TCGA-A8-A07U	Breast	T2	M0	N2		Yes	TCGA-A8-A07U-01A	tumour tissue
TCGA-A8-A086	female	TCGA-A8-A086	Breast	T1	M0	N1		Yes	TCGA-A8-A086-01A	tumour tissue
TCGA-A8-A085	male	TCGA-A8-A085	Breast	T2	M0	N1		Yes	TCGA-A8-A085-10A	blood
TCGA-AN-A0FZ	female	TCGA-AN-A0FZ	Breast	T2	M0	N2		Yes	TCGA-AN-A0FZ-10A	blood
TCGA-C8-A138		TCGA-C8-A138	Breast						TCGA-C8-A138-10A	blood
TCGA-C8-A12W		TCGA-C8-A12W	Breast						TCGA-C8-A12W-10A	blood
TCGA-C8-A12Z		TCGA-C8-A12Z	Breast						TCGA-C8-A12Z-10A	blood
TCGA-A8-A0A7	female	TCGA-A8-A0A7	Breast	T2	M0	N1		Yes	TCGA-A8-A0A7-01A	tumour tissue
TCGA-E2-A107		TCGA-E2-A107	Breast						TCGA-E2-A107-10A	blood
TCGA-A2-A0YD		TCGA-A2-A0YD	Breast						TCGA-A2-A0YD-01A	tumour tissue
TCGA-AR-A0U0		TCGA-AR-A0U0	Breast						TCGA-AR-A0U0-01A	tumour tissue
TCGA-BH-A0H5		TCGA-BH-A0H5	Breast						TCGA-BH-A0H5-01A	tumour tissue
TCGA-A8-A07Z	female	TCGA-A8-A07Z	Breast	T2	M0			Yes	TCGA-A8-A07Z-01A	tumour tissue
TCGA-A8-A08Z	female	TCGA-A8-A08Z	Breast	T4	M0	N3		Yes	TCGA-A8-A08Z-10A	blood
TCGA-B6-A0RP	female	TCGA-B6-A0RP	Breast	T2	M0	N1		Yes	TCGA-B6-A0RP-10A	blood
TCGA-A2-A0ES		TCGA-A2-A0ES	Breast						TCGA-A2-A0ES-01A	tumour tissue
TCGA-B6-A0WY	female	TCGA-B6-A0WY	Breast	T3	M0	N1		Yes	TCGA-B6-A0WY-01A	tumour tissue
TCGA-D8-A141		TCGA-D8-A141	Breast						TCGA-D8-A141-01A	tumour tissue
TCGA-A2-A04Y	female	TCGA-A2-A04Y	Breast	T2	M0	N1		Yes	TCGA-A2-A04Y-01A	tumour tissue
TCGA-BH-A0RX	female	TCGA-BH-A0RX	Breast	T2	M0	N0		Yes	TCGA-BH-A0RX-10A	blood
TCGA-E2-A10B		TCGA-E2-A10B	Breast						TCGA-E2-A10B-10A	blood
TCGA-E2-A154		TCGA-E2-A154	Breast						TCGA-E2-A154-01A	tumour tissue
TCGA-A8-A06O	female	TCGA-A8-A06O	Breast	T1	M0			Yes	TCGA-A8-A06O-10A	blood
TCGA-AO-A0J6	female	TCGA-AO-A0J6	Breast	T2	M0	N0		Yes	TCGA-AO-A0J6-01A	tumour tissue
TCGA-A8-A09K	female	TCGA-A8-A09K	Breast	T1	M0			Yes	TCGA-A8-A09K-01A	tumour tissue
TCGA-AO-A0J2	female	TCGA-AO-A0J2	Breast	T1	M0	N0		Yes	TCGA-AO-A0J2-10A	blood
TCGA-A2-A0CV		TCGA-A2-A0CV	Breast						TCGA-A2-A0CV-10A	blood
TCGA-A2-A0EY	female	TCGA-A2-A0EY	Breast	T2	M0	N1		Yes	TCGA-A2-A0EY-10A	blood
TCGA-A2-A0CZ	female	TCGA-A2-A0CZ	Breast	T2	M0	N0		Yes	TCGA-A2-A0CZ-01A	tumour tissue
TCGA-AN-A0FF	female	TCGA-AN-A0FF	Breast	T1	M0			Yes	TCGA-AN-A0FF-01A	tumour tissue
TCGA-A1-A0SH	female	TCGA-A1-A0SH	Breast	T2	M0	N0		Yes	TCGA-A1-A0SH-01A	tumour tissue
TCGA-BH-A0HQ	female	TCGA-BH-A0HQ	Breast	T2	M0	N0		Yes	TCGA-BH-A0HQ-10A	blood
TCGA-A8-A09M	female	TCGA-A8-A09M	Breast	T2	M0	N3		Yes	TCGA-A8-A09M-10A	blood
TCGA-A8-A08R	female	TCGA-A8-A08R	Breast	T2	M0	N1		Yes	TCGA-A8-A08R-01A	tumour tissue
TCGA-A8-A093	female	TCGA-A8-A093	Breast	T2	M0			Yes	TCGA-A8-A093-01A	tumour tissue
TCGA-B6-A0RU	female	TCGA-B6-A0RU	Breast	T1	M0	N0		Yes	TCGA-B6-A0RU-10A	blood
TCGA-E2-A15T		TCGA-E2-A15T	Breast						TCGA-E2-A15T-01A	tumour tissue
TCGA-AO-A0JL	female	TCGA-AO-A0JL	Breast	T2	M0	N2		Yes	TCGA-AO-A0JL-01A	tumour tissue
TCGA-B6-A0IP	female	TCGA-B6-A0IP	Breast	T1	M0	N0		Yes	TCGA-B6-A0IP-10A	blood
TCGA-A7-A0CH	female	TCGA-A7-A0CH	Breast	T2	M0	N0		Yes	TCGA-A7-A0CH-11A	site-matched control
TCGA-AO-A0J7	female	TCGA-AO-A0J7	Breast	T2	M0	N1		Yes	TCGA-AO-A0J7-01A	tumour tissue
TCGA-BH-A0HN	female	TCGA-BH-A0HN	Breast	T1	M0	N0		Yes	TCGA-BH-A0HN-10A	blood
TCGA-A8-A092	female	TCGA-A8-A092	Breast	T2	M0	N2		Yes	TCGA-A8-A092-10A	blood
TCGA-AO-A03O	female	TCGA-AO-A03O	Breast	T2	M0	N0		Yes	TCGA-AO-A03O-10A	blood
TCGA-AN-A0XT		TCGA-AN-A0XT	Breast						TCGA-AN-A0XT-10A	blood
TCGA-AO-A12H	female	TCGA-AO-A12H	Breast	T2	M0	N0		Yes	TCGA-AO-A12H-01A	tumour tissue
TCGA-B6-A0IG	female	TCGA-B6-A0IG	Breast	T2	M0	N1		Yes	TCGA-B6-A0IG-01A	tumour tissue
TCGA-A8-A09I	female	TCGA-A8-A09I	Breast	T2	M0			Yes	TCGA-A8-A09I-10A	blood
TCGA-BH-A0DH	female	TCGA-BH-A0DH	Breast	T2	M0	N1		Yes	TCGA-BH-A0DH-01A	tumour tissue
TCGA-A1-A0SE	female	TCGA-A1-A0SE	Breast	T1	M0	N0		Yes	TCGA-A1-A0SE-01A	tumour tissue
TCGA-BH-A0HW	female	TCGA-BH-A0HW	Breast	T1	M0	N0		Yes	TCGA-BH-A0HW-01A	tumour tissue
TCGA-B6-A0IQ	female	TCGA-B6-A0IQ	Breast	T3	M0	N1		Yes	TCGA-B6-A0IQ-01A	tumour tissue
TCGA-BH-A0BJ	female	TCGA-BH-A0BJ	Breast	T2	M0	N1		Yes	TCGA-BH-A0BJ-11A	site-matched control
TCGA-A8-A06Z	female	TCGA-A8-A06Z	Breast	T3	M0			Yes	TCGA-A8-A06Z-10A	blood
TCGA-AO-A128	female	TCGA-AO-A128	Breast	T2	M0	N0		Yes	TCGA-AO-A128-01A	tumour tissue
TCGA-BH-A0DE		TCGA-BH-A0DE	Breast						TCGA-BH-A0DE-01A	tumour tissue
TCGA-B6-A0IC	female	TCGA-B6-A0IC	Breast	T2		NX		Yes	TCGA-B6-A0IC-10A	blood
TCGA-B6-A0RQ		TCGA-B6-A0RQ	Breast						TCGA-B6-A0RQ-01A	tumour tissue
TCGA-AR-A0TT		TCGA-AR-A0TT	Breast						TCGA-AR-A0TT-01A	tumour tissue
TCGA-A2-A04P	female	TCGA-A2-A04P	Breast	T2	M0	N3		Yes	TCGA-A2-A04P-10A	blood
TCGA-BH-A0W5		TCGA-BH-A0W5	Breast						TCGA-BH-A0W5-01A	tumour tissue
TCGA-B6-A0IO	female	TCGA-B6-A0IO	Breast	T2	M0	N0		Yes	TCGA-B6-A0IO-10A	blood
TCGA-A2-A0T1	female	TCGA-A2-A0T1	Breast	T3	M0	N3		Yes	TCGA-A2-A0T1-01A	tumour tissue
TCGA-B6-A0I8	female	TCGA-B6-A0I8	Breast	T1	M0	NX		Yes	TCGA-B6-A0I8-01A	tumour tissue
TCGA-BH-A0C0	female	TCGA-BH-A0C0	Breast	T1	M0	N1		Yes	TCGA-BH-A0C0-11A	site-matched control
TCGA-A8-A06N	female	TCGA-A8-A06N	Breast	T4	M0			Yes	TCGA-A8-A06N-10A	blood
TCGA-A2-A0YJ		TCGA-A2-A0YJ	Breast						TCGA-A2-A0YJ-01A	tumour tissue
TCGA-AN-A0AJ	female	TCGA-AN-A0AJ	Breast	T3	M0			Yes	TCGA-AN-A0AJ-10A	blood
TCGA-D8-A140		TCGA-D8-A140	Breast						TCGA-D8-A140-10A	blood
TCGA-B6-A0WW	female	TCGA-B6-A0WW	Breast	T2		N1		Yes	TCGA-B6-A0WW-01A	tumour tissue
TCGA-AO-A0JJ	female	TCGA-AO-A0JJ	Breast	T2	M0	N1		Yes	TCGA-AO-A0JJ-10A	blood
TCGA-E2-A15D		TCGA-E2-A15D	Breast						TCGA-E2-A15D-01A	tumour tissue
TCGA-A8-A09N	female	TCGA-A8-A09N	Breast	T2	M0	N3		Yes	TCGA-A8-A09N-01A	tumour tissue
TCGA-A8-A08X	female	TCGA-A8-A08X	Breast	T4	M0	N3		Yes	TCGA-A8-A08X-10A	blood
TCGA-A8-A099	female	TCGA-A8-A099	Breast	T4		N3		Yes	TCGA-A8-A099-10A	blood
TCGA-E2-A10A		TCGA-E2-A10A	Breast						TCGA-E2-A10A-01A	tumour tissue
TCGA-A8-A091	female	TCGA-A8-A091	Breast	T2	M0			Yes	TCGA-A8-A091-01A	tumour tissue
TCGA-A8-A08P	female	TCGA-A8-A08P	Breast	T2	M0	N2		Yes	TCGA-A8-A08P-01A	tumour tissue
TCGA-A1-A0SO	female	TCGA-A1-A0SO	Breast	T2	M0	N1		Yes	TCGA-A1-A0SO-01A	tumour tissue
TCGA-A8-A083	female	TCGA-A8-A083	Breast	T3	M0			Yes	TCGA-A8-A083-10A	blood
TCGA-E2-A14O		TCGA-E2-A14O	Breast						TCGA-E2-A14O-01A	tumour tissue
TCGA-A8-A07R	female	TCGA-A8-A07R	Breast	T2	M0	N3		Yes	TCGA-A8-A07R-10B	blood
TCGA-AR-A0TU		TCGA-AR-A0TU	Breast						TCGA-AR-A0TU-01A	tumour tissue
TCGA-BH-A0C0	female	TCGA-BH-A0C0	Breast	T1	M0	N1		Yes	TCGA-BH-A0C0-10A	blood
TCGA-E2-A10C		TCGA-E2-A10C	Breast						TCGA-E2-A10C-01A	tumour tissue
TCGA-A2-A0SW	female	TCGA-A2-A0SW	Breast	T2	M1	N2		Yes	TCGA-A2-A0SW-01A	tumour tissue
TCGA-BH-A0GY	female	TCGA-BH-A0GY	Breast	T2	M0	N1		Yes	TCGA-BH-A0GY-01A	tumour tissue
TCGA-AN-A0FN	female	TCGA-AN-A0FN	Breast	T1	M0			Yes	TCGA-AN-A0FN-01A	tumour tissue
TCGA-AO-A0J5	female	TCGA-AO-A0J5	Breast	T4	M1	N1		Yes	TCGA-AO-A0J5-01A	tumour tissue
TCGA-BH-A0W4		TCGA-BH-A0W4	Breast						TCGA-BH-A0W4-10A	blood
TCGA-BH-A0B0		TCGA-BH-A0B0	Breast						TCGA-BH-A0B0-01A	tumour tissue
TCGA-A2-A0CM	female	TCGA-A2-A0CM	Breast	T2	M0	N0		Yes	TCGA-A2-A0CM-10A	blood
TCGA-BH-A0BJ	female	TCGA-BH-A0BJ	Breast	T2	M0	N1		Yes	TCGA-BH-A0BJ-10A	blood
TCGA-BH-A0DQ	female	TCGA-BH-A0DQ	Breast	T2	M0	N1		Yes	TCGA-BH-A0DQ-11A	site-matched control
TCGA-BH-A0H7	female	TCGA-BH-A0H7	Breast	T1	M0	N2		Yes	TCGA-BH-A0H7-01A	tumour tissue
TCGA-B6-A0WW	female	TCGA-B6-A0WW	Breast	T2		N1		Yes	TCGA-B6-A0WW-10A	blood
TCGA-BH-A0BA	female	TCGA-BH-A0BA	Breast	T3	M0	N3		Yes	TCGA-BH-A0BA-01A	tumour tissue
TCGA-C8-A12X		TCGA-C8-A12X	Breast						TCGA-C8-A12X-01A	tumour tissue
TCGA-AN-A0AL		TCGA-AN-A0AL	Breast						TCGA-AN-A0AL-01A	tumour tissue
TCGA-D8-A142		TCGA-D8-A142	Breast						TCGA-D8-A142-10A	blood
TCGA-BH-A0DQ	female	TCGA-BH-A0DQ	Breast	T2	M0	N1		Yes	TCGA-BH-A0DQ-10A	blood
TCGA-BH-A0E2	female	TCGA-BH-A0E2	Breast	T2	M0	N2		Yes	TCGA-BH-A0E2-10A	blood
TCGA-C8-A12K		TCGA-C8-A12K	Breast						TCGA-C8-A12K-10A	blood
TCGA-A8-A06R	female	TCGA-A8-A06R	Breast	T2	M0	N1		Yes	TCGA-A8-A06R-01A	tumour tissue
TCGA-A2-A04T	female	TCGA-A2-A04T	Breast	T2	M0	N0		Yes	TCGA-A2-A04T-10A	blood
TCGA-BH-A0BL		TCGA-BH-A0BL	Breast						TCGA-BH-A0BL-11A	site-matched control
TCGA-AN-A0G0	female	TCGA-AN-A0G0	Breast	T2	M0			Yes	TCGA-AN-A0G0-01A	tumour tissue
TCGA-AN-A0FS	female	TCGA-AN-A0FS	Breast	T1	M0			Yes	TCGA-AN-A0FS-01A	tumour tissue
TCGA-E2-A15P		TCGA-E2-A15P	Breast						TCGA-E2-A15P-01A	tumour tissue
TCGA-AQ-A04H		TCGA-AQ-A04H	Breast						TCGA-AQ-A04H-01B	tumour tissue
TCGA-A2-A04X	female	TCGA-A2-A04X	Breast	T2	M0	N0		Yes	TCGA-A2-A04X-01A	tumour tissue
TCGA-AO-A0JE	female	TCGA-AO-A0JE	Breast	T2	M0	N2		Yes	TCGA-AO-A0JE-10A	blood
TCGA-BH-A0E0	female	TCGA-BH-A0E0	Breast	T3	M0	N3		Yes	TCGA-BH-A0E0-11A	site-matched control
TCGA-A2-A0YI	female	TCGA-A2-A0YI	Breast	T1	M0	N0		Yes	TCGA-A2-A0YI-01A	tumour tissue
TCGA-A8-A082	female	TCGA-A8-A082	Breast	T2	M0	N1		Yes	TCGA-A8-A082-01A	tumour tissue
TCGA-A8-A06P	female	TCGA-A8-A06P	Breast	T1	M0	N2		Yes	TCGA-A8-A06P-01A	tumour tissue
TCGA-E2-A15F		TCGA-E2-A15F	Breast						TCGA-E2-A15F-01A	tumour tissue
TCGA-BH-A0BP		TCGA-BH-A0BP	Breast						TCGA-BH-A0BP-10A	blood
TCGA-E2-A14Z		TCGA-E2-A14Z	Breast						TCGA-E2-A14Z-01A	tumour tissue
TCGA-A8-A07L	female	TCGA-A8-A07L	Breast	T3	M0	N1		Yes	TCGA-A8-A07L-10A	blood
TCGA-B6-A0RE	female	TCGA-B6-A0RE	Breast	TX	M0	N0		Yes	TCGA-B6-A0RE-10A	blood
TCGA-AV-A03E		TCGA-AV-A03E	Breast						TCGA-AV-A03E-20A	cell line - matched control
TCGA-A2-A0T0	female	TCGA-A2-A0T0	Breast	T2	M0	N1		Yes	TCGA-A2-A0T0-01A	tumour tissue
TCGA-AO-A0JB	female	TCGA-AO-A0JB	Breast	T3	M0	N1		Yes	TCGA-AO-A0JB-01A	tumour tissue
TCGA-BH-A0HB	female	TCGA-BH-A0HB	Breast	T1	M0	N0		Yes	TCGA-BH-A0HB-10A	blood
TCGA-AN-A0FY	female	TCGA-AN-A0FY	Breast	T1	M0			Yes	TCGA-AN-A0FY-01A	tumour tissue
TCGA-A2-A0SU	female	TCGA-A2-A0SU	Breast	T2	M0	N0		Yes	TCGA-A2-A0SU-01A	tumour tissue
TCGA-A2-A0T6	female	TCGA-A2-A0T6	Breast	T3	M0	N0		Yes	TCGA-A2-A0T6-01A	tumour tissue
TCGA-A8-A08G	female	TCGA-A8-A08G	Breast	T2	M0			Yes	TCGA-A8-A08G-10A	blood
TCGA-A8-A09T	female	TCGA-A8-A09T	Breast	T1				Yes	TCGA-A8-A09T-01A	tumour tissue
TCGA-A8-A08H	female	TCGA-A8-A08H	Breast	T2	M0			Yes	TCGA-A8-A08H-10A	blood
TCGA-A8-A079	female	TCGA-A8-A079	Breast	T4	M0	N3		Yes	TCGA-A8-A079-01A	tumour tissue
TCGA-A8-A06X	female	TCGA-A8-A06X	Breast	T3	M0			Yes	TCGA-A8-A06X-01A	tumour tissue
TCGA-BH-A0B1	female	TCGA-BH-A0B1	Breast	T2	M0	N1		Yes	TCGA-BH-A0B1-10A	blood
TCGA-B6-A0I2	female	TCGA-B6-A0I2	Breast	T1	M0	N0		Yes	TCGA-B6-A0I2-10A	blood
TCGA-B6-A0X1	female	TCGA-B6-A0X1	Breast	T2	M1	N2		Yes	TCGA-B6-A0X1-10A	blood
TCGA-AN-A0FL	female	TCGA-AN-A0FL	Breast	T2	M0			Yes	TCGA-AN-A0FL-01A	tumour tissue
TCGA-AO-A126	female	TCGA-AO-A126	Breast	T2	M0	N0		Yes	TCGA-AO-A126-10A	blood
TCGA-AO-A0J3	female	TCGA-AO-A0J3	Breast	T2	M0	N1		Yes	TCGA-AO-A0J3-01A	tumour tissue
TCGA-A1-A0SJ		TCGA-A1-A0SJ	Breast						TCGA-A1-A0SJ-10A	blood
TCGA-A8-A09G	female	TCGA-A8-A09G	Breast	T3	M0	N3		Yes	TCGA-A8-A09G-10A	blood
TCGA-AR-A0TW		TCGA-AR-A0TW	Breast						TCGA-AR-A0TW-01A	tumour tissue
TCGA-A8-A09W	female	TCGA-A8-A09W	Breast	T2	M0	N3		Yes	TCGA-A8-A09W-01A	tumour tissue
TCGA-A8-A0A1	female	TCGA-A8-A0A1	Breast	T2	M0			Yes	TCGA-A8-A0A1-10A	blood
TCGA-A8-A07J	female	TCGA-A8-A07J	Breast	T2	M0	N1		Yes	TCGA-A8-A07J-01A	tumour tissue
TCGA-A7-A0CG	female	TCGA-A7-A0CG	Breast	T2	M0	N0		Yes	TCGA-A7-A0CG-01A	tumour tissue
TCGA-A1-A0SM	male	TCGA-A1-A0SM	Breast	T2	M0	N0		Yes	TCGA-A1-A0SM-10A	blood
TCGA-B6-A0WT	female	TCGA-B6-A0WT	Breast	T2	M0	N1		Yes	TCGA-B6-A0WT-10A	blood
TCGA-B6-A0X5	female	TCGA-B6-A0X5	Breast	T2	M0	N1		Yes	TCGA-B6-A0X5-10A	blood
TCGA-B6-A0X0		TCGA-B6-A0X0	Breast						TCGA-B6-A0X0-01A	tumour tissue
TCGA-A2-A0YK	female	TCGA-A2-A0YK	Breast	T2	M0	N0		Yes	TCGA-A2-A0YK-01A	tumour tissue
TCGA-BH-A0AY	female	TCGA-BH-A0AY	Breast	T2	M0	N0		Yes	TCGA-BH-A0AY-01A	tumour tissue
TCGA-C8-A12L		TCGA-C8-A12L	Breast						TCGA-C8-A12L-01A	tumour tissue
TCGA-A2-A0EM	female	TCGA-A2-A0EM	Breast	T1	M0	N0		Yes	TCGA-A2-A0EM-01A	tumour tissue
TCGA-C8-A132		TCGA-C8-A132	Breast						TCGA-C8-A132-10A	blood
TCGA-C8-A12Q		TCGA-C8-A12Q	Breast						TCGA-C8-A12Q-10A	blood
TCGA-A2-A0ST	female	TCGA-A2-A0ST	Breast	T1	M0	N1		Yes	TCGA-A2-A0ST-10A	blood
TCGA-A2-A0T5	female	TCGA-A2-A0T5	Breast	T2	M0	N0		Yes	TCGA-A2-A0T5-10A	blood
TCGA-BH-A0BL		TCGA-BH-A0BL	Breast						TCGA-BH-A0BL-10A	blood
TCGA-AO-A03U	female	TCGA-AO-A03U	Breast	T1	M0	N0		Yes	TCGA-AO-A03U-10A	blood
TCGA-A2-A0ER	female	TCGA-A2-A0ER	Breast	T1	M0	N1		Yes	TCGA-A2-A0ER-01A	tumour tissue
TCGA-C8-A134		TCGA-C8-A134	Breast						TCGA-C8-A134-01A	tumour tissue
TCGA-A8-A075	female	TCGA-A8-A075	Breast	T2	M0	N1		Yes	TCGA-A8-A075-01A	tumour tissue
TCGA-A8-A06T	female	TCGA-A8-A06T	Breast	T3	M0	N1		Yes	TCGA-A8-A06T-01A	tumour tissue
TCGA-AN-A0FX	female	TCGA-AN-A0FX	Breast	T2	M0			Yes	TCGA-AN-A0FX-01A	tumour tissue
TCGA-BH-A0B8	female	TCGA-BH-A0B8	Breast	T1	M0	N0		Yes	TCGA-BH-A0B8-11A	site-matched control
TCGA-AO-A0JA	female	TCGA-AO-A0JA	Breast	T2	M0	N3	Yes	Yes	TCGA-AO-A0JA-10A	blood
TCGA-BH-A0EA		TCGA-BH-A0EA	Breast						TCGA-BH-A0EA-01A	tumour tissue
TCGA-A8-A07W	female	TCGA-A8-A07W	Breast	T2	M1	NX		Yes	TCGA-A8-A07W-01A	tumour tissue
TCGA-A7-A0CH	female	TCGA-A7-A0CH	Breast	T2	M0	N0		Yes	TCGA-A7-A0CH-10A	blood
TCGA-D8-A146		TCGA-D8-A146	Breast						TCGA-D8-A146-10A	blood
TCGA-A8-A09D	female	TCGA-A8-A09D	Breast	T2	M0	N1		Yes	TCGA-A8-A09D-01A	tumour tissue
TCGA-AO-A124	female	TCGA-AO-A124	Breast	T2	M0	N0		Yes	TCGA-AO-A124-01A	tumour tissue
TCGA-AO-A12G	female	TCGA-AO-A12G	Breast	T2	M0	N0		Yes	TCGA-AO-A12G-10A	blood
TCGA-BH-A0AW	female	TCGA-BH-A0AW	Breast	T1	M0	N1		Yes	TCGA-BH-A0AW-10A	blood
TCGA-BH-A0B8	female	TCGA-BH-A0B8	Breast	T1	M0	N0		Yes	TCGA-BH-A0B8-10A	blood
TCGA-A8-A09E	female	TCGA-A8-A09E	Breast	T4	M0	N1		Yes	TCGA-A8-A09E-10A	blood
TCGA-AN-A041		TCGA-AN-A041	Breast						TCGA-AN-A041-01A	tumour tissue
TCGA-A2-A0EV	female	TCGA-A2-A0EV	Breast	T1	M0	N0		Yes	TCGA-A2-A0EV-10A	blood
TCGA-A8-A08C	female	TCGA-A8-A08C	Breast	T2	M0			Yes	TCGA-A8-A08C-01A	tumour tissue
TCGA-A8-A0A9	female	TCGA-A8-A0A9	Breast	T2	M0			Yes	TCGA-A8-A0A9-10A	blood
TCGA-C8-A12M		TCGA-C8-A12M	Breast						TCGA-C8-A12M-01A	tumour tissue
TCGA-A7-A0CD	female	TCGA-A7-A0CD	Breast	T1	M0	N0		Yes	TCGA-A7-A0CD-10A	blood
TCGA-A8-A09Z	female	TCGA-A8-A09Z	Breast	T3	M0			Yes	TCGA-A8-A09Z-10A	blood
TCGA-BH-A0HP	female	TCGA-BH-A0HP	Breast	T3	M0	N2		Yes	TCGA-BH-A0HP-01A	tumour tissue
TCGA-A2-A0EX	female	TCGA-A2-A0EX	Breast	T3	M0	N0		Yes	TCGA-A2-A0EX-01A	tumour tissue
TCGA-AN-A0AT	female	TCGA-AN-A0AT	Breast	T2	M0			Yes	TCGA-AN-A0AT-01A	tumour tissue
TCGA-B6-A0RI	female	TCGA-B6-A0RI	Breast	T4	M0	N1		Yes	TCGA-B6-A0RI-10A	blood
TCGA-AO-A03R	female	TCGA-AO-A03R	Breast	T2	M0	N1		Yes	TCGA-AO-A03R-01A	tumour tissue
TCGA-AN-A03X		TCGA-AN-A03X	Breast						TCGA-AN-A03X-10A	blood
TCGA-AN-A049		TCGA-AN-A049	Breast						TCGA-AN-A049-10A	blood
TCGA-AN-A0FT	female	TCGA-AN-A0FT	Breast	T2	M0	N1		Yes	TCGA-AN-A0FT-10A	blood
TCGA-C8-A137		TCGA-C8-A137	Breast						TCGA-C8-A137-10A	blood
TCGA-C8-A12V		TCGA-C8-A12V	Breast						TCGA-C8-A12V-10A	blood
TCGA-AO-A12D	female	TCGA-AO-A12D	Breast	T1	M0	N1		Yes	TCGA-AO-A12D-01A	tumour tissue
TCGA-AN-A0FD	female	TCGA-AN-A0FD	Breast	T2	M0			Yes	TCGA-AN-A0FD-01A	tumour tissue
TCGA-C8-A12U		TCGA-C8-A12U	Breast						TCGA-C8-A12U-01A	tumour tissue
TCGA-A2-A0T3		TCGA-A2-A0T3	Breast						TCGA-A2-A0T3-10A	blood
TCGA-E2-A108		TCGA-E2-A108	Breast						TCGA-E2-A108-01A	tumour tissue
TCGA-A8-A06T	female	TCGA-A8-A06T	Breast	T3	M0	N1		Yes	TCGA-A8-A06T-10A	blood
TCGA-AO-A12A	female	TCGA-AO-A12A	Breast	T2	M0	N0		Yes	TCGA-AO-A12A-10A	blood
TCGA-A8-A075	female	TCGA-A8-A075	Breast	T2	M0	N1		Yes	TCGA-A8-A075-10B	blood
TCGA-A2-A04W	female	TCGA-A2-A04W	Breast	T2	M0	N1		Yes	TCGA-A2-A04W-01A	tumour tissue
TCGA-AO-A0JM	female	TCGA-AO-A0JM	Breast	T2	M0	N1		Yes	TCGA-AO-A0JM-10A	blood
TCGA-A8-A06Q	female	TCGA-A8-A06Q	Breast	T3	M0	N2		Yes	TCGA-A8-A06Q-10A	blood
TCGA-BH-A0H6	female	TCGA-BH-A0H6	Breast	T1	M0	NX		Yes	TCGA-BH-A0H6-10A	blood
TCGA-A8-A0AD	female	TCGA-A8-A0AD	Breast	T1	M0			Yes	TCGA-A8-A0AD-01A	tumour tissue
TCGA-AR-A0TR		TCGA-AR-A0TR	Breast						TCGA-AR-A0TR-01A	tumour tissue
TCGA-AR-A0U3		TCGA-AR-A0U3	Breast						TCGA-AR-A0U3-01A	tumour tissue
TCGA-AN-A0XU		TCGA-AN-A0XU	Breast						TCGA-AN-A0XU-01A	tumour tissue
TCGA-D8-A147		TCGA-D8-A147	Breast						TCGA-D8-A147-01A	tumour tissue
TCGA-AO-A03M	female	TCGA-AO-A03M	Breast	T1	M0	N0		Yes	TCGA-AO-A03M-10A	blood
TCGA-A8-A096	female	TCGA-A8-A096	Breast	T2	M0			Yes	TCGA-A8-A096-10A	blood
TCGA-A8-A07O	female	TCGA-A8-A07O	Breast	T2	M0			Yes	TCGA-A8-A07O-10A	blood
TCGA-BH-A0BD	female	TCGA-BH-A0BD	Breast	T1	M0	N1		Yes	TCGA-BH-A0BD-01A	tumour tissue
TCGA-E2-A15R		TCGA-E2-A15R	Breast						TCGA-E2-A15R-01A	tumour tissue
TCGA-AN-A0FW	female	TCGA-AN-A0FW	Breast	T2	M0	N2		Yes	TCGA-AN-A0FW-10A	blood
TCGA-D8-A13Y		TCGA-D8-A13Y	Breast						TCGA-D8-A13Y-01A	tumour tissue
