# Supplementary material for: Pivotal models and biomarkers related to the prognosis of breast cancer based on the immune cell interaction network
Source: Sci Rep. 2022 Aug 11;12:13673. doi: 10.1038/s41598-022-17857-x (PMC9372165; doi:10.1038/s41598-022-17857-x)
Supplement: Supplementary file 10 — Supplementary Table 8. [file 41598_2022_17857_MOESM10_ESM.xlsx]

## Sheet: Supplementary Table 8.txt
xena_sample	donor_id	cancer_history_first_degree_relative	cancer_type_prior_malignancy	disease_status_last_followup	donor_age_at_diagnosis	donor_age_at_enrollment	donor_age_at_last_followup	donor_diagnosis_icd10	donor_interval_of_last_followup	donor_relapse_interval	donor_relapse_type	donor_sex	donor_survival_time	donor_tumour_stage_at_diagnosis	donor_tumour_stage_at_diagnosis_supplemental	donor_tumour_staging_system_at_diagnosis	donor_vital_status	prior_malignancy
SP21688	DO10012	unknown			71		71	C18.0				female	172				deceased	unknown
SP22063	DO10188	unknown			77		77	C18.7				female	899				deceased	unknown
SP22071	DO10188	unknown			77		77	C18.7				female	899				deceased	unknown
SP22143	DO10228	unknown			65		65	C18.0				male	743				deceased	unknown
SP22431	DO10341	unknown			68		68	C18.6				male	61				deceased	unknown
SP22774	DO10494	unknown			68		71	C18.7				male	1348				deceased	unknown
SP22822	DO10518	unknown			50		50	C18.2				female	496				deceased	unknown
SP23158	DO10670	unknown			79		79	C18.2				male	442				deceased	unknown
SP23190	DO10686	unknown			88		90	C18.5				male	1518				deceased	unknown
SP23318	DO10750	unknown			75		80	C18.2				male	1849				deceased	unknown
SP23366	DO10774	unknown			64		64	C18.2				male	368				deceased	unknown
SP23374	DO10774	unknown			64		64	C18.2				male	368				deceased	unknown
SP23382	DO10782	unknown			80		87	C18.0				male	2821				deceased	unknown
SP23572	DO10873	unknown			62		62	C71.9				female	76				deceased	unknown
SP23639	DO10908	unknown			63		64	C71.9				male	489				deceased	unknown
SP23729	DO10955	unknown			76		76	C71.9				female	142				deceased	unknown
SP23775	DO10975	unknown			62		62	C71.9				male	317				deceased	unknown
SP23769	DO10975	unknown			62		62	C71.9				male	317				deceased	unknown
SP23877	DO11028	unknown			48		49	C71.9				female	666				deceased	unknown
SP23925	DO11046	unknown			60		60	C71.9				male	737				deceased	unknown
SP24111	DO11142	unknown			73		73	C71.9				female	64				deceased	unknown
SP24129	DO11148	unknown			60		61	C71.9				female	485				deceased	unknown
SP24135	DO11148	unknown			60		61	C71.9				female	485				deceased	unknown
SP24159	DO11160	unknown			43		44	C71.9				male	737				deceased	unknown
SP24183	DO11172	unknown			62		63	C71.9				male	485				deceased	unknown
SP24236	DO11202	unknown			52		53	C71.9				female	532				deceased	unknown
SP24248	DO11208	unknown			53		54	C71.9				female	648				deceased	unknown
SP24301	DO11238	unknown			68		68	C71.9				male	375				deceased	unknown
SP24421	DO11304	unknown			57		57	C71.9				male	178				deceased	unknown
SP24439	DO11316	unknown			71		71	C71.9				male	343				deceased	unknown
SP24505	DO11346	unknown			76		76	C71.9				female	124				deceased	unknown
SP24565	DO11382	unknown			65		66	C71.9				male	399				deceased	unknown
SP25140	DO11669	unknown			78		79	C71.9				male	448				deceased	unknown
SP25206	DO11705	unknown			63		63	C71.9				female	6				deceased	unknown
SP25392	DO11800	unknown			49		51	C71.9				female	883				deceased	unknown
SP25398	DO11806	unknown			53		53	C71.9				male	82				deceased	unknown
SP25482	DO11848	unknown			60		61	C71.9				female	454				deceased	unknown
SP25494	DO11854	unknown			58		60	C71.9				female	975				deceased	unknown
SP25560	DO11884	unknown			72		72	C71.9				male	454				deceased	unknown
SP25789	DO12010	unknown			36		37	C71.9				male	427				deceased	unknown
SP25833	DO12034	unknown			59		59	C71.9				male	239				deceased	unknown
SP25875	DO12052	unknown			54		54	C71.9				male	394				deceased	unknown
SP25905	DO12070	unknown			58		59	C71.9				female	543				deceased	unknown
SP25977	DO12112	unknown			69		71	C71.9				male	828				deceased	unknown
SP25989	DO12118	unknown			50		53	C71.9				female	1458				deceased	unknown
SP26001	DO12124	unknown			76		76	C71.9				male	146				deceased	unknown
SP26103	DO12172	unknown			46		46	C71.9				male	333				deceased	unknown
SP26187	DO12220	unknown			54		54	C71.9				male	98				deceased	unknown
SP26247	DO12250	unknown			80		80	C71.9				male	269				deceased	unknown
SP26289	DO12274	unknown			75		75	C71.9				female	83				deceased	unknown
SP26349	DO12304	unknown			81		82	C71.9				female	414				deceased	unknown
SP26355	DO12310	unknown			70		70	C71.9				female	279				deceased	unknown
SP26499	DO12382	unknown			51		51	C71.9				male	141				deceased	unknown
SP26583	DO12418	unknown			64		65	C71.9				female	419				deceased	unknown
SP26595	DO12424	unknown			62		63	C71.9				female	675				deceased	unknown
SP26625	DO12442	unknown			43		43	C71.9				male	28				deceased	unknown
SP26697	DO12478	unknown			68		68	C71.9				male	138				deceased	unknown
SP26709	DO12484	unknown			51		51	C71.9				male	254				deceased	unknown
SP26853	DO12556	unknown			58		59	C71.9				male	535				deceased	unknown
SP27075	DO12670	unknown			63		65	C71.9				female	772				deceased	unknown
SP27081	DO12676	unknown			78		78	C71.9				female	138				deceased	unknown
SP27117	DO12694	unknown			50		50	C71.9				male	82				deceased	unknown
SP27129	DO12700	unknown			56		56	C71.9				male	231				deceased	unknown
SP27159	DO12718	unknown			36		37	C71.9				female	448				deceased	unknown
SP2768	DO1275	unknown			62		62	C50.9				female	1272				deceased	unknown
SP27255	DO12772	unknown			76		76	C71.9				female	111				deceased	unknown
SP27339	DO12814	unknown			63		63	C71.9				female	97				deceased	unknown
SP2785	DO1283	unknown			83		83	C50.9				female	1286				deceased	unknown
SP2786	DO1283	unknown			83		83	C50.9				female	1286				deceased	unknown
SP27429	DO12862	unknown			54		54	C71.9				female	357				deceased	unknown
SP27447	DO12874	unknown			89		89	C71.9				male	26				deceased	unknown
SP27543	DO12922	unknown			62		62	C71.9				male	323				deceased	unknown
SP27555	DO12928	unknown			67		67	C71.9				male	22				deceased	unknown
SP27591	DO12946	unknown			73		73	C71.9				male	329				deceased	unknown
SP27603	DO12952	unknown			70		70	C71.9				male	148				deceased	unknown
SP27807	DO13066	unknown			62		62	C71.9				male	313				deceased	unknown
SP27861	DO13090	unknown			70		70	C71.9				male	232				deceased	unknown
SP27867	DO13096	unknown			44		44	C71.9				male	77				deceased	unknown
SP2848	DO1310	unknown			66		66	C50.9				female	255				deceased	unknown
SP27957	DO13144	unknown			59		60	C71.9				male	468				deceased	unknown
SP27987	DO13162	unknown			34		34	C71.9				female	442				deceased	unknown
SP2870	DO1322	unknown			54		54	C50.9				female	1699				deceased	unknown
SP28197	DO13282	unknown			62		62	C71.9				female	335				deceased	unknown
SP28233	DO13300	unknown			56		58	C71.9				male	1233				deceased	unknown
SP28275	DO13318	unknown			76		76	C71.9				male	33				deceased	unknown
SP28281	DO13324	unknown			65		65	C71.9				male	133				deceased	unknown
SP28293	DO13330	unknown			56		56	C71.9				female	98				deceased	unknown
SP28383	DO13372	unknown			72		72	C71.9				male	36				deceased	unknown
SP28449	DO13414	unknown			57		57	C71.9				male	154				deceased	unknown
SP28539	DO13450	unknown			49		50	C71.9				male	771				deceased	unknown
SP28545	DO13456	unknown			58		58	C71.9				male	114				deceased	unknown
SP28557	DO13462	unknown			48		48	C71.9				female	224				deceased	unknown
SP28611	DO13492	unknown			63		63	C71.9				male	157				deceased	unknown
SP28641	DO13504	unknown			74		75	C71.9				male	548				deceased	unknown
SP28659	DO13510	unknown			63		66	C71.9				female	1448				deceased	unknown
SP28653	DO13510	unknown			63		66	C71.9				female	1448				deceased	unknown
SP28683	DO13522	unknown			48		49	C71.9				male	385				deceased	unknown
SP2949	DO1360	unknown			54		54	C50.919				female	3945				deceased	unknown
SP28893	DO13623	unknown			65		65	C71.9				male	419				deceased	unknown
SP28911	DO13635	unknown			85		85	C71.9				male	119				deceased	unknown
SP2957	DO1364	unknown			44		44	C50.9				female	1388				deceased	unknown
SP2961	DO1364	unknown			44		44	C50.9				female	1388				deceased	unknown
SP28947	DO13653	unknown			69		69	C71.9				female	164				deceased	unknown
SP28989	DO13677	unknown			69		69	C71.9				male	68				deceased	unknown
SP29061	DO13719	unknown			79		79	C71.9				female	87				deceased	unknown
SP29193	DO13791	unknown			60		60	C71.9				male	175				deceased	unknown
SP29343	DO13869	unknown			72		72	C71.9				female	225				deceased	unknown
SP29331	DO13869	unknown			72		72	C71.9				female	225				deceased	unknown
SP29373	DO13881	unknown			55		55	C71.9				female	175				deceased	unknown
SP29403	DO13899	unknown			54		54	C71.9				male	342				deceased	unknown
SP29421	DO13905	unknown			49		49	C71.9				male	29				deceased	unknown
SP29613	DO14001	unknown			49		49	C71.9				male	395				deceased	unknown
SP29697	DO14049	unknown			51		51	C71.9				male	5				deceased	unknown
SP29883	DO14145	unknown			85		85	C71.9				female	94				deceased	unknown
SP29901	DO14153	unknown			47		47	C14.8				male	1671				deceased	unknown
SP29905	DO14155	unknown			71		71	C14.8				male	624				deceased	unknown
SP29906	DO14156	unknown			49		49	C14.8				male	862				deceased	unknown
SP29907	DO14156	unknown			49		49	C14.8				male	862				deceased	unknown
SP29916	DO14160	unknown			48		48	C14.8				female	927				deceased	unknown
SP29923	DO14163	unknown			60		60	C02.9				male	666				deceased	unknown
SP29922	DO14163	unknown			60		60	C02.9				male	666				deceased	unknown
SP29925	DO14164	unknown			53		53	C02.9				male	2741				deceased	unknown
SP29926	DO14164	unknown			53		53	C02.9				male	2741				deceased	unknown
SP29934	DO14168	unknown			55		55	C14.8				male	1459				deceased	unknown
SP29945	DO14173	unknown			83		83	C32.9				male	276				deceased	unknown
SP29948	DO14175	unknown			52		53	C02.9				male	548				deceased	unknown
SP29953	DO14176	unknown			62		62	C14.8				female	151				deceased	unknown
SP29955	DO14176	unknown			62		62	C14.8				female	151				deceased	unknown
SP29977	DO14188	unknown			79		79	C04.9				female	1289				deceased	unknown
SP29991	DO14194	unknown			76		76	C04.9				female	56				deceased	unknown
SP30001	DO14200	unknown			62		63	C01				male	546				deceased	unknown
SP30025	DO14210	unknown			68		68	C04.9				male	166				deceased	unknown
SP30021	DO14210	unknown			68		68	C04.9				male	166				deceased	unknown
SP30033	DO14214	unknown			53		53	C32.9				male	436				deceased	unknown
SP30041	DO14218	unknown			74		74	C02.9				male	341				deceased	unknown
SP30059	DO14226	unknown			76		76	C32.9				male	2				deceased	unknown
SP30077	DO14236	unknown			47		47	C04.9				male	384				deceased	unknown
SP30087	DO14240	unknown			65		65	C02.9				female	185				deceased	unknown
SP30095	DO14244	unknown			49		49	C02.9				male	1591				deceased	unknown
SP30097	DO14244	unknown			49		49	C02.9				male	1591				deceased	unknown
SP30107	DO14248	unknown			48		48	C02.9				female	397				deceased	unknown
SP30117	DO14252	unknown			87		87	C14.8				female	572				deceased	unknown
SP30121	DO14254	unknown			60		60	C02.9				male	292				deceased	unknown
SP30139	DO14262	unknown			58		58	C14.8				male	361				deceased	unknown
SP30149	DO14266	unknown			82		82	C32.9				female	663				deceased	unknown
SP30145	DO14266	unknown			82		82	C32.9				female	663				deceased	unknown
SP30153	DO14268	unknown			82		82	C14.8				male	11				deceased	unknown
SP30175	DO14278	unknown			80		80	C04.9				female	1641				deceased	unknown
SP30189	DO14284	unknown			70		70	C32.9				female	823				deceased	unknown
SP30225	DO14299	unknown			57		60	C32.9				male	2319				deceased	unknown
SP30240	DO14307	unknown			65		65	C32.9				male	126				deceased	unknown
SP30243	DO14307	unknown			65		65	C32.9				male	126				deceased	unknown
SP30317	DO14338	unknown			74		74	C14.8				female	334				deceased	unknown
SP30322	DO14338	unknown			74		74	C14.8				female	334				deceased	unknown
SP30363	DO14358	unknown			60		69	C32.9				male	3314				deceased	unknown
SP3137	DO1440	unknown			58		58	C50.9				female	558				deceased	unknown
SP30579	DO14462	unknown			87		87	C14.8				male	144				deceased	unknown
SP30595	DO14462	unknown			87		87	C14.8				male	144				deceased	unknown
SP30675	DO14502	unknown			39		39	C32.9				male	415				deceased	unknown
SP30707	DO14518	unknown			87		87	C14.8				male	317				deceased	unknown
SP30747	DO14542	unknown			51		51	C32.9				male	564				deceased	unknown
SP30803	DO14566	unknown			61		61	C02.9				male	76				deceased	unknown
SP30811	DO14566	unknown			61		61	C02.9				male	76				deceased	unknown
SP31022	DO14670	unknown			58		58	C14.8				male	279				deceased	unknown
SP31102	DO14710	unknown			69		69	C02.9				male	462				deceased	unknown
SP31126	DO14718	unknown			32		32	C02.9				female	64				deceased	unknown
SP31118	DO14718	unknown			32		32	C02.9				female	64				deceased	unknown
SP31174	DO14742	unknown			34		34	C02.9				male	327				deceased	unknown
SP31190	DO14750	unknown			71		71	C14.8				female	456				deceased	unknown
SP31238	DO14774	unknown			64		64	C14.8				female	2166				deceased	unknown
SP31230	DO14774	unknown			64		64	C14.8				female	2166				deceased	unknown
SP31270	DO14790	unknown			61		61	C32.9				male	6417				deceased	unknown
SP31286	DO14798	unknown			61		61	C02.9				female	393				deceased	unknown
SP31310	DO14806	unknown			63		63	C32.9				female	521				deceased	unknown
SP31350	DO14822	unknown			65		65	C02.9				male	654				deceased	unknown
SP31406	DO14854	unknown			78		78	C04.9				male	112				deceased	unknown
SP31478	DO14886	unknown			53		53	C14.8				male	385				deceased	unknown
SP31486	DO14886	unknown			53		53	C14.8				male	385				deceased	unknown
SP3251	DO1491	unknown			80		80	C50.9				female	785				deceased	unknown
SP3256	DO1491	unknown			80		80	C50.9				female	785				deceased	unknown
SP31574	DO14926	unknown			60		60	C32.9				male	695				deceased	unknown
SP31630	DO14950	unknown			63		63	C14.8				female	545				deceased	unknown
SP31718	DO14982	unknown			55		55	C32.9				male	577				deceased	unknown
SP31758	DO14998	unknown			67		67	C32.9				male	453				deceased	unknown
SP31742	DO14998	unknown			67		67	C32.9				male	453				deceased	unknown
SP31774	DO15006	unknown			65		66	C04.9				male	584				deceased	unknown
SP31814	DO15022	unknown			38		38	C09.9				male	351				deceased	unknown
SP31830	DO15030	unknown			51		51	C09.9				male	1762				deceased	unknown
SP31878	DO15054	unknown			50		50	C02.9				female	479				deceased	unknown
SP31950	DO15078	unknown			38		38	C32.9				male	675				deceased	unknown
SP31934	DO15078	unknown			38		38	C32.9				male	675				deceased	unknown
SP31958	DO15086	unknown			59		59	C04.9				male	377				deceased	unknown
SP32038	DO15118	unknown			70		70	C02.9				female	395				deceased	unknown
SP3308	DO1512	unknown			90		90	C50.9				female	749				deceased	unknown
SP3313	DO1512	unknown			90		90	C50.9				female	749				deceased	unknown
SP32046	DO15126	unknown			78		78	C02.9				male	259				deceased	unknown
SP32078	DO15142	unknown			64		64	C14.8				female	2717				deceased	unknown
SP32118	DO15158	unknown			74		74	C32.9				male	1972				deceased	unknown
SP32166	DO15174	unknown			29		29	C14.8				female	763				deceased	unknown
SP32150	DO15174	unknown			29		29	C14.8				female	763				deceased	unknown
SP32206	DO15190	unknown			56		56	C32.9				male	495				deceased	unknown
SP32278	DO15230	unknown			77		77	C02.9				female	144				deceased	unknown
SP32310	DO15238	unknown			67		67	C32.9				male	295				deceased	unknown
SP32294	DO15238	unknown			67		67	C32.9				male	295				deceased	unknown
SP32406	DO15278	unknown			57		57	C02.9				male	915				deceased	unknown
SP32414	DO15286	unknown			67		67	C14.8				male	89				deceased	unknown
SP32438	DO15294	unknown			85		85	C14.8				female	243				deceased	unknown
SP32550	DO15350	unknown			68		68	C06.0				male	142				deceased	unknown
SP32582	DO15366	unknown			79		79	C09.9				female	521				deceased	unknown
SP3368	DO1537	unknown			40		40	C50.9				female	639				deceased	unknown
SP32606	DO15374	unknown			66		66	C02.9				female	65				deceased	unknown
SP32598	DO15374	unknown			66		66	C02.9				female	65				deceased	unknown
SP32678	DO15406	unknown			48		48	C02.9				male	256				deceased	unknown
SP32670	DO15406	unknown			48		48	C02.9				male	256				deceased	unknown
SP32710	DO15422	unknown			49		49	C01				male	1748				deceased	unknown
SP32718	DO15422	unknown			49		49	C01				male	1748				deceased	unknown
SP32782	DO15454	unknown			45		45	C32.9				female	94				deceased	unknown
SP32814	DO15463	unknown			66		66	C14.8				male	427				deceased	unknown
SP32838	DO15471	unknown			77		77	C14.8				male	129				deceased	unknown
SP32870	DO15487	unknown			69		69	C02.9				male	282				deceased	unknown
SP32894	DO15503	unknown			66		66	C14.8				male	274				deceased	unknown
SP33014	DO15559	unknown			64		64	C01				male	459				deceased	unknown
SP33046	DO15567	unknown			74		74	C14.8				female	294				deceased	unknown
SP33094	DO15591	unknown			73		74	C32.9				male	522				deceased	unknown
SP33134	DO15615	unknown			60		60	C32.9				female	451				deceased	unknown
SP33166	DO15631	unknown			78		78	C14.8				male	14				deceased	unknown
SP33198	DO15647	unknown			45		45	C02.9				female	1134				deceased	unknown
SP33288	DO15687	unknown			77		77	C14.8				female	1718				deceased	unknown
SP33272	DO15687	unknown			77		77	C14.8				female	1718				deceased	unknown
SP33448	DO15767	unknown			41		41	C02.9				male	366				deceased	unknown
SP33464	DO15775	unknown			49		49	C02.9				male	283				deceased	unknown
SP33528	DO15807	unknown			48		48	C32.9				male	253				deceased	unknown
SP33544	DO15815	unknown			67		67	C02.9				male	217				deceased	unknown
SP33552	DO15815	unknown			67		67	C02.9				male	217				deceased	unknown
SP33576	DO15823	unknown			87		87	C02.9				female	194				deceased	unknown
SP33584	DO15823	unknown			87		87	C02.9				female	194				deceased	unknown
SP33600	DO15831	unknown			64		64	C14.8				male	218				deceased	unknown
SP33608	DO15831	unknown			64		64	C14.8				male	218				deceased	unknown
SP33624	DO15839	unknown			66		66	C09.9				female	183				deceased	unknown
SP33632	DO15847	unknown			63		63	C32.9				female	276				deceased	unknown
SP3485	DO1589	unknown			46		46	C50.9				female	2763				deceased	unknown
SP3490	DO1589	unknown			46		46	C50.9				female	2763				deceased	unknown
SP33734	DO15894	unknown			60		60	C02.9				female	352				deceased	unknown
SP33750	DO15902	unknown			69		69	C14.8				male	985				deceased	unknown
SP33789	DO15919	unknown			51		51	C02.9				male	342				deceased	unknown
SP3495	DO1594	unknown			73		73	C50.9				female	1642				deceased	unknown
SP3500	DO1594	unknown			73		73	C50.9				female	1642				deceased	unknown
SP33925	DO15983	unknown			62		62	C32.9				male	789				deceased	unknown
SP34013	DO16023	unknown			53		53	C32.9				female	215				deceased	unknown
SP34065	DO16045	unknown			43		43	C14.8				male	543				deceased	unknown
SP34073	DO16053	unknown			87		87	C06.0				male	129				deceased	unknown
SP34143	DO16085	unknown			55		55	C04.9				male	493				deceased	unknown
SP34207	DO16117	unknown			63		63	C64.9				male	1378				deceased	unknown
SP3534	DO1613	unknown			50		50	C50.9				female	4456				deceased	unknown
SP34238	DO16132	unknown			51		51	C64.9				male	182				deceased	unknown
SP34255	DO16140	unknown			62		62	C64.9				male	162				deceased	unknown
SP34298	DO16158	unknown			77		77	C64.9				female	885				deceased	unknown
SP34304	DO16164	unknown			55		55	C64.9				female	727				deceased	unknown
SP34466	DO16256	unknown			86		86	C64.9				female	73				deceased	unknown
SP34474	DO16256	unknown			86		86	C64.9				female	73				deceased	unknown
SP34598	DO16317	unknown			88		88	C64.9				female	485				deceased	unknown
SP34613	DO16326	unknown			60		60	C64.9				male	793				deceased	unknown
SP3572	DO1633	unknown			66		66	C50.9				female	1927				deceased	unknown
SP3577	DO1633	unknown			66		66	C50.9				female	1927				deceased	unknown
SP34620	DO16335	unknown			81		81	C64.9				male	245				deceased	unknown
SP34709	DO16379	unknown			64		64	C64.9				male	1912				deceased	unknown
SP34748	DO16406	unknown			77		77	C64.9				female	637				deceased	unknown
SP34919	DO16495	unknown			52		52	C64.9				female	2227				deceased	unknown
SP34936	DO16504	unknown			57		57	C64.9				male	1493				deceased	unknown
SP34964	DO16520	unknown			65		65	C64.9				male	43				deceased	unknown
SP34979	DO16530	unknown			76		76	C64.9				male	1337				deceased	unknown
SP34989	DO16530	unknown			76		76	C64.9				male	1337				deceased	unknown
SP34999	DO16540	unknown			37		37	C64.9				male	885				deceased	unknown
SP35058	DO16580	unknown			41		41	C64.9				male	946				deceased	unknown
SP35068	DO16580	unknown			41		41	C64.9				male	946				deceased	unknown
SP35186	DO16642	unknown			70		70	C64.9				female	562				deceased	unknown
SP35372	DO16741	unknown			70		70	C64.9				female	166				deceased	unknown
SP35363	DO16741	unknown			70		70	C64.9				female	166				deceased	unknown
SP35412	DO16769	unknown			62		62	C64.9				male	333				deceased	unknown
SP35433	DO16779	unknown			79		79	C64.9				male	2256				deceased	unknown
SP35474	DO16803	unknown			58		58	C64.9				male	1625				deceased	unknown
SP35554	DO16852	unknown			48		48	C64.9				female	336				deceased	unknown
SP35572	DO16861	unknown			74		74	C64.9				male	561				deceased	unknown
SP35608	DO16881	unknown			54		54	C64.9				female	224				deceased	unknown
SP35617	DO16881	unknown			54		54	C64.9				female	224				deceased	unknown
SP35633	DO16891	unknown			62		62	C64.9				male	574				deceased	unknown
SP35624	DO16891	unknown			62		62	C64.9				male	574				deceased	unknown
SP35754	DO16955	unknown			90		90	C64.9				female	2752				deceased	unknown
SP35810	DO16979	unknown			72		72	C64.9				female	77				deceased	unknown
SP35897	DO17028	unknown			49		49	C64.9				female	1657				deceased	unknown
SP35947	DO17044	unknown			66		66	C64.9				female	238				deceased	unknown
SP35969	DO17064	unknown			72		72	C64.9				female	2343				deceased	unknown
SP36019	DO17075	unknown			49		49	C64.9				male	1371				deceased	unknown
SP36028	DO17085	unknown			63		63	C64.9				male	722				deceased	unknown
SP36036	DO17085	unknown			63		63	C64.9				male	722				deceased	unknown
SP36138	DO17144	unknown			59		59	C64.9				male	735				deceased	unknown
SP36178	DO17164	unknown			56		56	C64.9				male	1432				deceased	unknown
SP36188	DO17174	unknown			58		58	C64.9				male	168				deceased	unknown
SP36458	DO17303	unknown			68		68	C64.9				male	137				deceased	unknown
SP36596	DO17373	unknown			44		45	C64.9				female	552				deceased	unknown
SP36586	DO17373	unknown			44		45	C64.9				female	552				deceased	unknown
SP36671	DO17410	unknown			81		81	C64.9				male	99				deceased	unknown
SP36711	DO17423	unknown			61		61	C64.9				male	375				deceased	unknown
SP36806	DO17472	unknown			60		60	C64.9				female	183				deceased	unknown
SP36959	DO17542	unknown			72		72	C64.9				male	828				deceased	unknown
SP36989	DO17552	unknown			48		48	C64.9				male	1417				deceased	unknown
SP37096	DO17607	unknown			65		65	C64.9				female	768				deceased	unknown
SP37106	DO17607	unknown			65		65	C64.9				female	768				deceased	unknown
SP37199	DO17643	unknown			47		47	C64.9				male	478				deceased	unknown
SP37405	DO17742	unknown			53		53	C64.9				male	563				deceased	unknown
SP37432	DO17751	unknown			63		63	C64.9				male	878				deceased	unknown
SP37482	DO17779	unknown			73		73	C64.9				female	329				deceased	unknown
SP37864	DO17957	unknown			57		57	C64.9				male	1191				deceased	unknown
SP3908	DO1797	unknown			45		45	C50.9				female	365				deceased	unknown
SP3913	DO1797	unknown			45		45	C50.9				female	365				deceased	unknown
SP37903	DO17977	unknown			64		64	C64.9				male	93				deceased	unknown
SP38112	DO18084	unknown			63		63	C64.9				female	572				deceased	unknown
SP38142	DO18104	unknown			64		64	C64.9				male	1598				deceased	unknown
SP38231	DO18144	unknown			75		75	C64.9				female	2145				deceased	unknown
SP38241	DO18154	unknown			63		63	C64.9				male	342				deceased	unknown
SP38301	DO18184	unknown			73		73	C64.9				male	679				deceased	unknown
SP38311	DO18184	unknown			73		73	C64.9				male	679				deceased	unknown
SP38533	DO18282	unknown			61		61	C64.9				male	1238				deceased	unknown
SP38563	DO18302	unknown			70		70	C64.9				male	1986				deceased	unknown
SP38623	DO18332	unknown			84		84	C64.9				male	59				deceased	unknown
SP38633	DO18332	unknown			84		84	C64.9				male	59				deceased	unknown
SP38719	DO18372	unknown			54		54	C64.9				male	883				deceased	unknown
SP38729	DO18382	unknown			67		67	C64.9				male	1589				deceased	unknown
SP38799	DO18412	unknown			77		77	C64.9				male	1317				deceased	unknown
SP38858	DO18442	unknown			76		76	C64.9				female	2				deceased	unknown
SP38945	DO18492	unknown			88		88	C64.9				male	454				deceased	unknown
SP38965	DO18502	unknown			79		79	C64.9				female	362				deceased	unknown
SP39102	DO18572	unknown			71		71	C64.9				female	683				deceased	unknown
SP39112	DO18582	unknown			71		71	C64.9				male	1912				deceased	unknown
SP39268	DO18661	unknown			65		65	C64.9				male	1588				deceased	unknown
SP39298	DO18671	unknown			75		75	C64.9				male	1463				deceased	unknown
SP39318	DO18681	unknown			64		64	C64.9				female	139				deceased	unknown
SP39349	DO18701	unknown			60		60	C64.9				male	445				deceased	unknown
SP39339	DO18701	unknown			60		60	C64.9				male	445				deceased	unknown
SP39368	DO18711	unknown			69		69	C64.9				female	1714				deceased	unknown
SP39398	DO18731	unknown			74		74	C64.9				female	2764				deceased	unknown
SP39479	DO18769	unknown			69		69	C64.9				male	587				deceased	unknown
SP39673	DO18879	unknown			46		46	C64.9				female	578				deceased	unknown
SP4122	DO1890	unknown			60		60	C50.9				female	3669				deceased	unknown
SP4128	DO1890	unknown			60		60	C50.9				female	3669				deceased	unknown
SP39779	DO18918	unknown			74		74	C64.9				female	344				deceased	unknown
SP39817	DO18938	unknown			53		53	C64.9				female	1584				deceased	unknown
SP39827	DO18948	unknown			32		32	C64.9				male	571				deceased	unknown
SP4152	DO1902	unknown			63		63	C50.9				female	571				deceased	unknown
SP40067	DO19058	unknown			65		65	C64.9				male	2299				deceased	unknown
SP40057	DO19058	unknown			65		65	C64.9				male	2299				deceased	unknown
SP40117	DO19078	unknown			63		63	C64.9				male	561				deceased	unknown
SP40107	DO19078	unknown			63		63	C64.9				male	561				deceased	unknown
SP40177	DO19108	unknown			70		70	C64.9				male	1133				deceased	unknown
SP40186	DO19118	unknown			83		83	C64.9				male	311				deceased	unknown
SP40196	DO19118	unknown			83		83	C64.9				male	311				deceased	unknown
SP4172	DO1914	unknown			63		63	C50.9				female	825				deceased	unknown
SP40316	DO19178	unknown			82		82	C64.9				female	2386				deceased	unknown
SP40376	DO19208	unknown			73		73	C64.9				female	1964				deceased	unknown
SP40366	DO19208	unknown			73		73	C64.9				female	1964				deceased	unknown
SP40386	DO19218	unknown			72		72	C64.9				female	68				deceased	unknown
SP40425	DO19238	unknown			73		73	C64.9				female	1724				deceased	unknown
SP40463	DO19258	unknown			51		51	C64.9				female	992				deceased	unknown
SP40502	DO19278	unknown			54		54	C64.9				female	782				deceased	unknown
SP40512	DO19278	unknown			54		54	C64.9				female	782				deceased	unknown
SP40646	DO19345	unknown			59		59	C64.9				male	1567				deceased	unknown
SP40666	DO19350	unknown			58		60	C64.9				male	841				deceased	unknown
SP40883	DO19460	unknown			78		78	C64.9				male	1111				deceased	unknown
SP40903	DO19470	unknown			74		74	C64.9				male	164				deceased	unknown
SP40911	DO19470	unknown			74		74	C64.9				male	164				deceased	unknown
SP40931	DO19480	unknown			60		62	C64.9				male	822				deceased	unknown
SP40981	DO19510	unknown			42		43	C64.9				male	646				deceased	unknown
SP41041	DO19533	unknown			58		58	C64.9				male	866				deceased	unknown
SP41061	DO19543	unknown			76		76	C64.9				male	1111				deceased	unknown
SP41091	DO19553	unknown			72		72	C64.9				male	1913				deceased	unknown
SP41121	DO19573	unknown			72		72	C64.9				female	51				deceased	unknown
SP41350	DO19673	unknown			63		63	C64.9				male	446				deceased	unknown
SP41403	DO19703	unknown			78		78	C64.9				female	1121				deceased	unknown
SP41413	DO19713	unknown			33		33	C64.9				male	222				deceased	unknown
SP41710	DO19863	unknown			55		55	C64.9				female	1661				deceased	unknown
SP41760	DO19883	unknown			42		42	C64.9				male	1343				deceased	unknown
SP41969	DO19982	unknown			52		52	C64.9				male	2454				deceased	unknown
SP42019	DO20012	unknown			74		74	C64.9				male	334				deceased	unknown
SP42039	DO20022	unknown			46		46	C64.9				female	431				deceased	unknown
SP42164	DO20082	unknown			61		61	C64.9				male	41				deceased	unknown
SP42154	DO20082	unknown			61		61	C64.9				male	41				deceased	unknown
SP42174	DO20092	unknown			55		55	C64.9				male	139				deceased	unknown
SP42322	DO20161	unknown			48		48	C64.9				male	932				deceased	unknown
SP42391	DO20200	unknown			68		68	C64.9				male	18				deceased	unknown
SP42431	DO20220	unknown			60		60	C64.9				male	313				deceased	unknown
SP42565	DO20289	unknown			75		75	C64.9				male	54				deceased	unknown
SP42585	DO20299	unknown			65		65	C64.9				female	475				deceased	unknown
SP42605	DO20309	unknown			57		57	C64.9				female	819				deceased	unknown
SP42695	DO20348	unknown			69		69	C64.9				female	834				deceased	unknown
SP42700	DO20358	unknown			80		80	C64.9				female	1639				deceased	unknown
SP42730	DO20368	unknown			75		75	C64.9				male	42				deceased	unknown
SP42839	DO20426	unknown			65		65	C64.9				female	927				deceased	unknown
SP42869	DO20436	unknown			59		59	C64.9				female	953				deceased	unknown
SP42914	DO20456	unknown			51		51	C64.9				male	69				deceased	unknown
SP43119	DO20565	unknown			61		61	C64.9				male	65				deceased	unknown
SP43311	DO20663	unknown			53		53	C64.9				female	459				deceased	unknown
SP43365	DO20693	unknown			72		72	C64.9				male	952				deceased	unknown
SP43475	DO20754	unknown			79		79	C64.1				male	1314				deceased	unknown
SP43482	DO20758	unknown			54		54	C64.1				male	658				deceased	unknown
SP43483	DO20758	unknown			54		54	C64.1				male	658				deceased	unknown
SP43490	DO20762	unknown			66		66	C64.1				female	1557				deceased	unknown
SP43494	DO20762	unknown			66		66	C64.1				female	1557				deceased	unknown
SP4523	DO2078	unknown			50		50	C50.9				female	1142				deceased	unknown
SP4529	DO2078	unknown			50		50	C50.9				female	1142				deceased	unknown
SP43532	DO20780	unknown			64		64	C64.1				male	1536				deceased	unknown
SP43550	DO20788	unknown			81		81	C64.1				male	343				deceased	unknown
SP43573	DO20800	unknown			63		63	C64.1				male	329				deceased	unknown
SP43640	DO20833	unknown			32		32	C64.1				female	697				deceased	unknown
SP43642	DO20833	unknown			32		32	C64.1				female	697				deceased	unknown
SP43643	DO20835	unknown			60		60	C64.1				female	336				deceased	unknown
SP43648	DO20837	unknown			78		78	C64.1				male	1468				deceased	unknown
SP43646	DO20837	unknown			78		78	C64.1				male	1468				deceased	unknown
SP43672	DO20853	unknown			45		45	C64.1				female	1364				deceased	unknown
SP43748	DO20895	unknown			61		61	C64.1				male	241				deceased	unknown
SP43822	DO20928	unknown			41		41	C64.1				male	293				deceased	unknown
SP43846	DO20940	unknown			53		53	C64.1				female	122				deceased	unknown
SP44047	DO21023	unknown			77		77	C92				male	215				deceased	unknown
SP44063	DO21027	unknown			60		60	C92				female	365				deceased	unknown
SP44136	DO21051	unknown			21		21	C92				female	214				deceased	unknown
SP44140	DO21053	unknown			61		61	C92				female	792				deceased	unknown
SP44154	DO21057	unknown			60		60	C92				female	427				deceased	unknown
SP44176	DO21062	unknown			31		31	C92				female	212				deceased	unknown
SP44262	DO21081	unknown			67		67	C92				male	153				deceased	unknown
SP44292	DO21089	unknown			57		57	C92				female	854				deceased	unknown
SP44326	DO21097	unknown			74		74	C92				male	28				deceased	unknown
SP44356	DO21102	unknown			45		45	C92				male	335				deceased	unknown
SP44363	DO21107	unknown			71		71	C92				male	489				deceased	unknown
SP44383	DO21115	unknown			60		60	C92				male	335				deceased	unknown
SP44393	DO21120	unknown			31		31	C92				female	212				deceased	unknown
SP44434	DO21131	unknown			64		64	C92				female	275				deceased	unknown
SP44494	DO21149	unknown			25		25	C92				female	366				deceased	unknown
SP44590	DO21170	unknown			75		75	C92				female	184				deceased	unknown
SP44602	DO21176	unknown			66		66	C92				male	61				deceased	unknown
SP44680	DO21193	unknown			81		81	C92				male	31				deceased	unknown
SP44752	DO21229	unknown			81		81	C92				female	273				deceased	unknown
SP44905	DO21271	unknown			78		78	C92				male	31				deceased	unknown
SP97302	DO21277	unknown			71		71	C92				female	31				deceased	unknown
SP44953	DO21283	unknown			46		46	C92				male	945				deceased	unknown
SP44977	DO21289	unknown			76		76	C92				male	153				deceased	unknown
SP45019	DO21307	unknown			57		57	C92				female	761				deceased	unknown
SP45043	DO21319	unknown			67		67	C92				male	365				deceased	unknown
SP45127	DO21337	unknown			56		56	C92				female	489				deceased	unknown
SP45139	DO21343	unknown			75		75	C92				male	61				deceased	unknown
SP45235	DO21367	unknown			51		51	C92				male	89				deceased	unknown
SP45265	DO21373	unknown			68		68	C92				male	1431				deceased	unknown
SP45277	DO21379	unknown			63		63	C92				male	274				deceased	unknown
SP45301	DO21391	unknown			53		53	C92				male	915				deceased	unknown
SP45313	DO21397	unknown			71		71	C92				male	214				deceased	unknown
SP45361	DO21409	unknown			76		76	C92				female	792				deceased	unknown
SP45385	DO21421	unknown			63		63	C92				male	122				deceased	unknown
SP45511	DO21463	unknown			49		49	C92				male	822				deceased	unknown
SP45547	DO21469	unknown			23		23	C92				male	577				deceased	unknown
SP4660	DO2149	unknown			46		46	C50.9				female	749				deceased	unknown
SP45667	DO21505	unknown			63		63	C92				male	31				deceased	unknown
SP45715	DO21523	unknown			35		35	C92				male	518				deceased	unknown
SP45751	DO21529	unknown			76		76	C92				female	671				deceased	unknown
SP45799	DO21553	unknown			56		56	C92				male	1642				deceased	unknown
SP4679	DO2156	unknown			78		78	C50.9				female	1174				deceased	unknown
SP4685	DO2156	unknown			78		78	C50.9				female	1174				deceased	unknown
SP45847	DO21565	unknown			75		75	C92				female	577				deceased	unknown
SP45931	DO21583	unknown			68		68	C92				female	31				deceased	unknown
SP45943	DO21589	unknown			68		68	C92				female	181				deceased	unknown
SP45974	DO21595	unknown			77		77	C92				male	151				deceased	unknown
SP97315	DO21613	unknown			44		44	C92				male	366				deceased	unknown
SP46046	DO21619	unknown			57		57	C92				female	245				deceased	unknown
SP46082	DO21625	unknown			51		51	C92				female	366				deceased	unknown
SP46130	DO21637	unknown			65		65	C92				male	973				deceased	unknown
SP46160	DO21643	unknown			18		18	C92				male	212				deceased	unknown
SP46190	DO21649	unknown			65		65	C92				male	517				deceased	unknown
SP46202	DO21655	unknown			64		64	C92				male	822				deceased	unknown
SP46250	DO21667	unknown			22		22	C92				male	822				deceased	unknown
SP46274	DO21679	unknown			77		77	C92				male	456				deceased	unknown
SP46370	DO21709	unknown			44		44	C92				female	731				deceased	unknown
SP46388	DO21715	unknown			81		81	C92				male	243				deceased	unknown
SP46508	DO21749	unknown			33		33	C92				male	245				deceased	unknown
SP46616	DO21785	unknown			66		66	C92				female	242				deceased	unknown
SP46652	DO21791	unknown			57		57	C92				male	243				deceased	unknown
SP46664	DO21797	unknown			58		58	C92				male	122				deceased	unknown
SP46736	DO21821	unknown			77		77	C92				male	577				deceased	unknown
SP46772	DO21827	unknown			51		51	C92				female	486				deceased	unknown
SP46808	DO21833	unknown			64		64	C92				female	731				deceased	unknown
SP46909	DO21857	unknown			73		73	C92				female	365				deceased	unknown
SP46921	DO21863	unknown			36		36	C92				female	215				deceased	unknown
SP46933	DO21869	unknown			39		39	C92				female	792				deceased	unknown
SP97322	DO21905	unknown			60		60	C92				female	31				deceased	unknown
SP47035	DO21906	unknown			64		64	C92				male	273				deceased	unknown
SP47077	DO21918	unknown			70		70	C92				male	184				deceased	unknown
SP47125	DO21942	unknown			76		76	C92				female	31				deceased	unknown
SP47171	DO21954	unknown			62		62	C92				male	455				deceased	unknown
SP47229	DO21972	unknown			71		71	C92				female	123				deceased	unknown
SP47486	DO22050	unknown			41		41	C92				female	153				deceased	unknown
SP47498	DO22056	unknown			61		61	C92				male	485				deceased	unknown
SP47510	DO22062	unknown			66		66	C92				female	184				deceased	unknown
SP47612	DO22098	unknown			61		61	C92				male	183				deceased	unknown
SP47634	DO22109	unknown			66		66	C71.0				female	37				deceased	unknown
SP47696	DO22139	unknown			58		58	C71.9				male	538				deceased	unknown
SP47702	DO22143	unknown			31		31	C71.0				female	2286				deceased	unknown
SP47710	DO22147	unknown			59		59	C71.0				male	3571				deceased	unknown
SP47716	DO22149	unknown			66		66	C71.0				male	1585				deceased	unknown
SP47762	DO22173	unknown			44		44	C71.9				female	1335				deceased	unknown
SP47778	DO22181	unknown			37		37	C71.0				female	1933				deceased	unknown
SP47790	DO22187	unknown			74		74	C71.0				female	199				deceased	unknown
SP47808	DO22195	unknown			42		48	C71.9				female	2379				deceased	unknown
SP47852	DO22217	unknown			59		59	C71.0				male	269				deceased	unknown
SP47864	DO22223	unknown			57		57	C71.0				female	933				deceased	unknown
SP127993	DO222340	unknown			66		66	C16.0				female	554				deceased	unknown
SP127995	DO222341	unknown			65		65	C16.3				female	259				deceased	unknown
SP128000	DO222343	unknown			70		70	C16.2				female	185				deceased	unknown
SP128004	DO222346	unknown			71		71	C16.0				male	281				deceased	unknown
SP128008	DO222348	unknown			76		76	C16.2				male	76				deceased	unknown
SP128011	DO222349	unknown			62		62	C16.3				male	389				deceased	unknown
SP128032	DO222361	unknown			90		90	C16.2				male	61				deceased	unknown
SP128049	DO222370	unknown			57		57	C16.2				male	81				deceased	unknown
SP128053	DO222372	unknown			63		63	C16.3				male	1294				deceased	unknown
SP128057	DO222375	unknown			73		73	C16.0				male	342				deceased	unknown
SP128100	DO222398	unknown			68		68	C16.0				male	491				deceased	unknown
SP128107	DO222401	unknown			59		59	C16.0				male	378				deceased	unknown
SP47922	DO22253	unknown			58		58	C71.0				female	456				deceased	unknown
SP47926	DO22255	unknown			59		59	C71.0				female	512				deceased	unknown
SP47946	DO22264	unknown			52		52	C71.0				male	214				deceased	unknown
SP47980	DO22279	unknown			38		38	C71.9				female	3978				deceased	unknown
SP47984	DO22281	unknown			53		53	C71.0				male	682				deceased	unknown
SP48010	DO22295	unknown			35		35	C71.0				female	2875				deceased	unknown
SP106870	DO22295	unknown			35		35	C71.0				female	2875				deceased	unknown
SP106868	DO22295	unknown			35		35	C71.0				female	2875				deceased	unknown
SP48094	DO22336	unknown			54		54	C71.9				female	194				deceased	unknown
SP48108	DO22342	unknown			33		33	C71.0				male	1339				deceased	unknown
SP48120	DO22348	unknown			45		45	C71.0				female	315				deceased	unknown
SP48123	DO22351	unknown			69		69	C71.0				male	242				deceased	unknown
SP48129	DO22354	unknown			31		31	C71.0				male	1491				deceased	unknown
SP48135	DO22356	unknown			43		43	C71.9				male	639				deceased	unknown
SP48141	DO22359	unknown			62		62	C71.9				female	1762				deceased	unknown
SP48165	DO22370	unknown			42		42	C71.9				male	1251				deceased	unknown
SP48189	DO22382	unknown			53		53	C71.0				male	788				deceased	unknown
SP48210	DO22391	unknown			67		67	C71.9				male	234				deceased	unknown
SP48225	DO22400	unknown			33		33	C71.0				male	1915				deceased	unknown
SP48243	DO22408	unknown			61		61	C71.0				female	96				deceased	unknown
SP48258	DO22413	unknown			57		57	C71.0				female	155				deceased	unknown
SP48278	DO22422	unknown			75		75	C71.9				male	7				deceased	unknown
SP48438	DO22502	unknown			41		41	C71.9				male	1525				deceased	unknown
SP48606	DO22586	unknown			60		60	C71.0				female	354				deceased	unknown
SP48772	DO22674	unknown			34		34	C71.9				male	2433				deceased	unknown
SP48781	DO22679	unknown			38		38	C71.0				female	576				deceased	unknown
SP48784	DO22684	unknown			53		53	C71.0				female	1886				deceased	unknown
SP4911	DO2269	unknown			55		55	C50.9				female	616				deceased	unknown
SP48827	DO22706	unknown			60		60	C71.0				female	349				deceased	unknown
SP48850	DO22720	unknown			43		43	C71.0				male	578				deceased	unknown
SP49117	DO22837	unknown			75		75	C22.0				male	581				deceased	unknown
SP49118	DO22837	unknown			75		75	C22.0				male	581				deceased	unknown
SP49119	DO22838	unknown			80		80	C22.0				male	695				deceased	unknown
SP49130	DO22842	unknown			81		81	C22.0				male	1423				deceased	unknown
SP49148	DO22851	unknown			73		73	C22.0				male	14				deceased	unknown
SP49154	DO22851	unknown			73		73	C22.0				male	14				deceased	unknown
SP49229	DO22887	unknown			72		72	C22.0				female	1135				deceased	unknown
SP49232	DO22887	unknown			72		72	C22.0				female	1135				deceased	unknown
SP49271	DO22908	unknown			76		76	C22.0				male	711				deceased	unknown
SP49274	DO22908	unknown			76		76	C22.0				male	711				deceased	unknown
SP49277	DO22911	unknown			53		53	C22.0				male	2542				deceased	unknown
SP49316	DO22926	unknown			69		69	C22.0				male	837				deceased	unknown
SP49319	DO22926	unknown			69		69	C22.0				male	837				deceased	unknown
SP49343	DO22938	unknown			42		42	C22.0				male	1149				deceased	unknown
SP49349	DO22938	unknown			42		42	C22.0				male	1149				deceased	unknown
SP49352	DO22941	unknown			35		35	C22.0				male	129				deceased	unknown
SP49358	DO22944	unknown			76		76	C22.0				male	837				deceased	unknown
SP49361	DO22944	unknown			76		76	C22.0				male	837				deceased	unknown
SP49364	DO22947	unknown			51		51	C22.0				female	2116				deceased	unknown
SP49367	DO22947	unknown			51		51	C22.0				female	2116				deceased	unknown
SP49385	DO22956	unknown			54		54	C22.0				male	438				deceased	unknown
SP49388	DO22956	unknown			54		54	C22.0				male	438				deceased	unknown
SP49409	DO22966	unknown			62		62	C22.0				male	19				deceased	unknown
SP49493	DO23002	unknown			50		50	C22.0				male	91				deceased	unknown
SP49497	DO23002	unknown			50		50	C22.0				male	91				deceased	unknown
SP49501	DO23006	unknown			80		80	C22.0				male	153				deceased	unknown
SP49517	DO23014	unknown			40		40	C22.0				male	223				deceased	unknown
SP49526	DO23014	unknown			40		40	C22.0				male	223				deceased	unknown
SP49581	DO23043	unknown			62		62	C22.0				female	34				deceased	unknown
SP49586	DO23043	unknown			62		62	C22.0				female	34				deceased	unknown
SP49591	DO23048	unknown			23		23	C22.0				male	415				deceased	unknown
SP49601	DO23048	unknown			23		23	C22.0				male	415				deceased	unknown
SP49626	DO23063	unknown			68		68	C22.0				male	1622				deceased	unknown
SP49636	DO23063	unknown			68		68	C22.0				male	1622				deceased	unknown
SP49651	DO23073	unknown			52		52	C22.0				female	452				deceased	unknown
SP50215	DO23564	unknown			78		78	C34.3				male	1258				deceased	unknown
SP50217	DO23564	unknown			78		78	C34.3				male	1258				deceased	unknown
SP50237	DO23574	unknown			72		72	C34.1				male	1622				deceased	unknown
SP50271	DO23588	unknown			86		87	C34.1				female	653				deceased	unknown
SP50273	DO23588	unknown			86		87	C34.1				female	653				deceased	unknown
SP50275	DO23590	unknown			68		68	C34.1				male	1171				deceased	unknown
SP50323	DO23610	unknown			75		77	C34.1				male	1235				deceased	unknown
SP50321	DO23610	unknown			75		77	C34.1				male	1235				deceased	unknown
SP50356	DO23625	unknown			81		81	C34.2				male	176				deceased	unknown
SP50354	DO23625	unknown			81		81	C34.2				male	176				deceased	unknown
SP50397	DO23645	unknown			85		85	C34.1				female	987				deceased	unknown
SP50403	DO23645	unknown			85		85	C34.1				female	987				deceased	unknown
SP50421	DO23654	unknown			74		74	C34.1				female	189				deceased	unknown
SP50418	DO23654	unknown			74		74	C34.1				female	189				deceased	unknown
SP50481	DO23684	unknown			61		61	C34.3				male	118				deceased	unknown
SP50484	DO23684	unknown			61		61	C34.3				male	118				deceased	unknown
SP50518	DO23702	unknown			63		63	C34.3				female	119				deceased	unknown
SP50548	DO23717	unknown			71		71	C34.3				female	173				deceased	unknown
SP50553	DO23720	unknown			62		62	C34.9				male	976				deceased	unknown
SP50559	DO23723	unknown			57		57	C34.3				female	2174				deceased	unknown
SP50605	DO23742	unknown			71		71	C34.3				female	777				deceased	unknown
SP50647	DO23759	unknown			61		61	C34.3				male	1293				deceased	unknown
SP50650	DO23759	unknown			61		61	C34.3				male	1293				deceased	unknown
SP50668	DO23768	unknown			74		74	C34.1				male	38				deceased	unknown
SP50674	DO23771	unknown			68		68	C34.1				male	864				deceased	unknown
SP50681	DO23774	unknown			76		76	C34.1				female	929				deceased	unknown
SP50693	DO23778	unknown			43		43	C34.1				male	97				deceased	unknown
SP50713	DO23786	unknown			72		72	C34.3				male	2318				deceased	unknown
SP50773	DO23814	unknown			69		69	C34.3				male	274				deceased	unknown
SP50871	DO23858	unknown			42		42	C34.1				male	1357				deceased	unknown
SP50867	DO23858	unknown			42		42	C34.1				male	1357				deceased	unknown
SP50945	DO23886	unknown			64		64	C34.1				female	1147				deceased	unknown
SP50934	DO23886	unknown			64		64	C34.1				female	1147				deceased	unknown
SP50967	DO23899	unknown			61		61	C34.1				female	1167				deceased	unknown
SP51167	DO23996	unknown			77		77	C34.1				female	628				deceased	unknown
SP51329	DO24070	unknown			72		72	C34.1				male	593				deceased	unknown
SP51386	DO24100	unknown			49		49	C34.1				female	336				deceased	unknown
SP51406	DO24110	unknown			59		59	C34.1				female	237				deceased	unknown
SP51416	DO24110	unknown			59		59	C34.1				female	237				deceased	unknown
SP51530	DO24170	unknown			59		63	C34.3				female	1499				deceased	unknown
SP51634	DO24218	unknown			84		84	C34.1				female	22				deceased	unknown
SP51681	DO24237	unknown			58		58	C34.30				male	257				deceased	unknown
SP51671	DO24237	unknown			58		58	C34.30				male	257				deceased	unknown
SP51736	DO24265	unknown			53		53	C34.1				female	1379				deceased	unknown
SP51726	DO24265	unknown			53		53	C34.1				female	1379				deceased	unknown
SP51780	DO24288	unknown			84		84	C34.1				male	1194				deceased	unknown
SP51887	DO24329	unknown			76		76	C34.1				female	18				deceased	unknown
SP51999	DO24374	unknown			45		45	C34.1				female	385				deceased	unknown
SP51989	DO24374	unknown			45		45	C34.1				female	385				deceased	unknown
SP52101	DO24411	unknown			59		59	C34.3				male	666				deceased	unknown
SP52131	DO24421	unknown			67		67	C34.1				female	464				deceased	unknown
SP52121	DO24421	unknown			67		67	C34.1				female	464				deceased	unknown
SP52214	DO24457	unknown			79		79	C34.3				female	121				deceased	unknown
SP52232	DO24467	unknown			66		67	C34.1				male	711				deceased	unknown
SP52362	DO24527	unknown			67		67	C34.1				female	586				deceased	unknown
SP52708	DO24692	unknown			72		72	C34.1				female	1288				deceased	unknown
SP52728	DO24702	unknown			51		51	C34.1				female	896				deceased	unknown
SP52779	DO24729	unknown			59		59	C34.3				female	179				deceased	unknown
SP52843	DO24750	unknown			74		74	C34.3				female	869				deceased	unknown
SP52859	DO24760	unknown			56		56	C34.1				male	321				deceased	unknown
SP52898	DO24780	unknown			72		72	C34.1				female	855				deceased	unknown
SP52936	DO24800	unknown			72		78	C34.3				male	2393				deceased	unknown
SP52946	DO24800	unknown			72		78	C34.3				male	2393				deceased	unknown
SP53073	DO24860	unknown			45		45	C34.1				male	949				deceased	unknown
SP53290	DO24960	unknown			57		57	C34.3				female	244				deceased	unknown
SP53301	DO24970	unknown			72		72	C34.1				female	354				deceased	unknown
SP53320	DO24980	unknown			75		75	C34.1				female	434				deceased	unknown
SP53330	DO24980	unknown			75		75	C34.1				female	434				deceased	unknown
SP53582	DO25084	unknown			68		68	C34.1				female	999				deceased	unknown
SP53820	DO25189	unknown			47		47	C34.3				male	282				deceased	unknown
SP53810	DO25189	unknown			47		47	C34.3				male	282				deceased	unknown
SP53830	DO25199	unknown			67		67	C34.1				male	164				deceased	unknown
SP53845	DO25209	unknown			67		67	C34.3				female	457				deceased	unknown
SP53863	DO25218	unknown			62		62	C34.1				female	4961				deceased	unknown
SP53996	DO25262	unknown			59		59	C34.1				male	574				deceased	unknown
SP54113	DO25320	unknown			65		65	C34.2				male	731				deceased	unknown
SP54205	DO25369	unknown			77		77	C34.9				male	2681				deceased	unknown
SP54472	DO25498	unknown			61		61	C34.3				female	428				deceased	unknown
SP54655	DO25584	unknown			72		72	C34.3				female	624				deceased	unknown
SP54765	DO25629	unknown			84		84	C34.3				male	258				deceased	unknown
SP54992	DO25727	unknown			73		73	C34.0				female	268				deceased	unknown
SP55032	DO25747	unknown			57		57	C34.3				male	91				deceased	unknown
SP55082	DO25767	unknown			65		65	C34.1				male	594				deceased	unknown
SP5539	DO2581	unknown			73		73	C50.9				female	3126				deceased	unknown
SP55328	DO25897	unknown			67		70	C34.1				female	1421				deceased	unknown
SP55368	DO25917	unknown			75		75	C34.1				male	3169				deceased	unknown
SP55598	DO26025	unknown			71		71	C34.1				male	62				deceased	unknown
SP55820	DO26112	unknown			71		71	C34.1				male	626				deceased	unknown
SP56094	DO26240	unknown			65		65	C34.3				female	1454				deceased	unknown
SP56168	DO26280	unknown			79		79	C34.3				female	995				deceased	unknown
SP56178	DO26280	unknown			79		79	C34.3				female	995				deceased	unknown
SP56303	DO26354	unknown			65		65	C34.1				female	1492				deceased	unknown
SP56343	DO26374	unknown			52		52	C34.2				female	826				deceased	unknown
SP56422	DO26414	unknown			69		69	C34.1				male	244				deceased	unknown
SP56445	DO26420	unknown			74		78	C34.3				male	1713				deceased	unknown
SP56444	DO26420	unknown			74		78	C34.3				male	1713				deceased	unknown
SP56447	DO26421	unknown			64		64	C34.1				male	5				deceased	unknown
SP56446	DO26421	unknown			64		64	C34.1				male	5				deceased	unknown
SP56458	DO26426	unknown			73		73	C34.9				male	53				deceased	unknown
SP56464	DO26429	unknown			69		69	C34.9				male	131				deceased	unknown
SP56478	DO26435	unknown			66		66	C34.3				male	153				deceased	unknown
SP56481	DO26437	unknown			73		73	C34.1				female	12				deceased	unknown
SP56482	DO26437	unknown			73		73	C34.1				female	12				deceased	unknown
SP56485	DO26438	unknown			67		67	C34.1				male	371				deceased	unknown
SP56492	DO26441	unknown			65		65	C34.1				male	12				deceased	unknown
SP56493	DO26441	unknown			65		65	C34.1				male	12				deceased	unknown
SP56494	DO26442	unknown			75		75	C34.1				male	52				deceased	unknown
SP56497	DO26443	unknown			85		85	C34.1				male	166				deceased	unknown
SP56498	DO26443	unknown			85		85	C34.1				male	166				deceased	unknown
SP56504	DO26446	unknown			68		68	C34.3				male	2639				deceased	unknown
SP56505	DO26446	unknown			68		68	C34.3				male	2639				deceased	unknown
SP56512	DO26449	unknown			70		70	C34.3				male	34				deceased	unknown
SP56511	DO26449	unknown			70		70	C34.3				male	34				deceased	unknown
SP56521	DO26454	unknown			72		72	C34.1				male	136				deceased	unknown
SP56523	DO26455	unknown			69		69	C34.1				female	632				deceased	unknown
SP56526	DO26456	unknown			81		81	C34.3				male	146				deceased	unknown
SP56529	DO26457	unknown			81		81	C34.1				male	357				deceased	unknown
SP56528	DO26457	unknown			81		81	C34.1				male	357				deceased	unknown
SP56537	DO26461	unknown			58		58	C34.3				male	881				deceased	unknown
SP56550	DO26467	unknown			78		78	C34.3				male	1933				deceased	unknown
SP56552	DO26468	unknown			73		73	C34.1				female	358				deceased	unknown
SP56553	DO26469	unknown			62		62	C34.3				male	311				deceased	unknown
SP5666	DO2647	unknown			62		62	C50.9				female	426				deceased	unknown
SP56571	DO26477	unknown			72		72	C34.1				female	1856				deceased	unknown
SP56572	DO26478	unknown			55		55	C34.3				female	516				deceased	unknown
SP56576	DO26480	unknown			64		69	C34.1				male	1912				deceased	unknown
SP56577	DO26480	unknown			64		69	C34.1				male	1912				deceased	unknown
SP56593	DO26486	unknown			64		64	C34.9				male	1655				deceased	unknown
SP56613	DO26496	unknown			73		73	C34.9				male	212				deceased	unknown
SP56628	DO26504	unknown			63		63	C34.3				male	188				deceased	unknown
SP56640	DO26510	unknown			74		74	C34.1				male	539				deceased	unknown
SP56666	DO26522	unknown			75		75	C34.1				male	215				deceased	unknown
SP5678	DO2653	unknown			38		38	C50.9				female	1694				deceased	unknown
SP5684	DO2653	unknown			38		38	C50.9				female	1694				deceased	unknown
SP56694	DO26536	unknown			69		69	C34.3				male	92				deceased	unknown
SP56726	DO26550	unknown			76		77	C34.1				male	544				deceased	unknown
SP56729	DO26552	unknown			52		52	C34.3				male	345				deceased	unknown
SP56730	DO26553	unknown			58		60	C34.1				female	916				deceased	unknown
SP56737	DO26555	unknown			73		73	C34.1				male	1154				deceased	unknown
SP56743	DO26557	unknown			68		68	C34.1				male	198				deceased	unknown
SP56740	DO26557	unknown			68		68	C34.1				male	198				deceased	unknown
SP56765	DO26569	unknown			67		67	C34.3				male	266				deceased	unknown
SP56783	DO26578	unknown			74		75	C34.1				male	445				deceased	unknown
SP56812	DO26593	unknown			74		74	C34.3				female	1189				deceased	unknown
SP56836	DO26605	unknown			65		65	C34.1				male	329				deceased	unknown
SP56854	DO26611	unknown			41		41	C34.9				male	372				deceased	unknown
SP56857	DO26614	unknown			74		75	C34.1				male	573				deceased	unknown
SP56860	DO26614	unknown			74		75	C34.1				male	573				deceased	unknown
SP56869	DO26620	unknown			80		81	C34.3				male	623				deceased	unknown
SP56878	DO26623	unknown			62		62	C34.9				female	47				deceased	unknown
SP56887	DO26629	unknown			73		73	C34.3				male	716				deceased	unknown
SP56893	DO26632	unknown			63		68	C34.9				male	1953				deceased	unknown
SP56917	DO26641	unknown			57		59	C34.3				male	734				deceased	unknown
SP56941	DO26653	unknown			77		78	C34.3				male	474				deceased	unknown
SP56953	DO26659	unknown			78		78	C34.1				female	151				deceased	unknown
SP57004	DO26680	unknown			71		71	C34.1				male	365				deceased	unknown
SP57033	DO26695	unknown			66		66	C34.1				male	2979				deceased	unknown
SP57042	DO26698	unknown			55		55	C34.3				male	3149				deceased	unknown
SP57057	DO26707	unknown			62		62	C34.9				female	2133				deceased	unknown
SP57060	DO26707	unknown			62		62	C34.9				female	2133				deceased	unknown
SP5732	DO2671	unknown			51		51	C50.9				female	2965				deceased	unknown
SP5738	DO2671	unknown			51		51	C50.9				female	2965				deceased	unknown
SP57075	DO26716	unknown			75		75	C34.1				male	1423				deceased	unknown
SP57105	DO26728	unknown			73		73	C34.1				male	5				deceased	unknown
SP57141	DO26746	unknown			74		74	C34.1				male	166				deceased	unknown
SP57183	DO26766	unknown			61		61	C34.9				male	223				deceased	unknown
SP57189	DO26769	unknown			75		75	C34.1				male	1315				deceased	unknown
SP57211	DO26778	unknown			60		60	C34.1				male	276				deceased	unknown
SP57231	DO26790	unknown			40		40	C34.1				male	5287				deceased	unknown
SP57243	DO26794	unknown			71		72	C34.9				male	669				deceased	unknown
SP57294	DO26818	unknown			74		74	C34.3				male	2284				deceased	unknown
SP57333	DO26834	unknown			66		66	C34.3				female	351				deceased	unknown
SP57337	DO26838	unknown			81		81	C34.1				male	291				deceased	unknown
SP57341	DO26838	unknown			81		81	C34.1				male	291				deceased	unknown
SP57359	DO26846	unknown			71		73	C34.1				male	965				deceased	unknown
SP57450	DO26894	unknown			65		68	C34.3				male	1346				deceased	unknown
SP57486	DO26910	unknown			64		64	C34.3				male	85				deceased	unknown
SP57498	DO26918	unknown			67		70	C34.1				male	1426				deceased	unknown
SP57506	DO26922	unknown			73		74	C34.1				male	399				deceased	unknown
SP57514	DO26926	unknown			70		70	C34.1				male	667				deceased	unknown
SP57522	DO26930	unknown			69		69	C34.3				male	284				deceased	unknown
SP57558	DO26945	unknown			73		76	C34.8				female	1161				deceased	unknown
SP57578	DO26953	unknown			65		65	C34.1				male	366				deceased	unknown
SP57619	DO26971	unknown			65		67	C34.9				male	822				deceased	unknown
SP57700	DO27011	unknown			79		79	C34.3				male	24				deceased	unknown
SP57707	DO27011	unknown			79		79	C34.3				male	24				deceased	unknown
SP57742	DO27032	unknown			79		79	C34.1				female	274				deceased	unknown
SP57812	DO27060	unknown			76		76	C34.9				male	454				deceased	unknown
SP57818	DO27067	unknown			68		68	C34.9				male	835				deceased	unknown
SP57846	DO27081	unknown			76		81	C34.3				female	1874				deceased	unknown
SP57933	DO27120	unknown			68		70	C34.3				female	962				deceased	unknown
SP58045	DO27176	unknown			81		81	C34.3				female	59				deceased	unknown
SP5844	DO2719	unknown			84		84	C50.9				female	266				deceased	unknown
SP58149	DO27232	unknown			78		78	C34.10				female	974				deceased	unknown
SP5856	DO2725	unknown			79		79	C50.9				female	538				deceased	unknown
SP58245	DO27279	unknown			73		73	C34.3				male	123				deceased	unknown
SP58294	DO27302	unknown			80		80	C34.9				female	429				deceased	unknown
SP58326	DO27318	unknown			57		57	C34.3				male	428				deceased	unknown
SP5879	DO2737	unknown			52		52	C50.9				female	1127				deceased	unknown
SP58436	DO27373	unknown			50		50	C34.3				male	827				deceased	unknown
SP58500	DO27405	unknown			62		66	C34.12				male	1485				deceased	unknown
SP58532	DO27413	unknown			79		79	C34.8				male	899				deceased	unknown
SP58548	DO27421	unknown			67		72	C34.3				male	1975				deceased	unknown
SP58540	DO27421	unknown			67		72	C34.3				male	1975				deceased	unknown
SP58596	DO27445	unknown			65		65	C34.9				male	3253				deceased	unknown
SP58588	DO27445	unknown			65		65	C34.9				male	3253				deceased	unknown
SP58668	DO27484	unknown			56		56	C34.2				male	358				deceased	unknown
SP5903	DO2749	unknown			81		81	C50.9				female	3418				deceased	unknown
SP58754	DO27524	unknown			75		76	C34.3				male	587				deceased	unknown
SP58866	DO27580	unknown			72		72	C34.3				male	383				deceased	unknown
SP58882	DO27588	unknown			74		74	C34.1				male	2224				deceased	unknown
SP58919	DO27604	unknown			76		76	C34.1				male	1679				deceased	unknown
SP59103	DO27683	unknown			63		63	C34.2				female	1656				deceased	unknown
SP59111	DO27683	unknown			63		63	C34.2				female	1656				deceased	unknown
SP59151	DO27707	unknown			76		76	C34.2				male	116				deceased	unknown
SP59167	DO27707	unknown			76		76	C34.2				male	116				deceased	unknown
SP59175	DO27715	unknown			73		73	C34.9				male	2945				deceased	unknown
SP59221	DO27739	unknown			69		69	C34.1				female	17				deceased	unknown
SP6004	DO2794	unknown			67		67	C50.9				female	2417				deceased	unknown
SP59699	DO27974	unknown			55		57	C56.9				female	962				deceased	unknown
SP59709	DO27979	unknown			56		59	C56.9				female	1354				deceased	unknown
SP59712	DO27981	unknown			71		71	C56.9				female	74				deceased	unknown
SP59728	DO27988	unknown			65		65	C56.9				female	186				deceased	unknown
SP59737	DO27992	unknown			67		79	C56.9				female	4624				deceased	unknown
SP59780	DO28013	unknown			71		73	C56.9				female	821				deceased	unknown
SP59799	DO28022	unknown			67		69	C56.9				female	787				deceased	unknown
SP59804	DO28025	unknown			64		69	C56.9				female	1891				deceased	unknown
SP59842	DO28044	unknown			51		59	C56.9				female	3224				deceased	unknown
SP59846	DO28046	unknown			58		58	C56.9				female	65				deceased	unknown
SP59860	DO28053	unknown			76		79	C56.9				female	1278				deceased	unknown
SP59875	DO28059	unknown			58		59	C56.9				female	637				deceased	unknown
SP59890	DO28068	unknown			78		78	C56.9				female	286				deceased	unknown
SP59902	DO28074	unknown			62		66	C56.9				female	1562				deceased	unknown
SP59938	DO28089	unknown			50		54	C56.9				female	1646				deceased	unknown
SP59965	DO28102	unknown			75		75	C56.9				female	31				deceased	unknown
SP60009	DO28123	unknown			69		69	C56.9				female	31				deceased	unknown
SP60019	DO28128	unknown			50		55	C56.9				female	2148				deceased	unknown
SP60047	DO28140	unknown			62		64	C56.9				female	949				deceased	unknown
SP60082	DO28154	unknown			61		63	C56.9				female	1249				deceased	unknown
SP60171	DO28198	unknown			58		61	C56.9				female	1366				deceased	unknown
SP60306	DO28265	unknown			59		60	C56.9				female	365				deceased	unknown
SP60410	DO28313	unknown			58		62	C56.9				female	1721				deceased	unknown
SP60468	DO28337	unknown			54		56	C56.9				female	951				deceased	unknown
SP60610	DO28412	unknown			67		70	C56.9				female	1384				deceased	unknown
SP6115	DO2842	unknown			58		58	C50.9				female	239				deceased	unknown
SP60702	DO28452	unknown			66		73	C56.9				female	2688				deceased	unknown
SP60712	DO28461	unknown			51		51	C56.9				female	36				deceased	unknown
SP60842	DO28521	unknown			68		72	C56.9				female	1799				deceased	unknown
SP60892	DO28551	unknown			76		76	C56.9				female	24				deceased	unknown
SP61103	DO28661	unknown			45		46	C56.9				female	479				deceased	unknown
SP61143	DO28671	unknown			58		59	C56.9				female	663				deceased	unknown
SP61163	DO28681	unknown			49		49	C56.9				female	2342				deceased	unknown
SP61483	DO28843	unknown			57		57	C56.9				female	11				deceased	unknown
SP61773	DO28982	unknown			40		41	C56.9				female	629				deceased	unknown
SP61812	DO29002	unknown			48		51	C56.9				female	1319				deceased	unknown
SP61950	DO29066	unknown			47		48	C56.9				female	637				deceased	unknown
SP62080	DO29126	unknown			71		72	C56.9				female	565				deceased	unknown
SP62100	DO29136	unknown			59		66	C56.9				female	2634				deceased	unknown
SP62140	DO29156	unknown			66		70	C56.9				female	1736				deceased	unknown
SP62160	DO29166	unknown			70		70	C56.9				female	25				deceased	unknown
SP62210	DO29196	unknown			50		57	C56.9				female	2692				deceased	unknown
SP62361	DO29268	unknown			68		70	C56.9				female	863				deceased	unknown
SP62490	DO29328	unknown			53		54	C56.9				female	676				deceased	unknown
SP62626	DO29408	unknown			73		73	C56.9				female	394				deceased	unknown
SP62676	DO29428	unknown			65		67	C56.9				female	919				deceased	unknown
SP62868	DO29528	unknown			84		85	C56.9				female	728				deceased	unknown
SP63008	DO29598	unknown			65		67	C56.9				female	857				deceased	unknown
SP63107	DO29648	unknown			56		60	C56.9				female	1815				deceased	unknown
SP63266	DO29718	unknown			69		71	C56.9				female	1123				deceased	unknown
SP63326	DO29740	unknown			58		61	C56.9				female	1446				deceased	unknown
SP6394	DO2978	unknown			31		31	C50.9				female	1793				deceased	unknown
SP63456	DO29810	unknown			72		73	C56.9				female	395				deceased	unknown
SP63476	DO29820	unknown			53		54	C56.9				female	695				deceased	unknown
SP63506	DO29830	unknown			56		57	C56.9				female	515				deceased	unknown
SP63586	DO29870	unknown			45		48	C56.9				female	1187				deceased	unknown
SP63656	DO29910	unknown			62		62	C56.9				female	1229				deceased	unknown
SP63916	DO30030	unknown			57		57	C56.9				female	346				deceased	unknown
SP63966	DO30060	unknown			73		74	C56.9				female	594				deceased	unknown
SP64156	DO30150	unknown			56		59	C56.9				female	1163				deceased	unknown
SP64376	DO30260	unknown			59		59	C56.9				female	1348				deceased	unknown
SP64406	DO30270	unknown			62		62	C56.9				female	91				deceased	unknown
SP64486	DO30310	unknown			45		45	C56.9				female	1516				deceased	unknown
SP64516	DO30330	unknown			55		55	C48.1				female	1757				deceased	unknown
SP64556	DO30350	unknown			50		54	C56.9				female	1583				deceased	unknown
SP64576	DO30360	unknown			50		55	C56.9				female	1947				deceased	unknown
SP64596	DO30370	unknown			53		59	C56.9				female	2467				deceased	unknown
SP64716	DO30430	unknown			59		60	C56.9				female	455				deceased	unknown
SP64796	DO30470	unknown			51		54	C56.9				female	1341				deceased	unknown
SP64856	DO30500	unknown			73		73	C56.9				female	9				deceased	unknown
SP64926	DO30530	unknown			53		56	C56.9				female	1329				deceased	unknown
SP64946	DO30540	unknown			48		50	C56.9				female	976				deceased	unknown
SP6555	DO3055	unknown			38		38	C50.9				female	1993				deceased	unknown
SP65016	DO30570	unknown			53		53	C56.9				female	1189				deceased	unknown
SP65076	DO30600	unknown			55		58	C56.9				female	1279				deceased	unknown
SP65296	DO30710	unknown			45		49	C56.9				female	1484				deceased	unknown
SP65336	DO30730	unknown			66		69	C56.9				female	1448				deceased	unknown
SP65376	DO30750	unknown			49		52	C56.9				female	1213				deceased	unknown
SP65396	DO30760	unknown			54		55	C56.9				female	524				deceased	unknown
SP65446	DO30790	unknown			73		73	C56.9				female	1162				deceased	unknown
SP65556	DO30840	unknown			82		84	C56.9				female	737				deceased	unknown
SP65716	DO30920	unknown			53		57	C56.9				female	1579				deceased	unknown
SP65897	DO31010	unknown			53		60	C56.9				female	2742				deceased	unknown
SP66189	DO31160	unknown			44		44	C56.9				female	679				deceased	unknown
SP66315	DO31230	unknown			76		76	C56.9				female	457				deceased	unknown
SP66395	DO31270	unknown			47		48	C56.9				female	555				deceased	unknown
SP6709	DO3128	unknown			57		57	C50.9				female	2373				deceased	unknown
SP66434	DO31280	unknown			71		71	C56.9				female	92				deceased	unknown
SP66512	DO31330	unknown			49		52	C56.9				female	1249				deceased	unknown
SP66687	DO31420	unknown			57		58	C56.9				female	493				deceased	unknown
SP66807	DO31480	unknown			71		75	C56.9				female	1583				deceased	unknown
SP6754	DO3152	unknown			72		72	C50.9				female	991				deceased	unknown
SP66960	DO31551	unknown			77		80	C56.9				female	1259				deceased	unknown
SP67311	DO31714	unknown			54		57	C56.9				female	1364				deceased	unknown
SP67366	DO31739	unknown			58		58	C56.9				female	2717				deceased	unknown
SP6801	DO3176	unknown			62		62	C50.9				female	2712				deceased	unknown
SP67428	DO31769	unknown			57		61	C56.9				female	1492				deceased	unknown
SP67458	DO31789	unknown			76		83	C56.9				female	2648				deceased	unknown
SP67649	DO31889	unknown			60		63	C56.9				female	1321				deceased	unknown
SP67699	DO31919	unknown			57		58	C56.9				female	676				deceased	unknown
SP67744	DO31939	unknown			74		74	C56.9				female	197				deceased	unknown
SP67813	DO31979	unknown			75		82	C56.9				female	2621				deceased	unknown
SP67819	DO31979	unknown			75		82	C56.9				female	2621				deceased	unknown
SP67969	DO32049	unknown			38		40	C56.9				female	883				deceased	unknown
SP68124	DO32123	unknown			66		66	C56.9				female	61				deceased	unknown
SP68154	DO32143	unknown			87		88	C56.9				female	562				deceased	unknown
SP68174	DO32153	unknown			81		84	C56.9				female	1157				deceased	unknown
SP68278	DO32203	unknown			71		71	C56.9				female	542				deceased	unknown
SP68298	DO32207	unknown			80		81	C56.9				female	528				deceased	unknown
SP68338	DO32227	unknown			80		80	C56.9				female	887				deceased	unknown
SP68348	DO32237	unknown			72		76	C56.9				female	1769				deceased	unknown
SP68398	DO32257	unknown			50		52	C56.9				female	731				deceased	unknown
SP68427	DO32277	unknown			66		69	C56.9				female	1451				deceased	unknown
SP68447	DO32287	unknown			51		60	C56.9				female	3337				deceased	unknown
SP68590	DO32357	unknown			56		60	C56.9				female	1699				deceased	unknown
SP68629	DO32371	unknown			53		57	C56.9				female	1767				deceased	unknown
SP68699	DO32410	unknown			58		61	C56.9				female	1161				deceased	unknown
SP68735	DO32429	unknown			71		72	C56.9				female	563				deceased	unknown
SP68884	DO32497	unknown			67		67	C56.9				female	547				deceased	unknown
SP68940	DO32526	unknown			73		78	C56.9				female	1977				deceased	unknown
SP68982	DO32546	unknown			44		44	C56.9				female	1483				deceased	unknown
SP69050	DO32586	unknown			68		71	C56.9				female	1354				deceased	unknown
SP69145	DO32636	unknown			61		63	C56.9				female	914				deceased	unknown
SP69194	DO32666	unknown			61		61	C56.9				female	75				deceased	unknown
SP69251	DO32678	unknown			63		63	C56.9				female	138				deceased	unknown
SP69304	DO32708	unknown			44		48	C56.9				female	1579				deceased	unknown
SP7050	DO3293	unknown			48		48	C50.9				female	1759				deceased	unknown
SP7056	DO3293	unknown			48		48	C50.9				female	1759				deceased	unknown
SP7157	DO3346	unknown			60		60	C50.3				female	921				deceased	unknown
SP7163	DO3346	unknown			60		60	C50.3				female	921				deceased	unknown
SP7269	DO3400	unknown			53		53	C50.9				female	959				deceased	unknown
SP7275	DO3400	unknown			53		53	C50.9				female	959				deceased	unknown
SP7315	DO3424	unknown			40		40	C50.9				female	3461				deceased	unknown
SP7444	DO3494	unknown			78		78	C50.9				female	2127				deceased	unknown
SP7450	DO3494	unknown			78		78	C50.9				female	2127				deceased	unknown
SP80106	DO36312	unknown			56		56	C61				male	1329				deceased	unknown
SP7749	DO3644	unknown			60		60	C50.9				female	2469				deceased	unknown
SP80539	DO36519	unknown			72		75	C19				female	1258				deceased	unknown
SP80595	DO36546	unknown			77		81	C19				female	1741				deceased	unknown
SP80768	DO36626	unknown			74		74	C20				male	556				deceased	unknown
SP7803	DO3668	unknown			62		62	C50.9				female	1781				deceased	unknown
SP80922	DO36696	unknown			56		56	C19				male	1432				deceased	unknown
SP80908	DO36696	unknown			56		56	C19				male	1432				deceased	unknown
SP7815	DO3674	unknown			70		70	C50.9				female	224				deceased	unknown
SP81249	DO36846	unknown			60		60	C19				male	316				deceased	unknown
SP81256	DO36853	unknown			75		75	C20				male	1566				deceased	unknown
SP81681	DO37058	unknown			73		75	C19				female	734				deceased	unknown
SP81928	DO37181	unknown			77		79	C20				female	992				deceased	unknown
SP82390	DO37405	unknown			74		74	C77.9				female	1832				deceased	unknown
SP82405	DO37412	unknown			54		54	C77.9				female	822				deceased	unknown
SP82411	DO37415	unknown			55		55	C76.2				female	6953				deceased	unknown
SP82413	DO37416	unknown			68		68	C49.4				male	1927				deceased	unknown
SP82423	DO37421	unknown			23		23	C77.3				male	3139				deceased	unknown
SP82425	DO37422	unknown			80		80	C77.3				male	423				deceased	unknown
SP82427	DO37423	unknown			58		58	C77.3				male	1446				deceased	unknown
SP82431	DO37425	unknown			49		49	C77.3				male	659				deceased	unknown
SP82433	DO37426	unknown			54		54	C49.0				male	196				deceased	unknown
SP82435	DO37427	unknown			47		47	C49.4				male	284				deceased	unknown
SP82437	DO37428	unknown			72		72	C77.9				male	961				deceased	unknown
SP82443	DO37431	unknown			32		32	C44.9				female	6164				deceased	unknown
SP82459	DO37439	unknown			77		77	C77.4				female	1424				deceased	unknown
SP82467	DO37443	unknown			30		30	C77.4				male	4222				deceased	unknown
SP82473	DO37446	unknown			33		33	C77.9				male	854				deceased	unknown
SP82481	DO37450	unknown			55		55	C77.9				male	2184				deceased	unknown
SP82487	DO37452	unknown			47		47	C49.3				male	1341				deceased	unknown
SP82491	DO37454	unknown			19		19	C77.9				male	237				deceased	unknown
SP82508	DO37462	unknown			62		62	C77.9				male	854				deceased	unknown
SP82532	DO37474	unknown			68		68	C44.9				male	728				deceased	unknown
SP82599	DO37507	unknown			54		54	C77.4				female	1766				deceased	unknown
SP82630	DO37523	unknown			60		60	C77.9				female	295				deceased	unknown
SP82636	DO37527	unknown			60		60	C44.5				male	3587				deceased	unknown
SP82644	DO37531	unknown			43		43	C77.3				male	6225				deceased	unknown
SP82660	DO37539	unknown			66		66	C77.3				male	516				deceased	unknown
SP82668	DO37543	unknown			58		58	C77.3				male	361				deceased	unknown
SP82684	DO37551	unknown			45		45	C77.9				female	843				deceased	unknown
SP82700	DO37559	unknown			73		73	C77.3				male	1871				deceased	unknown
SP82732	DO37575	unknown			71		71	C77.9				female	996				deceased	unknown
SP82772	DO37595	unknown			58		58	C49.0				female	545				deceased	unknown
SP82780	DO37599	unknown			55		55	C44.5				female	151				deceased	unknown
SP82812	DO37615	unknown			46		46	C49.9				female	1525				deceased	unknown
SP82820	DO37619	unknown			24		24	C77.3				male	368				deceased	unknown
SP82836	DO37627	unknown			63		63	C77.9				male	1628				deceased	unknown
SP82852	DO37635	unknown			72		72	C44.9				female	636				deceased	unknown
SP82884	DO37651	unknown			36		36	C77.9				male	347				deceased	unknown
SP82908	DO37663	unknown			39		39	C49.9				female	1478				deceased	unknown
SP82932	DO37675	unknown			61		61	C77.4				female	746				deceased	unknown
SP82988	DO37703	unknown			52		52	C77.9				male	2273				deceased	unknown
SP83011	DO37715	unknown			48		48	C77.3				male	818				deceased	unknown
SP83051	DO37734	unknown			52		52	C77.9				male	6598				deceased	unknown
SP83083	DO37750	unknown			46		46	C49.3				female	383				deceased	unknown
SP83114	DO37766	unknown			24		24	C44.5				male	467				deceased	unknown
SP83138	DO37778	unknown			48		48	C77.4				male	1992				deceased	unknown
SP83146	DO37782	unknown			77		77	C44.5				male	821				deceased	unknown
SP83162	DO37790	unknown			46		46	C77.9				female	813				deceased	unknown
SP83178	DO37798	unknown			36		36	C44.5				male	1857				deceased	unknown
SP8037	DO3781	unknown			87		87	C50.9				female	792				deceased	unknown
SP8043	DO3781	unknown			87		87	C50.9				female	792				deceased	unknown
SP83202	DO37810	unknown			70		70	C77.3				female	1315				deceased	unknown
SP83210	DO37814	unknown			84		84	C49.2				female	447				deceased	unknown
SP83242	DO37827	unknown			60		60	C77.9				male	3424				deceased	unknown
SP83258	DO37835	unknown			78		78	C77.3				male	79				deceased	unknown
SP83282	DO37847	unknown			66		66	C77.3				male	877				deceased	unknown
SP83292	DO37851	unknown			52		52	C77.5				male	1438				deceased	unknown
SP83312	DO37861	unknown			63		63	C44.5				female	988				deceased	unknown
SP8049	DO3787	unknown			80		80	C50.9				female	2534				deceased	unknown
SP8055	DO3787	unknown			80		80	C50.9				female	2534				deceased	unknown
SP83342	DO37876	unknown			49		49	C44.7				female	368				deceased	unknown
SP83352	DO37881	unknown			77		77	C49.9				female	874				deceased	unknown
SP83362	DO37886	unknown			57		57	C77.9				male	1486				deceased	unknown
SP83392	DO37901	unknown			65		65	C77.4				male	1321				deceased	unknown
SP83432	DO37921	unknown			57		57	C44.5				male	263				deceased	unknown
SP83472	DO37941	unknown			43		43	C49.1				male	1195				deceased	unknown
SP83502	DO37956	unknown			75		75	C77.9				female	1441				deceased	unknown
SP83562	DO37986	unknown			56		56	C44.5				male	5118				deceased	unknown
SP83592	DO38001	unknown			78		78	C77.3				male	566				deceased	unknown
SP83602	DO38006	unknown			85		85	C44.5				male	787				deceased	unknown
SP83612	DO38011	unknown			51		51	C77.4				male	3141				deceased	unknown
SP83773	DO38093	unknown			43		43	C44.7				female	2324				deceased	unknown
SP83785	DO38099	unknown			60		60	C77.3				male	2927				deceased	unknown
SP83821	DO38117	unknown			52		52	C77.9				male	5318				deceased	unknown
SP83832	DO38123	unknown			87		87	C77.0				male	425				deceased	unknown
SP83856	DO38135	unknown			71		71	C44.9				male	824				deceased	unknown
SP83868	DO38141	unknown			75		75	C77.3				male	723				deceased	unknown
SP83969	DO38191	unknown			72		72	C16.0				male	457				deceased	unknown
SP84110	DO38250	unknown			83		83	C16.2				male	426				deceased	unknown
SP84144	DO38265	unknown			68		68	C16.2				male	243				deceased	unknown
SP84140	DO38265	unknown			68		68	C16.2				male	243				deceased	unknown
SP84156	DO38272	unknown			58		58	C16.0				male	212				deceased	unknown
SP84180	DO38284	unknown			49		49	C16.3				male	1811				deceased	unknown
SP84475	DO38415	unknown			63		63	C16.3				male	22				deceased	unknown
SP84499	DO38427	unknown			66		66	C16.2				female	669				deceased	unknown
SP84615	DO38483	unknown			73		73	C16.3				male	881				deceased	unknown
SP84663	DO38507	unknown			70		70	C16.9				male	215				deceased	unknown
SP84755	DO38551	unknown			83		83	C16.3				female	641				deceased	unknown
SP84782	DO38567	unknown			90		90	C16.3				male	31				deceased	unknown
SP84906	DO38627	unknown			69		69	C16.3				female	274				deceased	unknown
SP85130	DO38731	unknown			79		79	C16.3				male	2197				deceased	unknown
SP85198	DO38763	unknown			48		48	C16.3				male	153				deceased	unknown
SP85379	DO38847	unknown			59		59	C16.3				male	366				deceased	unknown
SP85395	DO38855	unknown			68		68	C16.2				female	122				deceased	unknown
SP85520	DO38915	unknown			62		62	C73				female	1385				deceased	unknown
SP86036	DO39168	unknown			88		88	C73				male	2973				deceased	unknown
SP86709	DO39505	unknown			66		66	C73				male	1597				deceased	unknown
SP86917	DO39604	unknown			78		78	C73				female	233				deceased	unknown
SP86929	DO39610	unknown			81		81	C73				male	533				deceased	unknown
SP86935	DO39610	unknown			81		81	C73				male	533				deceased	unknown
SP86989	DO39635	unknown			69		69	C73				female	174				deceased	unknown
SP8478	DO3994	unknown			71		71	C50.9				female	879				deceased	unknown
SP88110	DO40173	unknown			64		64	C73				female	813				deceased	unknown
SP89615	DO40912	unknown			83		83	C54.1				female	714				deceased	unknown
SP89639	DO40924	unknown			53		53	C54.1				female	72				deceased	unknown
SP89843	DO41026	unknown			39		39	C54.1				female	1428				deceased	unknown
SP89921	DO41062	unknown			58		58	C54.1				female	339				deceased	unknown
SP90197	DO41193	unknown			66		66	C54.1				female	916				deceased	unknown
SP90257	DO41223	unknown			86		86	C54.1				female	189				deceased	unknown
SP90479	DO41331	unknown			56		56	C54.1				female	421				deceased	unknown
SP8785	DO4134	unknown			69		69	C50.9				female	2483				deceased	unknown
SP8795	DO4138	unknown			73		73	C50.9				female	2361				deceased	unknown
SP8807	DO4143	unknown			54		54	C50.9				female	967				deceased	unknown
SP90797	DO41482	unknown			63		63	C54.1				female	935				deceased	unknown
SP90821	DO41494	unknown			60		60	C54.1				female	3112				deceased	unknown
SP90857	DO41512	unknown			79		79	C54.1				female	1548				deceased	unknown
SP8831	DO4155	unknown			45		45	C50.9				female	2854				deceased	unknown
SP91157	DO41662	unknown			68		68	C54.1				female	285				deceased	unknown
SP91217	DO41692	unknown			51		51	C54.1				female	377				deceased	unknown
SP91298	DO41728	unknown			82		82	C54.1				female	373				deceased	unknown
SP91570	DO41863	unknown			84		84	C54.1				female	624				deceased	unknown
SP91762	DO41959	unknown			86		86	C54.1				female	145				deceased	unknown
SP91819	DO41991	unknown			53		53	C54.1				female	258				deceased	unknown
SP92195	DO42169	unknown			70		70	C54.1				female	1484				deceased	unknown
SP92444	DO42296	unknown			60		60	C54.1				female	326				deceased	unknown
SP92508	DO42328	unknown			63		63	C54.1				female	947				deceased	unknown
SP92803	DO42472	unknown			67		67	C54.1				female	3251				deceased	unknown
SP93099	DO42616	unknown			67		67	C54.1				female	946				deceased	unknown
SP93091	DO42616	unknown			67		67	C54.1				female	946				deceased	unknown
SP93652	DO42881	unknown			59		59	C54.1				female	669				deceased	unknown
SP94060	DO43074	unknown			74		74	C54.1				female	834				deceased	unknown
SP94252	DO43170	unknown			44		44	C54.1				female	243				deceased	unknown
SP94300	DO43194	unknown			69		69	C54.1				female	871				deceased	unknown
SP94348	DO43218	unknown			81		81	C54.1				female	413				deceased	unknown
SP94917	DO43506	unknown			35		35	C54.9				female	146				deceased	unknown
SP95062	DO43578	unknown			83		83	C54.1				female	456				deceased	unknown
SP95190	DO43642	unknown			72		72	C54.1				female	58				deceased	unknown
SP95454	DO43763	unknown			67		67	C54.1				female	543				deceased	unknown
SP95646	DO43859	unknown			62		62	C54.1				female	361				deceased	unknown
SP96001	DO44032	unknown			84		84	C67.2				male	335				deceased	unknown
SP96009	DO44036	unknown			47		47	C67.0				female	163				deceased	unknown
SP96042	DO44052	unknown			77		77	C67.3				female	835				deceased	unknown
SP96046	DO44054	unknown			76		76	C67.4				male	191				deceased	unknown
SP96048	DO44055	unknown			64		64	C67.9				male	467				deceased	unknown
SP96056	DO44059	unknown			70		70	C67.9				male	56				deceased	unknown
SP9349	DO4407	unknown			45		45	C50.9				female	2573				deceased	unknown
SP96096	DO44079	unknown			82		82	C67.4				male	173				deceased	unknown
SP96112	DO44087	unknown			56		56	C18.7				male	1881				deceased	unknown
SP96118	DO44090	unknown			34		34	C18.4				female	494				deceased	unknown
SP96122	DO44092	unknown			55		55	C18.6				female	758				deceased	unknown
SP96214	DO44135	unknown			68		68	C50.9				female	322				deceased	unknown
SP96406	DO44222	unknown			35		35	C50.9				female	912				deceased	unknown
SP96534	DO44283	unknown			40		40	C53.9				female	659				deceased	unknown
SP96538	DO44283	unknown			40		40	C53.9				female	659				deceased	unknown
SP96540	DO44285	unknown			21		21	C53.9				female	348				deceased	unknown
SP96975	DO44404	unknown			21		21	C71.9				male	1537				deceased	unknown
SP97081	DO44452	unknown			44		44	C04.9				male	173				deceased	unknown
SP97346	DO44541	unknown			63		63	C71.0				female	722				deceased	unknown
SP97350	DO44543	unknown			70		70	C71.0				male	919				deceased	unknown
SP97352	DO44543	unknown			70		70	C71.0				male	919				deceased	unknown
SP98060	DO44875	unknown			72		72	C22.0				female	3258				deceased	unknown
SP98061	DO44875	unknown			72		72	C22.0				female	3258				deceased	unknown
SP98067	DO44878	unknown			45		45	C22.0				male	535				deceased	unknown
SP98068	DO44878	unknown			45		45	C22.0				male	535				deceased	unknown
SP98069	DO44879	unknown			78		78	C22.0				female	1694				deceased	unknown
SP98070	DO44879	unknown			78		78	C22.0				female	1694				deceased	unknown
SP98073	DO44881	unknown			76		76	C22.0				female	2131				deceased	unknown
SP98074	DO44881	unknown			76		76	C22.0				female	2131				deceased	unknown
SP98078	DO44883	unknown			75		75	C22.0				male	11				deceased	unknown
SP98079	DO44883	unknown			75		75	C22.0				male	11				deceased	unknown
SP98080	DO44884	unknown			66		66	C22.0				female	3125				deceased	unknown
SP98081	DO44884	unknown			66		66	C22.0				female	3125				deceased	unknown
SP98087	DO44887	unknown			60		60	C22.0				male	373				deceased	unknown
SP98090	DO44888	unknown			64		64	C22.0				female	931				deceased	unknown
SP98118	DO44899	unknown			65		65	C22.0				male	233				deceased	unknown
SP98122	DO44899	unknown			65		65	C22.0				male	233				deceased	unknown
SP98126	DO44903	unknown			67		67	C22.0				male	171				deceased	unknown
SP9516	DO4491	unknown			82		82	C50.9				female	1365				deceased	unknown
SP98152	DO44915	unknown			57		57	C22.0				female	394				deceased	unknown
SP98172	DO44923	unknown			85		85	C22.0				female	9				deceased	unknown
SP98277	DO44970	unknown			56		56	C22.0				female	899				deceased	unknown
SP98305	DO44982	unknown			67		67	C22.0				male	419				deceased	unknown
SP98319	DO44990	unknown			77		77	C22.0				male	643				deceased	unknown
SP98323	DO44990	unknown			77		77	C22.0				male	643				deceased	unknown
SP98327	DO44994	unknown			75		75	C22.0				male	194				deceased	unknown
SP98331	DO44994	unknown			75		75	C22.0				male	194				deceased	unknown
SP907	DO450	unknown			56		56	C67.1				male	251				deceased	unknown
SP98343	DO45001	unknown			37		37	C22.0				male	612				deceased	unknown
SP98347	DO45001	unknown			37		37	C22.0				male	612				deceased	unknown
SP98376	DO45017	unknown			61		61	C22.0				female	2456				deceased	unknown
SP9564	DO4515	unknown			80		80	C50.9				female	883				deceased	unknown
SP911	DO452	unknown			57		57	C67.9				female	223				deceased	unknown
SP912	DO452	unknown			57		57	C67.9				female	223				deceased	unknown
SP9576	DO4521	unknown			58		58	C50.9				female	2965				deceased	unknown
SP9588	DO4527	unknown			56		56	C50.9				female	612				deceased	unknown
SP9594	DO4527	unknown			56		56	C50.9				female	612				deceased	unknown
SP99352	DO45313	unknown			53		53	C34.1				male	1778				deceased	unknown
SP99358	DO45316	unknown			58		58	C34.1				female	336				deceased	unknown
SP99368	DO45321	unknown			69		69	C34.3				male	321				deceased	unknown
SP99395	DO45330	unknown			73		73	C34.1				male	1653				deceased	unknown
SP99423	DO45342	unknown			77		77	C34.2				male	74				deceased	unknown
SP99428	DO45344	unknown			54		54	C34.1				female	1265				deceased	unknown
SP99430	DO45345	unknown			55		55	C34.3				male	444				deceased	unknown
SP99433	DO45346	unknown			53		53	C34.1				female	3361				deceased	unknown
SP99437	DO45348	unknown			68		68	C34.1				male	161				deceased	unknown
SP99456	DO45355	unknown			54		54	C34.3				female	1725				deceased	unknown
SP99462	DO45357	unknown			68		68	C34.3				female	2617				deceased	unknown
SP99495	DO45370	unknown			75		75	C34.3				female	167				deceased	unknown
SP99533	DO45382	unknown			65		65	C34.3				female	139				deceased	unknown
SP99538	DO45384	unknown			56		56	C34.3				female	582				deceased	unknown
SP99561	DO45394	unknown			62		62	C34.1				female	339				deceased	unknown
SP99639	DO45420	unknown			72		72	C34.3				male	429				deceased	unknown
SP99658	DO45428	unknown			56		56	C34.1				female	84				deceased	unknown
SP99677	DO45436	unknown			59		59	C34.1				male	519				deceased	unknown
SP99676	DO45436	unknown			59		59	C34.1				male	519				deceased	unknown
SP99683	DO45439	unknown			90		90	C34.1				male	937				deceased	unknown
SP99751	DO45471	unknown			55		55	C34.1				female	89				deceased	unknown
SP99757	DO45473	unknown			64		64	C34.1				male	3838				deceased	unknown
SP99921	DO45537	unknown			75		75	C34.1				male	1				deceased	unknown
SP99927	DO45537	unknown			75		75	C34.1				male	1				deceased	unknown
SP9648	DO4557	unknown			49		49	C50.9				female	991				deceased	unknown
SP923	DO457	unknown			75		75	C67.4				male	579				deceased	unknown
SP9750	DO4605	unknown			35		35	C50.9				female	3462				deceased	unknown
SP9756	DO4605	unknown			35		35	C50.9				female	3462				deceased	unknown
SP933	DO462	unknown			62		62	C67.2				male	1423				deceased	unknown
SP941	DO466	unknown			84		84	C67.9				male	149				deceased	unknown
SP102198	DO46616	unknown			41		41	C25.0				male	666				deceased	unknown
SP102206	DO46620	unknown			64		64	C25.9				male	216				deceased	unknown
SP102210	DO46622	unknown			73		73	C25.0				female	467				deceased	unknown
SP102241	DO46637	unknown			73		73	C25.9				male	598				deceased	unknown
SP102248	DO46641	unknown			66		66	C25.9				female	1332				deceased	unknown
SP102256	DO46645	unknown			64		64	C25.9				male	117				deceased	unknown
SP102260	DO46647	unknown			80		80	C25.9				male	123				deceased	unknown
SP102264	DO46649	unknown			60		60	C25.0				male	145				deceased	unknown
SP102268	DO46651	unknown			85		85	C25.9				female	481				deceased	unknown
SP102272	DO46653	unknown			56		56	C25.0				female	219				deceased	unknown
SP102284	DO46659	unknown			53		53	C25.9				female	486				deceased	unknown
SP102304	DO46669	unknown			57		57	C25.0				male	334				deceased	unknown
SP943	DO467	unknown			60		60	C67.2				male	294				deceased	unknown
SP103864	DO47254	unknown			79		79	C44.7				male	412				deceased	unknown
SP103960	DO47299	unknown			40		40	C49.3				male	4634				deceased	unknown
SP103968	DO47303	unknown			53		53	C44.4				male	2192				deceased	unknown
SP104009	DO47318	unknown			50		50	C76.1				male	1333				deceased	unknown
SP104056	DO47331	unknown			71		71	C44.5				male	1124				deceased	unknown
SP104102	DO47353	unknown			77		77	C77.3				male	1487				deceased	unknown
SP104138	DO47368	unknown			62		62	C49.0				male	955				deceased	unknown
SP104196	DO47395	unknown			86		86	C77.4				female	279				deceased	unknown
SP104232	DO47413	unknown			70		70	C77.0				male	422				deceased	unknown
SP10027	DO4743	unknown			48		48	C50.4				female	1556				deceased	unknown
SP10033	DO4743	unknown			48		48	C50.4				female	1556				deceased	unknown
SP10039	DO4743	unknown			48		48	C50.4				female	1556				deceased	unknown
SP104354	DO47459	unknown			69		69	C44.5				male	828				deceased	unknown
SP104426	DO47491	unknown			42		42	C49.6				male	2993				deceased	unknown
SP104438	DO47497	unknown			37		37	C44.5				female	1548				deceased	unknown
SP104486	DO47519	unknown			83		83	C51.9				female	424				deceased	unknown
SP104518	DO47537	unknown			69		69	C44.6				male	2889				deceased	unknown
SP104530	DO47542	unknown			36		36	C44.5				female	396				deceased	unknown
SP104542	DO47546	unknown			25		25	C48.2				male	7514				deceased	unknown
SP104590	DO47563	unknown			45		45	C49.3				male	1544				deceased	unknown
SP961	DO476	unknown			69		69	C67.9				female	273				deceased	unknown
SP104708	DO47613	unknown			30		30	C77.5				female	3453				deceased	unknown
SP104741	DO47625	unknown			44		44	C49.9				male	1618				deceased	unknown
SP104798	DO47646	unknown			77		77	C49.1				male	1354				deceased	unknown
SP104863	DO47672	unknown			79		79	C44.4				female	469				deceased	unknown
SP104907	DO47695	unknown			67		67	C77.9				male	3136				deceased	unknown
SP963	DO477	unknown			79		79	C67.9				male	65				deceased	unknown
SP105048	DO47767	unknown			71		71	C16.3				male	3				deceased	unknown
SP965	DO478	unknown			77		77	C67.2				male	819				deceased	unknown
SP105205	DO47837	unknown			73		73	C16.1				female	8				deceased	unknown
SP10177	DO4810	unknown			69		69	C50.9				female	1812				deceased	unknown
SP105827	DO48113	unknown			78		78	C73				female	1854				deceased	unknown
SP105843	DO48121	unknown			87		87	C73				female	1734				deceased	unknown
SP105906	DO48151	unknown			70		70	C73				female	963				deceased	unknown
SP105942	DO48169	unknown			68		68	C54.1				female	1249				deceased	unknown
SP105944	DO48170	unknown			52		52	C54.1				female	1317				deceased	unknown
SP10220	DO4830	unknown			31		31	C50.9				female	2273				deceased	unknown
SP10230	DO4830	unknown			31		31	C50.9				female	2273				deceased	unknown
SP10227	DO4830	unknown			31		31	C50.9				female	2273				deceased	unknown
SP106585	DO48486	unknown			75		75	C22.0				female	31				deceased	unknown
SP106596	DO48492	unknown			64		64	C22.0				female	558				deceased	unknown
SP106653	DO48514	unknown			78		78	C16.3				male	113				deceased	unknown
SP106677	DO48518	unknown			76		76	C22.0				male	1372				deceased	unknown
SP106683	DO48518	unknown			76		76	C22.0				male	1372				deceased	unknown
SP106676	DO48525	unknown			70		70	C71.0				female	162				deceased	unknown
SP106847	DO48589	unknown			71		71	C22.0				male	1791				deceased	unknown
SP106854	DO48592	unknown			72		72	C22.0				female	283				deceased	unknown
SP106863	DO48597	unknown			55		55	C77.9				male	1429				deceased	unknown
SP106879	DO48604	unknown			72		72	C49.5				male	3869				deceased	unknown
SP106884	DO48606	unknown			33		33	C71.0				female	241				deceased	unknown
SP106894	DO48612	unknown			68		68	C16.1				female	156				deceased	unknown
SP106924	DO48629	unknown			54		54	C64.9				female	242				deceased	unknown
SP106954	DO48648	unknown			87		87	C71.0				male	347				deceased	unknown
SP106961	DO48652	unknown			42		42	C77.3				male	5237				deceased	unknown
SP106978	DO48663	unknown			39		39	C49.9				male	613				deceased	unknown
SP987	DO488	unknown			60		60	C67.9				male	393				deceased	unknown
SP989	DO488	unknown			60		60	C67.9				male	393				deceased	unknown
SP107342	DO48883	unknown			70		70	C34.3				female	414				deceased	unknown
SP10342	DO4893	unknown			50		50	C50.9				female	524				deceased	unknown
SP107585	DO48982	unknown			71		71	C53.9				female	1186				deceased	unknown
SP107591	DO48985	unknown			55		55	C53.9				female	955				deceased	unknown
SP107652	DO49015	unknown			24		24	C53.9				female	543				deceased	unknown
SP107656	DO49017	unknown			61		61	C53.9				female	14				deceased	unknown
SP107679	DO49028	unknown			66		66	C73				female	1753				deceased	unknown
SP107678	DO49028	unknown			66		66	C73				female	1753				deceased	unknown
SP107685	DO49032	unknown			63		63	C09.9				male	2				deceased	unknown
SP107687	DO49033	unknown			55		55	C04.9				male	487				deceased	unknown
SP107692	DO49035	unknown			82		82	C04.9				female	182				deceased	unknown
SP107707	DO49042	unknown			54		54	C04.9				male	62				deceased	unknown
SP107728	DO49052	unknown			88		88	C04.9				male	353				deceased	unknown
SP107734	DO49055	unknown			49		49	C06.9				male	577				deceased	unknown
SP107740	DO49060	unknown			69		69	C06.9				female	5152				deceased	unknown
SP107750	DO49065	unknown			53		53	C03.1				male	395				deceased	unknown
SP107752	DO49066	unknown			79		79	C03.1				female	882				deceased	unknown
SP10405	DO4928	unknown			90		90	C50.9				female	1542				deceased	unknown
SP108558	DO49399	unknown			81		81	C25.0				female	568				deceased	unknown
SP108587	DO49402	unknown			54		54	C25.0				female	511				deceased	unknown
SP108657	DO49414	unknown			65		65	C25.0				male	41				deceased	unknown
SP10470	DO4963	unknown			36		36	C50.9				female	548				deceased	unknown
SP109382	DO49694	unknown			70		70	C22.0				male	56				deceased	unknown
SP109384	DO49695	unknown			78		78	C22.0				male	91				deceased	unknown
SP109386	DO49696	unknown			65		65	C22.0				male	65				deceased	unknown
SP109431	DO49717	unknown			68		68	C22.0				male	412				deceased	unknown
SP109527	DO49761	unknown			71		71	C64.1				male	514				deceased	unknown
SP109579	DO49785	unknown			60		60	C64.1				male	363				deceased	unknown
SP109590	DO49790	unknown			66		66	C64.1				female	496				deceased	unknown
SP109616	DO49802	unknown			69		69	C67.9				male	467				deceased	unknown
SP109787	DO49873	unknown			40		40	C34.1				female	58				deceased	unknown
SP109815	DO49887	unknown			48		48	C53.9				female	471				deceased	unknown
SP109819	DO49889	unknown			48		48	C53.9				female	523				deceased	unknown
SP109825	DO49892	unknown			42		42	C53.9				female	2888				deceased	unknown
SP109827	DO49893	unknown			70		70	C53.9				female	284				deceased	unknown
SP109829	DO49894	unknown			72		72	C53.9				female	414				deceased	unknown
SP109838	DO49898	unknown			39		39	C53.9				female	1394				deceased	unknown
SP109854	DO49906	unknown			79		79	C53.9				female	715				deceased	unknown
SP109858	DO49908	unknown			56		56	C53.9				female	837				deceased	unknown
SP109886	DO49922	unknown			41		41	C53.9				female	492				deceased	unknown
SP109893	DO49925	unknown			43		43	C53.9				female	252				deceased	unknown
SP110017	DO49986	unknown			21		21	C53.9				female	355				deceased	unknown
SP110019	DO49987	unknown			44		44	C53.9				female	2859				deceased	unknown
SP110021	DO49988	unknown			57		57	C02.9				male	82				deceased	unknown
SP110027	DO49991	unknown			85		85	C32.9				male	194				deceased	unknown
SP110253	DO50095	unknown			67		67	C34.1				male	123				deceased	unknown
SP110258	DO50097	unknown			66		66	C34.1				male	678				deceased	unknown
SP110308	DO50118	unknown			72		72	C16.3				female	348				deceased	unknown
SP110316	DO50122	unknown			41		41	C16.1				female	132				deceased	unknown
SP110332	DO50130	unknown			46		46	C16.0				male	336				deceased	unknown
SP110334	DO50131	unknown			66		66	C16.1				male	262				deceased	unknown
SP110340	DO50134	unknown			72		72	C16.3				male	1153				deceased	unknown
SP110350	DO50139	unknown			78		78	C16.1				male	1747				deceased	unknown
SP110352	DO50140	unknown			78		78	C16.3				female	272				deceased	unknown
SP110356	DO50142	unknown			80		80	C16.0				female	513				deceased	unknown
SP110362	DO50145	unknown			79		79	C16.3				female	24				deceased	unknown
SP110374	DO50151	unknown			54		54	C71.0				male	814				deceased	unknown
SP110376	DO50152	unknown			51		51	C71.0				male	648				deceased	unknown
SP110434	DO50181	unknown			48		48	C71.0				female	1891				deceased	unknown
SP110460	DO50193	unknown			66		66	C71.0				male	178				deceased	unknown
SP110522	DO50217	unknown			69		69	C71.0				male	316				deceased	unknown
SP110532	DO50220	unknown			44		44	C71.0				female	961				deceased	unknown
SP110573	DO50237	unknown			31		31	C71.0				male	1242				deceased	unknown
SP110615	DO50254	unknown			77		77	C25.0				male	95				deceased	unknown
SP110645	DO50269	unknown			76		76	C25.0				female	695				deceased	unknown
SP110649	DO50271	unknown			64		64	C25.0				male	12				deceased	unknown
SP110670	DO50280	unknown			48		48	C77.4				male	938				deceased	unknown
SP110672	DO50281	unknown			48		48	C77.3				male	2421				deceased	unknown
SP110684	DO50287	unknown			43		43	C49.2				male	2711				deceased	unknown
SP110696	DO50292	unknown			56		56	C49.9				male	698				deceased	unknown
SP110710	DO50299	unknown			70		70	C77.3				male	832				deceased	unknown
SP10665	DO5067	unknown			47		47	C50.9				female	2551				deceased	unknown
SP10679	DO5074	unknown			77		77	C50.9				female	943				deceased	unknown
SP113074	DO51194	unknown			70		70	C34.3				male	33				deceased	unknown
SP113078	DO51196	unknown			71		71	C34.3				male	87				deceased	unknown
SP113153	DO51232	unknown			71		71	C44.5				male	518				deceased	unknown
SP113159	DO51235	unknown			82		82	C77.0				male	395				deceased	unknown
SP113162	DO51236	unknown			56		56	C44.9				male	282				deceased	unknown
SP113184	DO51246	unknown			66		66	C17.9				male	884				deceased	unknown
SP113186	DO51247	unknown			54		54	C17.9				female	3943				deceased	unknown
SP113189	DO51248	unknown			52		52	C17.9				male	3564				deceased	unknown
SP113192	DO51249	unknown			39		39	C77.4				female	8174				deceased	unknown
SP113215	DO51259	unknown			70		70	C34.3				male	1524				deceased	unknown
SP113235	DO51267	unknown			73		73	C49.1				male	549				deceased	unknown
SP113251	DO51272	unknown			60		60	C34.3				female	1917				deceased	unknown
SP113257	DO51274	unknown			85		85	C77.3				male	122				deceased	unknown
SP113259	DO51275	unknown			71		71	C77.0				male	3379				deceased	unknown
SP113268	DO51278	unknown			26		26	C77.3				male	3195				deceased	unknown
SP113424	DO51339	unknown			53		53	C61				male	791				deceased	unknown
SP113499	DO51371	unknown			65		65	C61				male	628				deceased	unknown
SP113530	DO51382	unknown			70		70	C61				male	728				deceased	unknown
SP113639	DO51429	unknown			69		69	C61				male	875				deceased	unknown
SP113671	DO51442	unknown			47		47	C61				male	1855				deceased	unknown
SP113956	DO51564	unknown			80		80	C64.1				male	2684				deceased	unknown
SP114016	DO51592	unknown			49		49	C53.9				female	636				deceased	unknown
SP114044	DO51606	unknown			25		25	C53.9				female	642				deceased	unknown
SP114079	DO51623	unknown			65		65	C53.9				female	829				deceased	unknown
SP114083	DO51625	unknown			26		26	C53.9				female	978				deceased	unknown
SP114095	DO51631	unknown			47		47	C53.9				female	951				deceased	unknown
SP114099	DO51633	unknown			47		47	C53.9				female	144				deceased	unknown
SP114119	DO51643	unknown			79		79	C53.9				female	442				deceased	unknown
SP114121	DO51644	unknown			39		39	C53.9				female	829				deceased	unknown
SP114129	DO51648	unknown			46		46	C53.9				female	157				deceased	unknown
SP114133	DO51650	unknown			50		50	C53.9				female	494				deceased	unknown
SP114137	DO51652	unknown			65		65	C25.0				male	66				deceased	unknown
SP114145	DO51656	unknown			75		75	C25.1				male	293				deceased	unknown
SP114150	DO51658	unknown			70		70	C25.0				female	627				deceased	unknown
SP114161	DO51661	unknown			73		73	C25.0				male	691				deceased	unknown
SP114186	DO51671	unknown			56		56	C25.0				male	277				deceased	unknown
SP114188	DO51673	unknown			74		74	C25.0				male	652				deceased	unknown
SP114191	DO51674	unknown			76		76	C25.9				male	143				deceased	unknown
SP114194	DO51675	unknown			56		56	C25.0				male	684				deceased	unknown
SP114199	DO51677	unknown			82		82	C25.0				male	292				deceased	unknown
SP114206	DO51679	unknown			67		67	C25.0				male	634				deceased	unknown
SP114222	DO51684	unknown			71		71	C25.0				male	2182				deceased	unknown
SP114226	DO51685	unknown			68		68	C25.0				male	473				deceased	unknown
SP114229	DO51686	unknown			65		65	C25.0				female	31				deceased	unknown
SP114247	DO51695	unknown			80		80	C25.0				male	476				deceased	unknown
SP114255	DO51699	unknown			74		74	C25.0				female	144				deceased	unknown
SP114258	DO51701	unknown			64		64	C25.0				female	239				deceased	unknown
SP114263	DO51705	unknown			50		50	C25.2				male	183				deceased	unknown
SP114319	DO51728	unknown			42		42	C18.0				male	334				deceased	unknown
SP114342	DO51735	unknown			57		57	C16.3				male	255				deceased	unknown
SP114386	DO51752	unknown			63		63	C16.3				male	166				deceased	unknown
SP114392	DO51755	unknown			70		70	C16.3				male	396				deceased	unknown
SP114395	DO51757	unknown			68		68	C16.2				male	562				deceased	unknown
SP114401	DO51759	unknown			79		79	C16.3				male	661				deceased	unknown
SP114410	DO51763	unknown			67		67	C16.2				male	235				deceased	unknown
SP114422	DO51768	unknown			69		69	C16.2				male	496				deceased	unknown
SP114428	DO51770	unknown			53		53	C16.2				male	82				deceased	unknown
SP114430	DO51771	unknown			58		58	C16.0				male	543				deceased	unknown
SP114432	DO51772	unknown			56		56	C16.0				male	57				deceased	unknown
SP114435	DO51773	unknown			74		74	C16.3				male	282				deceased	unknown
SP114438	DO51774	unknown			76		76	C16.2				male	712				deceased	unknown
SP114442	DO51775	unknown			50		50	C16.0				female	476				deceased	unknown
SP114463	DO51783	unknown			70		70	C16.2				male	356				deceased	unknown
SP114471	DO51786	unknown			61		61	C16.0				male	633				deceased	unknown
SP114474	DO51787	unknown			78		78	C16.0				male	52				deceased	unknown
SP114482	DO51790	unknown			74		74	C16.3				male	289				deceased	unknown
SP114485	DO51791	unknown			67		67	C16.3				male	296				deceased	unknown
SP114490	DO51794	unknown			70		70	C16.3				male	275				deceased	unknown
SP114492	DO51795	unknown			69		69	C16.3				male	1686				deceased	unknown
SP114494	DO51796	unknown			66		66	C16.3				male	138				deceased	unknown
SP114500	DO51798	unknown			49		49	C16.2				male	174				deceased	unknown
SP114509	DO51801	unknown			68		68	C16.0				male	792				deceased	unknown
SP114540	DO51814	unknown			73		73	C71.0				female	547				deceased	unknown
SP114557	DO51818	unknown			52		52	C71.0				male	228				deceased	unknown
SP114561	DO51821	unknown			40		40	C71.0				male	1351				deceased	unknown
SP114649	DO51854	unknown			66		66	C71.0				male	245				deceased	unknown
SP114668	DO51860	unknown			66		66	C67.2				male	364				deceased	unknown
SP114723	DO51883	unknown			66		66	C67.9				male	211				deceased	unknown
SP114744	DO51892	unknown			81		81	C67.9				male	144				deceased	unknown
SP114746	DO51893	unknown			75		75	C67.9				male	324				deceased	unknown
SP114752	DO51896	unknown			68		68	C67.9				male	213				deceased	unknown
SP114757	DO51899	unknown			78		78	C67.9				male	274				deceased	unknown
SP114767	DO51903	unknown			83		83	C67.9				male	56				deceased	unknown
SP114784	DO51909	unknown			61		61	C67.9				female	57				deceased	unknown
SP114788	DO51911	unknown			57		57	C67.9				female	544				deceased	unknown
SP114793	DO51913	unknown			65		65	C67.9				female	1971				deceased	unknown
SP114800	DO51915	unknown			85		85	C67.9				male	362				deceased	unknown
SP114802	DO51916	unknown			63		63	C67.9				female	719				deceased	unknown
SP114810	DO51919	unknown			79		79	C67.9				male	859				deceased	unknown
SP114815	DO51921	unknown			54		54	C67.9				male	575				deceased	unknown
SP114823	DO51924	unknown			48		48	C67.9				male	495				deceased	unknown
SP114832	DO51927	unknown			64		64	C67.9				male	418				deceased	unknown
SP114834	DO51928	unknown			64		64	C67.9				female	2828				deceased	unknown
SP114841	DO51931	unknown			80		80	C67.9				male	344				deceased	unknown
SP114846	DO51933	unknown			75		75	C67.2				male	232				deceased	unknown
SP114859	DO51938	unknown			79		79	C67.9				female	253				deceased	unknown
SP114865	DO51941	unknown			68		68	C67.9				male	1718				deceased	unknown
SP114867	DO51942	unknown			75		75	C67.9				female	941				deceased	unknown
SP114870	DO51943	unknown			77		77	C67.9				female	823				deceased	unknown
SP114877	DO51946	unknown			60		60	C67.9				male	552				deceased	unknown
SP10944	DO5200	unknown			72		72	C50.4				female	1563				deceased	unknown
SP10951	DO5200	unknown			72		72	C50.4				female	1563				deceased	unknown
SP115149	DO52023	unknown			69		69	C34.1				male	61				deceased	unknown
SP115155	DO52026	unknown			77		77	C34.3				female	6				deceased	unknown
SP115169	DO52032	unknown			49		49	C02.9				male	69				deceased	unknown
SP115171	DO52033	unknown			62		62	C32.9				male	336				deceased	unknown
SP115214	DO52056	unknown			64		64	C02.9				female	4856				deceased	unknown
SP115220	DO52059	unknown			87		87	C06.9				female	32				deceased	unknown
SP115222	DO52060	unknown			75		75	C32.9				male	1398				deceased	unknown
SP115225	DO52062	unknown			47		47	C04.9				male	198				deceased	unknown
SP115231	DO52064	unknown			75		75	C32.9				male	1466				deceased	unknown
SP115235	DO52065	unknown			72		72	C32.9				male	1838				deceased	unknown
SP115237	DO52066	unknown			82		82	C04.9				female	23				deceased	unknown
SP115245	DO52069	unknown			24		24	C02.9				male	215				deceased	unknown
SP115248	DO52070	unknown			42		42	C00.9				male	464				deceased	unknown
SP115250	DO52071	unknown			69		69	C02.9				male	197				deceased	unknown
SP115302	DO52091	unknown			53		53	C09.9				male	217				deceased	unknown
SP115314	DO52097	unknown			60		60	C32.9				female	171				deceased	unknown
SP115338	DO52106	unknown			67		67	C04.9				male	86				deceased	unknown
SP115340	DO52106	unknown			67		67	C04.9				male	86				deceased	unknown
SP10978	DO5214	unknown			34		34	C50.9				female	2192				deceased	unknown
SP10985	DO5214	unknown			34		34	C50.9				female	2192				deceased	unknown
SP115550	DO52193	unknown			72		72	C22.0				male	16				deceased	unknown
SP115575	DO52201	unknown			68		68	C22.0				male	365				deceased	unknown
SP115578	DO52202	unknown			52		52	C22.0				male	469				deceased	unknown
SP115582	DO52203	unknown			69		69	C22.0				male	195				deceased	unknown
SP10992	DO5221	unknown			69		69	C50.9				female	1673				deceased	unknown
SP115618	DO52216	unknown			63		63	C22.0				female	171				deceased	unknown
SP115648	DO52230	unknown			53		53	C22.0				male	425				deceased	unknown
SP115654	DO52232	unknown			64		64	C22.0				female	115				deceased	unknown
SP115794	DO52295	unknown			51		51	C22.0				male	359				deceased	unknown
SP115804	DO52298	unknown			83		83	C22.0				female	27				deceased	unknown
SP115806	DO52299	unknown			53		53	C22.0				female	65				deceased	unknown
SP115812	DO52301	unknown			68		68	C22.0				male	67				deceased	unknown
SP115816	DO52302	unknown			90		90	C22.0				female	1147				deceased	unknown
SP115830	DO52307	unknown			58		58	C22.0				female	639				deceased	unknown
SP115858	DO52320	unknown			67		67	C22.0				male	52				deceased	unknown
SP115865	DO52322	unknown			56		56	C22.0				male	214				deceased	unknown
SP115900	DO52334	unknown			73		73	C22.0				male	1386				deceased	unknown
SP11224	DO5340	unknown			56		56	C50.9				female	723				deceased	unknown
SP1088	DO536	unknown			65		65	C67.4				male	81				deceased	unknown
SP1092	DO536	unknown			65		65	C67.4				male	81				deceased	unknown
SP1086	DO536	unknown			65		65	C67.4				male	81				deceased	unknown
SP1094	DO538	unknown			70		70	C67.0				female	455				deceased	unknown
SP1096	DO538	unknown			70		70	C67.0				female	455				deceased	unknown
SP11454	DO5452	unknown			56		56	C50.8				female	1692				deceased	unknown
SP11461	DO5452	unknown			56		56	C50.8				female	1692				deceased	unknown
SP11464	DO5459	unknown			68		68	C50.9				female	2798				deceased	unknown
SP11471	DO5459	unknown			68		68	C50.9				female	2798				deceased	unknown
SP1120	DO550	unknown			72		72	C67.0				male	795				deceased	unknown
SP1118	DO550	unknown			72		72	C67.0				male	795				deceased	unknown
SP11617	DO5535	unknown			68		68	C50.9				female	4267				deceased	unknown
SP11724	DO5590	unknown			77		77	C50.9				female	3959				deceased	unknown
SP11731	DO5590	unknown			77		77	C50.9				female	3959				deceased	unknown
SP11878	DO5661	unknown			78		78	C50.9				female	3472				deceased	unknown
SP11885	DO5661	unknown			78		78	C50.9				female	3472				deceased	unknown
SP11920	DO5682	unknown			40		40	C50.9				female	754				deceased	unknown
SP11934	DO5689	unknown			64		64	C50.9				female	3941				deceased	unknown
SP1162	DO569	unknown			68		68	C67.2				male	168				deceased	unknown
SP1168	DO572	unknown			66		66	C67.2				male	122				deceased	unknown
SP12035	DO5738	unknown			70		70	C50.9				female	172				deceased	unknown
SP12112	DO5773	unknown			88		88	C50.9				female	3736				deceased	unknown
SP12119	DO5773	unknown			88		88	C50.9				female	3736				deceased	unknown
SP12158	DO5794	unknown			88		88	C50.9				female	1148				deceased	unknown
SP12165	DO5794	unknown			88		88	C50.9				female	1148				deceased	unknown
SP12210	DO5822	unknown			50		50	C50.9				female	811				deceased	unknown
SP12217	DO5822	unknown			50		50	C50.9				female	811				deceased	unknown
SP12296	DO5863	unknown			62		62	C50.9				female	362				deceased	unknown
SP12828	DO6128	unknown			44		44	C50.9				female	1688				deceased	unknown
SP12832	DO6128	unknown			44		44	C50.9				female	1688				deceased	unknown
SP12840	DO6136	unknown			73		73	C50.9				female	158				deceased	unknown
SP1259	DO617	unknown			85		85	C67.2				male	547				deceased	unknown
SP1275	DO622	unknown			79		79	C67.0				female	154				deceased	unknown
SP1269	DO622	unknown			79		79	C67.0				female	154				deceased	unknown
SP13078	DO6252	unknown			26		26	C53.9				female	166				deceased	unknown
SP13086	DO6256	unknown			45		45	C53.9				female	1118				deceased	unknown
SP13088	DO6257	unknown			42		42	C53.9				female	1245				deceased	unknown
SP13140	DO6281	unknown			75		75	C53.9				female	266				deceased	unknown
SP13158	DO6290	unknown			79		79	C53.9				female	74				deceased	unknown
SP13224	DO6323	unknown			45		45	C53.9				female	861				deceased	unknown
SP13260	DO6341	unknown			77		77	C53.9				female	879				deceased	unknown
SP1341	DO657	unknown			71		71	C67.2				male	254				deceased	unknown
SP1347	DO657	unknown			71		71	C67.2				male	254				deceased	unknown
SP1365	DO669	unknown			77		77	C67.9				male	62				deceased	unknown
SP1377	DO675	unknown			81		81	C67.0				female	544				deceased	unknown
SP1389	DO681	unknown			59		59	C67.2				male	739				deceased	unknown
SP1419	DO689	unknown			59		59	C67.2				female	154				deceased	unknown
SP1431	DO695	unknown			73		73	C67.0				male	593				deceased	unknown
SP1437	DO695	unknown			73		73	C67.0				male	593				deceased	unknown
SP1443	DO696	unknown			67		67	C67.2				female	321				deceased	unknown
SP1467	DO708	unknown			63		63	C67.9				female	237				deceased	unknown
SP1479	DO714	unknown			86		86	C67.4				male	272				deceased	unknown
SP1491	DO720	unknown			80		80	C67.5				female	99				deceased	unknown
SP1594	DO767	unknown			51		51	C67.9				male	612				deceased	unknown
SP16828	DO7778	unknown			74		80	C18.7				male	2475				deceased	unknown
SP16898	DO7807	unknown			80		80	C18.2				male	153				deceased	unknown
SP16964	DO7834	unknown			90		90	C18.0				male	715				deceased	unknown
SP17003	DO7852	unknown			71		71	C18.0				female	228				deceased	unknown
SP17072	DO7886	unknown			37		37	C18.0				male	43				deceased	unknown
SP17212	DO7954	unknown			55		55	C18.7				female	59				deceased	unknown
SP17242	DO7967	unknown			81		81	C18.0				male	357				deceased	unknown
SP1677	DO804	unknown			63		63	C67.3				male	453				deceased	unknown
SP17700	DO8175	unknown			70		70	C18.9				male	424				deceased	unknown
SP17716	DO8175	unknown			70		70	C18.9				male	424				deceased	unknown
SP17748	DO8184	unknown			82		82	C18.0				female	156				deceased	unknown
SP17889	DO8256	unknown			70		70	C18.2				female	236				deceased	unknown
SP18486	DO8522	unknown			69		69	C18.7				male	97				deceased	unknown
SP1781	DO856	unknown			76		76	C67.9				male	142				deceased	unknown
SP19010	DO8762	unknown			77		77	C18.2				male	159				deceased	unknown
SP19018	DO8762	unknown			77		77	C18.2				male	159				deceased	unknown
SP19063	DO8786	unknown			71		71	C18.2				female	643				deceased	unknown
SP19327	DO8914	unknown			50		51	C18.2				female	383				deceased	unknown
SP19415	DO8954	unknown			75		75	C18.0				male	858				deceased	unknown
SP19606	DO9042	unknown			68		68	C18.9				male	61				deceased	unknown
SP19830	DO9146	unknown			63		63	C18.7				female	29				deceased	unknown
SP20047	DO9258	unknown			68		68	C18.7				female	1162				deceased	unknown
SP20079	DO9274	unknown			58		58	C19				male	153				deceased	unknown
SP20107	DO9290	unknown			68		69	C18.0				male	427				deceased	unknown
SP20555	DO9490	unknown			71		71	C18.2				female	179				deceased	unknown
SP20761	DO9594	unknown			90		90	C18.2				male	1422				deceased	unknown
SP21400	DO9876	unknown			75		75	C18.0				male	122				deceased	unknown
